# Supplementary material for: A quantitative evaluation of multiple biokinetic models using an assembled water phantom: A feasibility study
Source: PLoS One. 2017 Dec 21;12(12):e0189244. doi: 10.1371/journal.pone.0189244 (PMC5739403; doi:10.1371/journal.pone.0189244)
Supplement: S1 Table — (XLSX) [file pone.0189244.s001.xlsx]

## Sheet: Original combination
Matlab data									Raw data
0	1	0	0	0	0	0	0		after normalization
1	0.93554	0.06158	0.00094	1e-05	0	0	0			ROI 1(Top)	ROI 2	ROI 3	ROI 4	ROI 5	ROI 6	ROI 7(Excretion)
2	0.87524	0.11724	0.00359	8e-05	1e-05	0	0		0	1	0.000205688	0	0	0	0.000149812	0
3	0.81882	0.16741	0.00772	0.00026	3e-05	0	0		15	0.795036	0.24997	0.000615727	8.00728e-05	0	0	0
4	0.76604	0.2125	0.01311	0.00059	9e-05	0	0		30	0.371457	0.353036	0.0296875	0.00122211	0	0.000189754	0
5	0.71666	0.25291	0.01958	0.00107	0.00019	1e-05	0		45	0.174041	0.337233	0.066345	0.0329136	0.00179886	2.99872e-05	0.000433772
6	0.67046	0.28899	0.02693	0.00172	0.00038	3e-05	0		60	0.0922561	0.279533	0.0640488	0.0356055	0.0261296	0.00166759	0.000353473
7	0.62725	0.32108	0.03502	0.00255	0.00065	6e-05	0		75	0.0393388	0.234823	0.0708865	0.0451089	0.0348822	0.0103749	0.00179886
8	0.58681	0.34949	0.04371	0.00356	0.00104	0.00011	1e-05		90	0.0264106	0.190112	0.222447	0.0537557	0.0465256	0.0211591	0.00641607
9	0.54899	0.3745	0.05286	0.00473	0.00155	0.00019	1e-05		105	0.012037	0.157466	0.215025	0.135615	0.0518655	0.0296267	0.0143657
10	0.5136	0.39638	0.06236	0.00606	0.00221	0.0003	2e-05		120	0.00673727	0.127633	0.182181	0.187496	0.127072	0.0365766	0.0231986
11	0.48049	0.41539	0.0721	0.00755	0.00303	0.00046	3e-05
12	0.44952	0.43175	0.082	0.00916	0.00401	0.00066	5e-05
13	0.42055	0.44569	0.09198	0.0109	0.00516	0.00093	7e-05
14	0.39344	0.4574	0.10196	0.01274	0.0065	0.00126	0.00011
15	0.36808	0.46706	0.11187	0.01467	0.00801	0.00167	0.00015
16	0.34435	0.47486	0.12167	0.01668	0.0097	0.00217	0.00021
17	0.32215	0.48094	0.1313	0.01874	0.01157	0.00276	0.00029
18	0.30139	0.48547	0.14072	0.02085	0.01361	0.00345	0.00038
19	0.28196	0.48857	0.14989	0.02299	0.01582	0.00426	0.00049
20	0.26379	0.49038	0.15879	0.02514	0.0182	0.00517	0.00063
21	0.24678	0.49101	0.16739	0.0273	0.02072	0.00621	0.00079
22	0.23087	0.49057	0.17565	0.02946	0.02338	0.00737	0.00098
23	0.21599	0.48917	0.18358	0.03159	0.02618	0.00866	0.00121
24	0.20207	0.4869	0.19115	0.0337	0.02909	0.01009	0.00146
25	0.18904	0.48384	0.19835	0.03578	0.03211	0.01164	0.00176
26	0.17686	0.48007	0.20517	0.03781	0.03522	0.01334	0.00209
27	0.16546	0.47568	0.21161	0.03979	0.03842	0.01517	0.00247
28	0.15479	0.47072	0.21767	0.04171	0.04168	0.01713	0.00288
29	0.14482	0.46526	0.22334	0.04357	0.045	0.01923	0.00335
30	0.13548	0.45937	0.22862	0.04536	0.04837	0.02146	0.00386
31	0.12675	0.45308	0.23352	0.04709	0.05176	0.02382	0.00442
32	0.11858	0.44646	0.23804	0.04873	0.05518	0.0263	0.00503
33	0.11093	0.43955	0.24219	0.0503	0.0586	0.02891	0.00569
34	0.10378	0.43239	0.24596	0.05179	0.06201	0.03164	0.00641
35	0.09709	0.42501	0.24938	0.0532	0.06541	0.03447	0.00718
36	0.09083	0.41746	0.25244	0.05453	0.06878	0.03742	0.008
37	0.08498	0.40976	0.25516	0.05578	0.07212	0.04046	0.00888
38	0.0795	0.40194	0.25754	0.05694	0.07541	0.0436	0.00981
39	0.07438	0.39404	0.2596	0.05802	0.07865	0.04683	0.01079
40	0.06958	0.38607	0.26134	0.05901	0.08182	0.05014	0.01183
41	0.0651	0.37807	0.26278	0.05992	0.08492	0.05352	0.01292
42	0.0609	0.37004	0.26392	0.06076	0.08795	0.05696	0.01407
43	0.05698	0.362	0.26478	0.06151	0.09089	0.06046	0.01526
44	0.0533	0.35399	0.26537	0.06218	0.09374	0.06402	0.0165
45	0.04987	0.346	0.26569	0.06278	0.0965	0.06761	0.01779
46	0.04665	0.33805	0.26577	0.0633	0.09916	0.07125	0.01913
47	0.04365	0.33016	0.26561	0.06375	0.10172	0.0749	0.02051
48	0.04083	0.32233	0.26521	0.06413	0.10417	0.07858	0.02193
49	0.0382	0.31459	0.2646	0.06444	0.10651	0.08227	0.02339
50	0.03574	0.30692	0.26379	0.06468	0.10874	0.08596	0.02489
51	0.03343	0.29935	0.26278	0.06485	0.11085	0.08965	0.02643
52	0.03128	0.29188	0.26158	0.06497	0.11285	0.09334	0.028
53	0.02926	0.28451	0.2602	0.06502	0.11473	0.097	0.0296
54	0.02738	0.27725	0.25866	0.06502	0.11649	0.10064	0.03122
55	0.02561	0.27011	0.25697	0.06496	0.11814	0.10424	0.03287
56	0.02396	0.26309	0.25512	0.06485	0.11967	0.10782	0.03455
57	0.02242	0.25618	0.25314	0.06469	0.12107	0.11134	0.03624
58	0.02097	0.24941	0.25103	0.06448	0.12237	0.11482	0.03795
59	0.01962	0.24276	0.2488	0.06422	0.12354	0.11825	0.03967
60	0.01836	0.23624	0.24646	0.06392	0.1246	0.12161	0.0414
61	0.01717	0.22984	0.24402	0.06358	0.12555	0.12491	0.04314
62	0.01606	0.22358	0.24148	0.0632	0.12639	0.12815	0.04488
63	0.01503	0.21745	0.23885	0.06279	0.12711	0.1313	0.04663
64	0.01406	0.21145	0.23614	0.06234	0.12773	0.13438	0.04838
65	0.01315	0.20559	0.23336	0.06185	0.12824	0.13738	0.05012
66	0.01231	0.19985	0.23051	0.06134	0.12865	0.14029	0.05185
67	0.01151	0.19425	0.2276	0.0608	0.12896	0.14312	0.05358
68	0.01077	0.18877	0.22463	0.06023	0.12917	0.14585	0.05529
69	0.01008	0.18342	0.22162	0.05963	0.12928	0.14849	0.05699
70	0.00943	0.1782	0.21857	0.05902	0.12931	0.15103	0.05867
71	0.00882	0.17311	0.21547	0.05838	0.12924	0.15348	0.06033
72	0.00825	0.16814	0.21235	0.05772	0.12908	0.15582	0.06198
73	0.00772	0.16329	0.20919	0.05705	0.12884	0.15806	0.06359
74	0.00722	0.15857	0.20602	0.05636	0.12852	0.1602	0.06518
75	0.00676	0.15397	0.20283	0.05565	0.12813	0.16224	0.06675
76	0.00632	0.14948	0.19962	0.05493	0.12765	0.16417	0.06828
77	0.00591	0.14511	0.1964	0.0542	0.12711	0.16599	0.06978
78	0.00553	0.14085	0.19318	0.05346	0.1265	0.16771	0.07125
79	0.00518	0.13671	0.18995	0.05271	0.12582	0.16932	0.07268
80	0.00484	0.13267	0.18673	0.05195	0.12508	0.17082	0.07408
81	0.00453	0.12875	0.18351	0.05118	0.12428	0.17222	0.07544
82	0.00424	0.12493	0.18029	0.05041	0.12342	0.17351	0.07676
83	0.00396	0.12121	0.17709	0.04964	0.12251	0.1747	0.07804
84	0.00371	0.11759	0.1739	0.04886	0.12155	0.17578	0.07927
85	0.00347	0.11408	0.17073	0.04808	0.12054	0.17676	0.08046
86	0.00325	0.11066	0.16757	0.0473	0.11949	0.17763	0.08161
87	0.00304	0.10734	0.16443	0.04651	0.11839	0.17841	0.08272
88	0.00284	0.1041	0.16131	0.04573	0.11726	0.17908	0.08378
89	0.00266	0.10096	0.15822	0.04495	0.11608	0.17965	0.08479
90	0.00249	0.09791	0.15516	0.04416	0.11487	0.18013	0.08576
91	0.00233	0.09495	0.15212	0.04339	0.11363	0.18051	0.08668
92	0.00218	0.09207	0.14911	0.04261	0.11236	0.1808	0.08755
93	0.00204	0.08927	0.14613	0.04184	0.11107	0.18099	0.08838
94	0.0019	0.08655	0.14318	0.04107	0.10975	0.1811	0.08915
95	0.00178	0.08392	0.14026	0.0403	0.1084	0.18111	0.08988
96	0.00167	0.08135	0.13738	0.03955	0.10704	0.18104	0.09056
97	0.00156	0.07887	0.13453	0.03879	0.10565	0.18089	0.0912
98	0.00146	0.07645	0.13171	0.03805	0.10425	0.18065	0.09178
99	0.00137	0.07411	0.12894	0.0373	0.10284	0.18033	0.09232
100	0.00128	0.07183	0.1262	0.03657	0.10141	0.17993	0.09281
101	0.00119	0.06962	0.1235	0.03584	0.09997	0.17946	0.09325
102	0.00112	0.06748	0.12083	0.03512	0.09853	0.17891	0.09365
103	0.00105	0.0654	0.11821	0.03441	0.09707	0.1783	0.094
104	0.00098	0.06338	0.11562	0.03371	0.09561	0.17761	0.0943
105	0.00092	0.06142	0.11307	0.03301	0.09415	0.17686	0.09456
106	0.00086	0.05952	0.11057	0.03233	0.09268	0.17604	0.09477
107	0.0008	0.05768	0.1081	0.03165	0.09121	0.17516	0.09494
108	0.00075	0.05589	0.10567	0.03098	0.08974	0.17422	0.09507
109	0.0007	0.05416	0.10328	0.03032	0.08827	0.17323	0.09515
110	0.00066	0.05248	0.10093	0.02967	0.08681	0.17218	0.09519
111	0.00061	0.05085	0.09863	0.02903	0.08534	0.17107	0.09519
112	0.00057	0.04927	0.09636	0.0284	0.08389	0.16992	0.09515
113	0.00054	0.04773	0.09413	0.02777	0.08243	0.16871	0.09507
114	0.0005	0.04625	0.09194	0.02716	0.08099	0.16746	0.09496
115	0.00047	0.0448	0.0898	0.02656	0.07955	0.16617	0.0948
116	0.00044	0.04341	0.08769	0.02596	0.07812	0.16484	0.09461
117	0.00041	0.04205	0.08562	0.02538	0.0767	0.16346	0.09438
118	0.00038	0.04074	0.08359	0.0248	0.07529	0.16205	0.09411
119	0.00036	0.03946	0.0816	0.02424	0.07389	0.1606	0.09381
120	0.00034	0.03823	0.07964	0.02368	0.0725	0.15912	0.09348
121	0.00032	0.03703	0.07773	0.02314	0.07112	0.15761	0.09312
122	0.00029	0.03587	0.07585	0.0226	0.06976	0.15607	0.09273
123	0.00028	0.03475	0.07401	0.02208	0.06841	0.1545	0.0923
124	0.00026	0.03366	0.07221	0.02156	0.06707	0.15291	0.09185
125	0.00024	0.0326	0.07045	0.02105	0.06575	0.15129	0.09136
126	0.00023	0.03158	0.06872	0.02056	0.06444	0.14965	0.09085
127	0.00021	0.03059	0.06703	0.02007	0.06315	0.14799	0.09032
128	0.0002	0.02963	0.06537	0.01959	0.06187	0.14632	0.08976
129	0.00018	0.0287	0.06375	0.01912	0.06061	0.14462	0.08917
130	0.00017	0.02779	0.06216	0.01866	0.05936	0.14291	0.08857
131	0.00016	0.02692	0.0606	0.01821	0.05813	0.14119	0.08794
132	0.00015	0.02607	0.05908	0.01777	0.05692	0.13946	0.08728
133	0.00014	0.02525	0.05759	0.01734	0.05572	0.13771	0.08661
134	0.00013	0.02446	0.05614	0.01691	0.05454	0.13596	0.08592
135	0.00012	0.02369	0.05472	0.0165	0.05338	0.1342	0.08521
136	0.00012	0.02294	0.05333	0.01609	0.05223	0.13243	0.08449
137	0.00011	0.02222	0.05197	0.01569	0.0511	0.13066	0.08374
138	0.0001	0.02152	0.05064	0.0153	0.04999	0.12888	0.08299
139	9e-05	0.02084	0.04934	0.01492	0.04889	0.1271	0.08221
140	9e-05	0.02018	0.04807	0.01455	0.04782	0.12532	0.08143
141	8e-05	0.01954	0.04683	0.01418	0.04676	0.12354	0.08063
142	8e-05	0.01893	0.04562	0.01382	0.04572	0.12177	0.07981
143	7e-05	0.01833	0.04443	0.01347	0.04469	0.11999	0.07899
144	7e-05	0.01775	0.04328	0.01313	0.04368	0.11822	0.07816
145	6e-05	0.01719	0.04215	0.0128	0.04269	0.11645	0.07731
146	6e-05	0.01664	0.04104	0.01247	0.04172	0.11469	0.07646
147	6e-05	0.01612	0.03997	0.01215	0.04077	0.11293	0.0756
148	5e-05	0.01561	0.03892	0.01184	0.03983	0.11118	0.07474
149	5e-05	0.01511	0.03789	0.01154	0.03891	0.10944	0.07386
150	5e-05	0.01464	0.03689	0.01124	0.038	0.10771	0.07298
151	4e-05	0.01417	0.03591	0.01095	0.03711	0.10598	0.0721
152	4e-05	0.01372	0.03496	0.01066	0.03624	0.10427	0.07121
153	4e-05	0.01329	0.03403	0.01039	0.03539	0.10256	0.07032
154	3e-05	0.01287	0.03312	0.01011	0.03455	0.10087	0.06942
155	3e-05	0.01246	0.03224	0.00985	0.03373	0.09919	0.06852
156	3e-05	0.01207	0.03137	0.00959	0.03292	0.09752	0.06762
157	3e-05	0.01168	0.03053	0.00934	0.03214	0.09587	0.06672
158	3e-05	0.01131	0.02971	0.00909	0.03136	0.09422	0.06582
159	3e-05	0.01095	0.02891	0.00885	0.0306	0.0926	0.06491
160	2e-05	0.01061	0.02813	0.00862	0.02986	0.09098	0.06401
161	2e-05	0.01027	0.02737	0.00839	0.02913	0.08939	0.06311
162	2e-05	0.00995	0.02662	0.00817	0.02842	0.0878	0.06221
163	2e-05	0.00963	0.0259	0.00795	0.02772	0.08624	0.06131
164	2e-05	0.00932	0.0252	0.00774	0.02704	0.08468	0.06041
165	2e-05	0.00903	0.02451	0.00753	0.02637	0.08315	0.05952
166	2e-05	0.00874	0.02384	0.00733	0.02572	0.08163	0.05863
167	1e-05	0.00847	0.02319	0.00713	0.02508	0.08013	0.05774
168	1e-05	0.0082	0.02255	0.00694	0.02445	0.07864	0.05686
169	1e-05	0.00794	0.02193	0.00675	0.02384	0.07718	0.05598
170	1e-05	0.00768	0.02133	0.00657	0.02324	0.07573	0.0551
171	1e-05	0.00744	0.02074	0.00639	0.02265	0.0743	0.05423
172	1e-05	0.0072	0.02017	0.00622	0.02208	0.07288	0.05337
173	1e-05	0.00698	0.01961	0.00605	0.02152	0.07149	0.05251
174	1e-05	0.00675	0.01907	0.00588	0.02097	0.07011	0.05165
175	1e-05	0.00654	0.01854	0.00572	0.02044	0.06875	0.05081
176	1e-05	0.00633	0.01802	0.00556	0.01992	0.06741	0.04997
177	1e-05	0.00613	0.01752	0.00541	0.0194	0.06608	0.04913
178	1e-05	0.00594	0.01703	0.00526	0.01891	0.06478	0.0483
179	1e-05	0.00575	0.01656	0.00512	0.01842	0.06349	0.04748
180	1e-05	0.00556	0.0161	0.00498	0.01794	0.06222	0.04667
181	1e-05	0.00539	0.01565	0.00484	0.01748	0.06097	0.04586
182	1e-05	0.00522	0.01521	0.00471	0.01702	0.05974	0.04506
183	1e-05	0.00505	0.01478	0.00458	0.01658	0.05853	0.04427
184	0	0.00489	0.01437	0.00445	0.01614	0.05734	0.04349
185	0	0.00473	0.01396	0.00432	0.01572	0.05616	0.04272
186	0	0.00458	0.01357	0.0042	0.01531	0.055	0.04195
187	0	0.00444	0.01318	0.00409	0.01491	0.05386	0.04119
188	0	0.0043	0.01281	0.00397	0.01451	0.05274	0.04044
189	0	0.00416	0.01245	0.00386	0.01413	0.05164	0.0397
190	0	0.00403	0.0121	0.00375	0.01375	0.05056	0.03897
191	0	0.0039	0.01175	0.00365	0.01339	0.04949	0.03825
192	0	0.00378	0.01142	0.00355	0.01303	0.04844	0.03753
193	0	0.00366	0.0111	0.00345	0.01268	0.04741	0.03682
194	0	0.00354	0.01078	0.00335	0.01235	0.04639	0.03613
195	0	0.00343	0.01047	0.00326	0.01201	0.0454	0.03544
196	0	0.00332	0.01017	0.00316	0.01169	0.04442	0.03476
197	0	0.00321	0.00988	0.00307	0.01138	0.04346	0.03409
198	0	0.00311	0.0096	0.00299	0.01107	0.04251	0.03343
199	0	0.00301	0.00933	0.0029	0.01077	0.04158	0.03278
200	0	0.00292	0.00906	0.00282	0.01048	0.04067	0.03214
201	0	0.00282	0.0088	0.00274	0.0102	0.03978	0.0315
202	0	0.00273	0.00855	0.00266	0.00992	0.0389	0.03088
203	0	0.00265	0.0083	0.00259	0.00965	0.03803	0.03026
204	0	0.00256	0.00806	0.00251	0.00939	0.03719	0.02966
205	0	0.00248	0.00783	0.00244	0.00913	0.03636	0.02906
206	0	0.0024	0.0076	0.00237	0.00888	0.03554	0.02847
207	0	0.00233	0.00738	0.0023	0.00864	0.03474	0.02789
208	0	0.00225	0.00717	0.00224	0.0084	0.03396	0.02732
209	0	0.00218	0.00696	0.00217	0.00817	0.03319	0.02676
210	0	0.00211	0.00676	0.00211	0.00794	0.03243	0.02621
211	0	0.00204	0.00657	0.00205	0.00773	0.03169	0.02567
212	0	0.00198	0.00638	0.00199	0.00751	0.03097	0.02513
213	0	0.00192	0.00619	0.00193	0.0073	0.03026	0.02461
214	0	0.00185	0.00601	0.00188	0.0071	0.02956	0.02409
215	0	0.0018	0.00584	0.00182	0.0069	0.02888	0.02358
216	0	0.00174	0.00567	0.00177	0.00671	0.02821	0.02308
217	0	0.00168	0.0055	0.00172	0.00653	0.02755	0.02259
218	0	0.00163	0.00534	0.00167	0.00634	0.02691	0.02211
219	0	0.00158	0.00519	0.00162	0.00617	0.02628	0.02163
220	0	0.00153	0.00503	0.00158	0.00599	0.02566	0.02117
221	0	0.00148	0.00489	0.00153	0.00583	0.02506	0.02071
222	0	0.00143	0.00474	0.00149	0.00566	0.02447	0.02026
223	0	0.00139	0.0046	0.00144	0.0055	0.02389	0.01982
224	0	0.00134	0.00447	0.0014	0.00535	0.02332	0.01939
225	0	0.0013	0.00434	0.00136	0.0052	0.02277	0.01896
226	0	0.00126	0.00421	0.00132	0.00505	0.02223	0.01854
227	0	0.00122	0.00409	0.00128	0.00491	0.02169	0.01813
228	0	0.00118	0.00397	0.00124	0.00477	0.02117	0.01773
229	0	0.00114	0.00385	0.00121	0.00464	0.02066	0.01733
230	0	0.00111	0.00374	0.00117	0.00451	0.02017	0.01695
231	0	0.00107	0.00363	0.00114	0.00438	0.01968	0.01657
232	0	0.00104	0.00352	0.0011	0.00425	0.0192	0.01619
233	0	0.001	0.00342	0.00107	0.00413	0.01874	0.01583
234	0	0.00097	0.00332	0.00104	0.00401	0.01828	0.01547
235	0	0.00094	0.00322	0.00101	0.0039	0.01783	0.01512
236	0	0.00091	0.00312	0.00098	0.00379	0.0174	0.01477
237	0	0.00088	0.00303	0.00095	0.00368	0.01697	0.01444
238	0	0.00085	0.00294	0.00092	0.00358	0.01655	0.0141
239	0	0.00083	0.00285	0.0009	0.00347	0.01615	0.01378
240	0	0.0008	0.00277	0.00087	0.00337	0.01575	0.01346
241	0	0.00077	0.00269	0.00084	0.00328	0.01536	0.01315
242	0	0.00075	0.00261	0.00082	0.00318	0.01498	0.01284
243	0	0.00073	0.00253	0.0008	0.00309	0.01461	0.01254
244	0	0.0007	0.00245	0.00077	0.003	0.01424	0.01225
245	0	0.00068	0.00238	0.00075	0.00292	0.01389	0.01196
246	0	0.00066	0.00231	0.00073	0.00283	0.01354	0.01168
247	0	0.00064	0.00224	0.00071	0.00275	0.0132	0.01141
248	0	0.00062	0.00218	0.00068	0.00267	0.01287	0.01114
249	0	0.0006	0.00211	0.00066	0.00259	0.01254	0.01088
250	0	0.00058	0.00205	0.00064	0.00252	0.01223	0.01062
251	0	0.00056	0.00199	0.00063	0.00245	0.01192	0.01036
252	0	0.00054	0.00193	0.00061	0.00238	0.01162	0.01012
253	0	0.00053	0.00187	0.00059	0.00231	0.01132	0.00988
254	0	0.00051	0.00181	0.00057	0.00224	0.01104	0.00964
255	0	0.00049	0.00176	0.00055	0.00217	0.01076	0.00941
256	0	0.00048	0.00171	0.00054	0.00211	0.01048	0.00918
257	0	0.00046	0.00166	0.00052	0.00205	0.01021	0.00896
258	0	0.00045	0.00161	0.00051	0.00199	0.00995	0.00874
259	0	0.00043	0.00156	0.00049	0.00193	0.0097	0.00853
260	0	0.00042	0.00151	0.00048	0.00188	0.00945	0.00832
261	0	0.00041	0.00147	0.00046	0.00182	0.0092	0.00812
262	0	0.00039	0.00142	0.00045	0.00177	0.00897	0.00792
263	0	0.00038	0.00138	0.00044	0.00172	0.00874	0.00773
264	0	0.00037	0.00134	0.00042	0.00167	0.00851	0.00754
265	0	0.00036	0.0013	0.00041	0.00162	0.00829	0.00735
266	0	0.00034	0.00126	0.0004	0.00157	0.00807	0.00717
267	0	0.00033	0.00122	0.00039	0.00152	0.00786	0.00699
268	0	0.00032	0.00118	0.00037	0.00148	0.00766	0.00682
269	0	0.00031	0.00115	0.00036	0.00143	0.00746	0.00665
270	0	0.0003	0.00111	0.00035	0.00139	0.00727	0.00648
271	0	0.00029	0.00108	0.00034	0.00135	0.00708	0.00632
272	0	0.00028	0.00105	0.00033	0.00131	0.00689	0.00616
273	0	0.00027	0.00102	0.00032	0.00127	0.00671	0.00601
274	0	0.00027	0.00099	0.00031	0.00124	0.00653	0.00586
275	0	0.00026	0.00096	0.0003	0.0012	0.00636	0.00571
276	0	0.00025	0.00093	0.00029	0.00116	0.00619	0.00557
277	0	0.00024	0.0009	0.00028	0.00113	0.00603	0.00543
278	0	0.00023	0.00087	0.00028	0.0011	0.00587	0.00529
279	0	0.00023	0.00085	0.00027	0.00106	0.00572	0.00516
280	0	0.00022	0.00082	0.00026	0.00103	0.00556	0.00503
281	0	0.00021	0.00079	0.00025	0.001	0.00542	0.0049
282	0	0.00021	0.00077	0.00024	0.00097	0.00527	0.00477
283	0	0.0002	0.00075	0.00024	0.00094	0.00513	0.00465
284	0	0.00019	0.00072	0.00023	0.00091	0.00499	0.00453
285	0	0.00019	0.0007	0.00022	0.00089	0.00486	0.00442
286	0	0.00018	0.00068	0.00022	0.00086	0.00473	0.0043
287	0	0.00017	0.00066	0.00021	0.00084	0.00461	0.00419
288	0	0.00017	0.00064	0.0002	0.00081	0.00448	0.00409
289	0	0.00016	0.00062	0.0002	0.00079	0.00436	0.00398
290	0	0.00016	0.0006	0.00019	0.00076	0.00424	0.00388
291	0	0.00015	0.00058	0.00018	0.00074	0.00413	0.00378
292	0	0.00015	0.00057	0.00018	0.00072	0.00402	0.00368
293	0	0.00014	0.00055	0.00017	0.0007	0.00391	0.00358
294	0	0.00014	0.00053	0.00017	0.00068	0.0038	0.00349
295	0	0.00013	0.00052	0.00016	0.00066	0.0037	0.0034
296	0	0.00013	0.0005	0.00016	0.00064	0.0036	0.00331
297	0	0.00013	0.00049	0.00015	0.00062	0.0035	0.00322
298	0	0.00012	0.00047	0.00015	0.0006	0.00341	0.00314
299	0	0.00012	0.00046	0.00014	0.00058	0.00332	0.00306
300	0	0.00011	0.00044	0.00014	0.00056	0.00323	0.00298
301	0	0.00011	0.00043	0.00014	0.00055	0.00314	0.0029
302	0	0.00011	0.00042	0.00013	0.00053	0.00305	0.00282
303	0	0.0001	0.0004	0.00013	0.00051	0.00297	0.00275
304	0	0.0001	0.00039	0.00012	0.0005	0.00289	0.00268
305	0	0.0001	0.00038	0.00012	0.00048	0.00281	0.00261
306	0	9e-05	0.00037	0.00012	0.00047	0.00273	0.00254
307	0	9e-05	0.00036	0.00011	0.00046	0.00266	0.00247
308	0	9e-05	0.00034	0.00011	0.00044	0.00258	0.0024
309	0	9e-05	0.00033	0.00011	0.00043	0.00251	0.00234
310	0	8e-05	0.00032	0.0001	0.00042	0.00244	0.00228
311	0	8e-05	0.00031	0.0001	0.0004	0.00238	0.00222
312	0	8e-05	0.0003	0.0001	0.00039	0.00231	0.00216
313	0	8e-05	0.0003	9e-05	0.00038	0.00225	0.0021
314	0	7e-05	0.00029	9e-05	0.00037	0.00219	0.00204
315	0	7e-05	0.00028	9e-05	0.00036	0.00213	0.00199
316	0	7e-05	0.00027	9e-05	0.00035	0.00207	0.00194
317	0	7e-05	0.00026	8e-05	0.00034	0.00201	0.00188
318	0	6e-05	0.00025	8e-05	0.00032	0.00195	0.00183
319	0	6e-05	0.00024	8e-05	0.00032	0.0019	0.00178
320	0	6e-05	0.00024	8e-05	0.00031	0.00185	0.00174
321	0	6e-05	0.00023	7e-05	0.0003	0.0018	0.00169
322	0	6e-05	0.00022	7e-05	0.00029	0.00175	0.00164
323	0	5e-05	0.00022	7e-05	0.00028	0.0017	0.0016
324	0	5e-05	0.00021	7e-05	0.00027	0.00165	0.00156
325	0	5e-05	0.0002	6e-05	0.00026	0.0016	0.00151
326	0	5e-05	0.0002	6e-05	0.00025	0.00156	0.00147
327	0	5e-05	0.00019	6e-05	0.00025	0.00152	0.00143
328	0	5e-05	0.00018	6e-05	0.00024	0.00147	0.00139
329	0	4e-05	0.00018	6e-05	0.00023	0.00143	0.00136
330	0	4e-05	0.00017	6e-05	0.00022	0.00139	0.00132
331	0	4e-05	0.00017	5e-05	0.00022	0.00135	0.00128
332	0	4e-05	0.00016	5e-05	0.00021	0.00131	0.00125
333	0	4e-05	0.00016	5e-05	0.0002	0.00128	0.00121
334	0	4e-05	0.00015	5e-05	0.0002	0.00124	0.00118
335	0	4e-05	0.00015	5e-05	0.00019	0.00121	0.00115
336	0	4e-05	0.00014	5e-05	0.00019	0.00117	0.00112
337	0	3e-05	0.00014	4e-05	0.00018	0.00114	0.00109
338	0	3e-05	0.00014	4e-05	0.00018	0.00111	0.00106
339	0	3e-05	0.00013	4e-05	0.00017	0.00108	0.00103
340	0	3e-05	0.00013	4e-05	0.00016	0.00105	0.001
341	0	3e-05	0.00012	4e-05	0.00016	0.00102	0.00097
342	0	3e-05	0.00012	4e-05	0.00015	0.00099	0.00094
343	0	3e-05	0.00012	4e-05	0.00015	0.00096	0.00092
344	0	3e-05	0.00011	4e-05	0.00015	0.00093	0.00089
345	0	3e-05	0.00011	3e-05	0.00014	0.00091	0.00087
346	0	3e-05	0.00011	3e-05	0.00014	0.00088	0.00084
347	0	3e-05	0.0001	3e-05	0.00013	0.00086	0.00082
348	0	2e-05	0.0001	3e-05	0.00013	0.00083	0.0008
349	0	2e-05	0.0001	3e-05	0.00012	0.00081	0.00078
350	0	2e-05	9e-05	3e-05	0.00012	0.00078	0.00075
351	0	2e-05	9e-05	3e-05	0.00012	0.00076	0.00073
352	0	2e-05	9e-05	3e-05	0.00011	0.00074	0.00071
353	0	2e-05	8e-05	3e-05	0.00011	0.00072	0.00069
354	0	2e-05	8e-05	3e-05	0.00011	0.0007	0.00067
355	0	2e-05	8e-05	3e-05	0.0001	0.00068	0.00066
356	0	2e-05	8e-05	2e-05	0.0001	0.00066	0.00064
357	0	2e-05	7e-05	2e-05	0.0001	0.00064	0.00062
358	0	2e-05	7e-05	2e-05	9e-05	0.00062	0.0006
359	0	2e-05	7e-05	2e-05	9e-05	0.0006	0.00058
360	0	2e-05	7e-05	2e-05	9e-05	0.00059	0.00057
361	0	2e-05	7e-05	2e-05	9e-05	0.00057	0.00055
362	0	2e-05	6e-05	2e-05	8e-05	0.00055	0.00054
363	0	1e-05	6e-05	2e-05	8e-05	0.00054	0.00052
364	0	1e-05	6e-05	2e-05	8e-05	0.00052	0.00051
365	0	1e-05	6e-05	2e-05	8e-05	0.00051	0.00049
366	0	1e-05	6e-05	2e-05	7e-05	0.00049	0.00048
367	0	1e-05	5e-05	2e-05	7e-05	0.00048	0.00047
368	0	1e-05	5e-05	2e-05	7e-05	0.00046	0.00045
369	0	1e-05	5e-05	2e-05	7e-05	0.00045	0.00044
370	0	1e-05	5e-05	2e-05	6e-05	0.00044	0.00043
371	0	1e-05	5e-05	2e-05	6e-05	0.00043	0.00041
372	0	1e-05	5e-05	1e-05	6e-05	0.00041	0.0004
373	0	1e-05	4e-05	1e-05	6e-05	0.0004	0.00039
374	0	1e-05	4e-05	1e-05	6e-05	0.00039	0.00038
375	0	1e-05	4e-05	1e-05	6e-05	0.00038	0.00037
376	0	1e-05	4e-05	1e-05	5e-05	0.00037	0.00036
377	0	1e-05	4e-05	1e-05	5e-05	0.00036	0.00035
378	0	1e-05	4e-05	1e-05	5e-05	0.00035	0.00034
379	0	1e-05	4e-05	1e-05	5e-05	0.00034	0.00033
380	0	1e-05	4e-05	1e-05	5e-05	0.00033	0.00032
381	0	1e-05	3e-05	1e-05	5e-05	0.00032	0.00031
382	0	1e-05	3e-05	1e-05	4e-05	0.00031	0.0003
383	0	1e-05	3e-05	1e-05	4e-05	0.0003	0.00029
384	0	1e-05	3e-05	1e-05	4e-05	0.00029	0.00029
385	0	1e-05	3e-05	1e-05	4e-05	0.00028	0.00028
386	0	1e-05	3e-05	1e-05	4e-05	0.00027	0.00027
387	0	1e-05	3e-05	1e-05	4e-05	0.00027	0.00026
388	0	1e-05	3e-05	1e-05	4e-05	0.00026	0.00025
389	0	1e-05	3e-05	1e-05	4e-05	0.00025	0.00025
390	0	1e-05	3e-05	1e-05	3e-05	0.00024	0.00024
391	0	1e-05	3e-05	1e-05	3e-05	0.00024	0.00023
392	0	1e-05	2e-05	1e-05	3e-05	0.00023	0.00023
393	0	1e-05	2e-05	1e-05	3e-05	0.00022	0.00022
394	0	1e-05	2e-05	1e-05	3e-05	0.00022	0.00021
395	0	1e-05	2e-05	1e-05	3e-05	0.00021	0.00021
396	0	1e-05	2e-05	1e-05	3e-05	0.0002	0.0002
397	0	0	2e-05	1e-05	3e-05	0.0002	0.0002
398	0	0	2e-05	1e-05	3e-05	0.00019	0.00019
399	0	0	2e-05	1e-05	3e-05	0.00019	0.00018
400	0	0	2e-05	1e-05	3e-05	0.00018	0.00018

## Sheet: ROI 1 
Matlab data									Raw data
0	1	0	0	0	0	0	0		after normalization
1	0.96038	0.03742	0.00027	0	0	0	0			ROI 1(Top)	ROI 2	ROI 3	ROI 4	ROI 5	ROI 6	ROI 7(Excretion)
2	0.92233	0.07275	0.00107	1e-05	0	0	0		0	1	0.000205688	0	0	0	0.000149812	0
3	0.88579	0.10607	0.00235	3e-05	0	0	0		15	0.795036	0.24997	0.000615727	8.00728e-05	0	0	0
4	0.8507	0.13748	0.00407	7e-05	1e-05	0	0		30	0.371457	0.353036	0.0296875	0.00122211	0	0.000189754	0
5	0.81699	0.16706	0.00621	0.00014	2e-05	0	0		45	0.174041	0.337233	0.066345	0.0329136	0.00179886	2.99872e-05	0.000433772
6	0.78462	0.19489	0.00872	0.00023	5e-05	0	0		60	0.0922561	0.279533	0.0640488	0.0356055	0.0261296	0.00166759	0.000353473
7	0.75354	0.22106	0.01158	0.00034	8e-05	1e-05	0		75	0.0393388	0.234823	0.0708865	0.0451089	0.0348822	0.0103749	0.00179886
8	0.72368	0.24564	0.01476	0.00048	0.00014	1e-05	0		90	0.0264106	0.190112	0.222447	0.0537557	0.0465256	0.0211591	0.00641607
9	0.69501	0.2687	0.01823	0.00065	0.00021	2e-05	0		105	0.012037	0.157466	0.215025	0.135615	0.0518655	0.0296267	0.0143657
10	0.66748	0.2903	0.02196	0.00085	0.0003	4e-05	0		120	0.00673727	0.127633	0.182181	0.187496	0.127072	0.0365766	0.0231986
11	0.64103	0.31053	0.02593	0.00108	0.00042	6e-05	0
12	0.61564	0.32943	0.03011	0.00133	0.00056	9e-05	1e-05
13	0.59124	0.34707	0.03449	0.00161	0.00073	0.00013	1e-05
14	0.56782	0.36351	0.03904	0.00192	0.00093	0.00017	1e-05
15	0.54532	0.3788	0.04374	0.00225	0.00117	0.00023	2e-05
16	0.52372	0.393	0.04857	0.0026	0.00143	0.00031	3e-05
17	0.50297	0.40617	0.05352	0.00298	0.00173	0.0004	4e-05
18	0.48304	0.41833	0.05856	0.00337	0.00207	0.0005	5e-05
19	0.46391	0.42956	0.06369	0.00378	0.00244	0.00063	7e-05
20	0.44553	0.43988	0.06888	0.00422	0.00284	0.00077	9e-05
21	0.42787	0.44935	0.07413	0.00466	0.00329	0.00093	0.00012
22	0.41092	0.458	0.07942	0.00512	0.00376	0.00112	0.00014
23	0.39464	0.46588	0.08474	0.0056	0.00428	0.00133	0.00018
24	0.37901	0.47301	0.09008	0.00608	0.00482	0.00157	0.00022
25	0.36399	0.47945	0.09542	0.00658	0.0054	0.00184	0.00027
26	0.34957	0.48522	0.10076	0.00708	0.00602	0.00213	0.00032
27	0.33572	0.49035	0.10608	0.00759	0.00666	0.00245	0.00038
28	0.32242	0.49488	0.11139	0.00811	0.00734	0.0028	0.00045
29	0.30965	0.49884	0.11666	0.00863	0.00805	0.00318	0.00053
30	0.29738	0.50226	0.1219	0.00915	0.00878	0.0036	0.00062
31	0.2856	0.50516	0.12709	0.00968	0.00954	0.00404	0.00071
32	0.27428	0.50757	0.13223	0.01021	0.01033	0.00452	0.00082
33	0.26341	0.50952	0.13732	0.01074	0.01114	0.00502	0.00094
34	0.25298	0.51103	0.14234	0.01127	0.01197	0.00557	0.00107
35	0.24296	0.51213	0.14729	0.0118	0.01282	0.00614	0.00121
36	0.23333	0.51283	0.15218	0.01233	0.0137	0.00675	0.00136
37	0.22409	0.51316	0.15698	0.01285	0.01459	0.00739	0.00152
38	0.21521	0.51315	0.16171	0.01337	0.01549	0.00806	0.0017
39	0.20668	0.51279	0.16635	0.01389	0.01642	0.00877	0.00189
40	0.19849	0.51213	0.17091	0.0144	0.01735	0.0095	0.0021
41	0.19063	0.51117	0.17537	0.0149	0.01829	0.01027	0.00232
42	0.18308	0.50993	0.17975	0.0154	0.01925	0.01107	0.00255
43	0.17582	0.50843	0.18402	0.01589	0.02021	0.0119	0.0028
44	0.16886	0.50668	0.1882	0.01638	0.02118	0.01276	0.00306
45	0.16217	0.5047	0.19229	0.01686	0.02216	0.01365	0.00333
46	0.15574	0.5025	0.19627	0.01733	0.02314	0.01457	0.00362
47	0.14957	0.5001	0.20015	0.01779	0.02412	0.01551	0.00393
48	0.14365	0.49751	0.20392	0.01824	0.0251	0.01648	0.00424
49	0.13796	0.49473	0.2076	0.01869	0.02609	0.01748	0.00458
50	0.13249	0.49179	0.21117	0.01912	0.02707	0.0185	0.00493
51	0.12724	0.48869	0.21463	0.01955	0.02805	0.01954	0.00529
52	0.1222	0.48545	0.21799	0.01997	0.02902	0.02061	0.00567
53	0.11736	0.48207	0.22124	0.02037	0.02999	0.0217	0.00606
54	0.11271	0.47857	0.22439	0.02077	0.03096	0.0228	0.00646
55	0.10824	0.47495	0.22743	0.02116	0.03192	0.02393	0.00688
56	0.10395	0.47122	0.23037	0.02153	0.03287	0.02507	0.00731
57	0.09984	0.46739	0.2332	0.0219	0.03381	0.02623	0.00776
58	0.09588	0.46347	0.23593	0.02226	0.03474	0.02741	0.00822
59	0.09208	0.45947	0.23855	0.0226	0.03566	0.0286	0.00869
60	0.08843	0.45539	0.24107	0.02293	0.03657	0.0298	0.00917
61	0.08493	0.45124	0.24348	0.02326	0.03746	0.03101	0.00967
62	0.08157	0.44703	0.2458	0.02357	0.03835	0.03223	0.01018
63	0.07833	0.44276	0.24801	0.02387	0.03922	0.03346	0.0107
64	0.07523	0.43844	0.25012	0.02417	0.04007	0.0347	0.01123
65	0.07225	0.43407	0.25214	0.02445	0.04091	0.03595	0.01177
66	0.06939	0.42966	0.25405	0.02472	0.04174	0.0372	0.01232
67	0.06664	0.42522	0.25587	0.02498	0.04255	0.03846	0.01287
68	0.064	0.42075	0.25759	0.02523	0.04334	0.03972	0.01344
69	0.06146	0.41626	0.25922	0.02547	0.04412	0.04098	0.01402
70	0.05903	0.41174	0.26076	0.0257	0.04488	0.04224	0.0146
71	0.05669	0.4072	0.2622	0.02592	0.04562	0.0435	0.0152
72	0.05444	0.40265	0.26356	0.02613	0.04635	0.04476	0.01579
73	0.05229	0.3981	0.26482	0.02633	0.04705	0.04602	0.0164
74	0.05021	0.39353	0.266	0.02652	0.04774	0.04727	0.01701
75	0.04823	0.38897	0.26709	0.0267	0.04841	0.04852	0.01763
76	0.04631	0.3844	0.26809	0.02687	0.04906	0.04976	0.01825
77	0.04448	0.37984	0.26901	0.02703	0.0497	0.051	0.01887
78	0.04272	0.37528	0.26985	0.02718	0.05031	0.05223	0.0195
79	0.04102	0.37073	0.27061	0.02732	0.05091	0.05345	0.02013
80	0.0394	0.3662	0.2713	0.02745	0.05148	0.05466	0.02077
81	0.03784	0.36167	0.2719	0.02758	0.05204	0.05586	0.02141
82	0.03634	0.35716	0.27243	0.02769	0.05258	0.05705	0.02205
83	0.0349	0.35267	0.27288	0.0278	0.0531	0.05823	0.02269
84	0.03352	0.3482	0.27326	0.0279	0.0536	0.05939	0.02333
85	0.03219	0.34375	0.27357	0.02798	0.05408	0.06054	0.02397
86	0.03091	0.33933	0.27382	0.02807	0.05454	0.06168	0.02461
87	0.02969	0.33493	0.27399	0.02814	0.05498	0.0628	0.02525
88	0.02851	0.33055	0.2741	0.0282	0.0554	0.06391	0.02589
89	0.02738	0.32621	0.27414	0.02826	0.05581	0.065	0.02652
90	0.0263	0.32189	0.27412	0.02831	0.0562	0.06608	0.02716
91	0.02526	0.3176	0.27403	0.02835	0.05656	0.06714	0.02779
92	0.02426	0.31334	0.27389	0.02839	0.05691	0.06818	0.02842
93	0.02329	0.30912	0.27368	0.02841	0.05724	0.0692	0.02904
94	0.02237	0.30493	0.27342	0.02843	0.05756	0.0702	0.02966
95	0.02149	0.30077	0.27311	0.02845	0.05785	0.07119	0.03028
96	0.02063	0.29665	0.27274	0.02845	0.05813	0.07215	0.03089
97	0.01982	0.29256	0.27231	0.02845	0.05839	0.0731	0.03149
98	0.01903	0.28851	0.27184	0.02845	0.05863	0.07403	0.03209
99	0.01828	0.2845	0.27131	0.02843	0.05886	0.07493	0.03269
100	0.01755	0.28052	0.27074	0.02841	0.05907	0.07582	0.03328
101	0.01686	0.27658	0.27012	0.02839	0.05926	0.07668	0.03386
102	0.01619	0.27268	0.26945	0.02836	0.05944	0.07752	0.03443
103	0.01555	0.26882	0.26874	0.02832	0.0596	0.07834	0.035
104	0.01493	0.265	0.26798	0.02828	0.05974	0.07914	0.03556
105	0.01434	0.26122	0.26719	0.02823	0.05987	0.07992	0.03611
106	0.01377	0.25748	0.26635	0.02818	0.05998	0.08067	0.03665
107	0.01323	0.25378	0.26547	0.02812	0.06008	0.08141	0.03719
108	0.0127	0.25012	0.26456	0.02806	0.06017	0.08212	0.03772
109	0.0122	0.24649	0.2636	0.02799	0.06024	0.08281	0.03823
110	0.01172	0.24291	0.26261	0.02792	0.06029	0.08347	0.03874
111	0.01125	0.23937	0.26159	0.02784	0.06033	0.08412	0.03924
112	0.01081	0.23587	0.26054	0.02776	0.06036	0.08474	0.03973
113	0.01038	0.23242	0.25945	0.02768	0.06037	0.08534	0.04021
114	0.00997	0.229	0.25833	0.02759	0.06037	0.08592	0.04068
115	0.00957	0.22562	0.25718	0.02749	0.06036	0.08647	0.04114
116	0.00919	0.22228	0.256	0.0274	0.06033	0.087	0.04159
117	0.00883	0.21899	0.25479	0.0273	0.0603	0.08751	0.04203
118	0.00848	0.21573	0.25356	0.02719	0.06025	0.088	0.04246
119	0.00814	0.21251	0.2523	0.02708	0.06019	0.08846	0.04288
120	0.00782	0.20934	0.25102	0.02697	0.06011	0.08891	0.04328
121	0.00751	0.2062	0.24971	0.02686	0.06003	0.08933	0.04368
122	0.00721	0.2031	0.24838	0.02674	0.05993	0.08973	0.04407
123	0.00693	0.20005	0.24703	0.02662	0.05983	0.09011	0.04444
124	0.00665	0.19703	0.24566	0.0265	0.05971	0.09046	0.0448
125	0.00639	0.19405	0.24427	0.02637	0.05959	0.0908	0.04516
126	0.00614	0.19111	0.24286	0.02624	0.05945	0.09111	0.0455
127	0.00589	0.18821	0.24143	0.02611	0.0593	0.09141	0.04583
128	0.00566	0.18535	0.23999	0.02597	0.05915	0.09168	0.04615
129	0.00544	0.18253	0.23853	0.02584	0.05898	0.09193	0.04646
130	0.00522	0.17974	0.23705	0.0257	0.05881	0.09216	0.04675
131	0.00501	0.17699	0.23556	0.02556	0.05863	0.09238	0.04704
132	0.00481	0.17428	0.23405	0.02541	0.05844	0.09257	0.04731
133	0.00462	0.17161	0.23253	0.02527	0.05824	0.09274	0.04758
134	0.00444	0.16897	0.231	0.02512	0.05804	0.09289	0.04783
135	0.00426	0.16637	0.22946	0.02497	0.05782	0.09303	0.04807
136	0.0041	0.1638	0.22791	0.02482	0.0576	0.09314	0.0483
137	0.00393	0.16127	0.22634	0.02467	0.05737	0.09324	0.04852
138	0.00378	0.15878	0.22477	0.02451	0.05714	0.09331	0.04873
139	0.00363	0.15632	0.22319	0.02436	0.0569	0.09337	0.04892
140	0.00348	0.15389	0.2216	0.0242	0.05665	0.09342	0.04911
141	0.00335	0.1515	0.22	0.02404	0.05639	0.09344	0.04928
142	0.00321	0.14915	0.21839	0.02388	0.05613	0.09345	0.04945
143	0.00309	0.14682	0.21678	0.02372	0.05587	0.09344	0.0496
144	0.00296	0.14454	0.21517	0.02356	0.0556	0.09341	0.04974
145	0.00285	0.14228	0.21355	0.0234	0.05532	0.09337	0.04988
146	0.00273	0.14006	0.21192	0.02324	0.05504	0.09331	0.05
147	0.00263	0.13786	0.21029	0.02307	0.05475	0.09323	0.05011
148	0.00252	0.1357	0.20866	0.02291	0.05446	0.09314	0.05021
149	0.00242	0.13358	0.20702	0.02274	0.05416	0.09304	0.05031
150	0.00233	0.13148	0.20538	0.02257	0.05386	0.09292	0.05039
151	0.00223	0.12941	0.20374	0.02241	0.05356	0.09278	0.05046
152	0.00215	0.12738	0.2021	0.02224	0.05325	0.09263	0.05052
153	0.00206	0.12537	0.20045	0.02207	0.05294	0.09247	0.05057
154	0.00198	0.12339	0.19881	0.0219	0.05262	0.09229	0.05062
155	0.0019	0.12145	0.19717	0.02173	0.0523	0.0921	0.05065
156	0.00182	0.11953	0.19552	0.02156	0.05198	0.0919	0.05068
157	0.00175	0.11764	0.19388	0.02139	0.05165	0.09168	0.05069
158	0.00168	0.11578	0.19224	0.02122	0.05133	0.09145	0.0507
159	0.00162	0.11394	0.1906	0.02105	0.05099	0.09121	0.0507
160	0.00155	0.11214	0.18896	0.02088	0.05066	0.09096	0.05068
161	0.00149	0.11036	0.18732	0.02071	0.05032	0.09069	0.05066
162	0.00143	0.10861	0.18569	0.02054	0.04998	0.09042	0.05064
163	0.00138	0.10688	0.18406	0.02037	0.04964	0.09013	0.0506
164	0.00132	0.10518	0.18243	0.0202	0.0493	0.08983	0.05056
165	0.00127	0.10351	0.1808	0.02003	0.04896	0.08952	0.0505
166	0.00122	0.10186	0.17918	0.01986	0.04861	0.08921	0.05044
167	0.00117	0.10024	0.17757	0.01969	0.04826	0.08888	0.05038
168	0.00112	0.09864	0.17596	0.01952	0.04791	0.08854	0.0503
169	0.00108	0.09707	0.17435	0.01935	0.04756	0.08819	0.05022
170	0.00104	0.09552	0.17275	0.01918	0.04721	0.08784	0.05013
171	0.001	0.09399	0.17115	0.01901	0.04685	0.08747	0.05003
172	0.00096	0.09249	0.16956	0.01884	0.0465	0.0871	0.04993
173	0.00092	0.09101	0.16797	0.01868	0.04614	0.08671	0.04982
174	0.00088	0.08955	0.1664	0.01851	0.04579	0.08632	0.0497
175	0.00085	0.08812	0.16482	0.01834	0.04543	0.08593	0.04957
176	0.00081	0.08671	0.16326	0.01817	0.04507	0.08552	0.04944
177	0.00078	0.08532	0.1617	0.01801	0.04472	0.08511	0.04931
178	0.00075	0.08395	0.16014	0.01784	0.04436	0.08469	0.04916
179	0.00072	0.0826	0.1586	0.01768	0.044	0.08426	0.04902
180	0.00069	0.08128	0.15706	0.01751	0.04364	0.08383	0.04886
181	0.00066	0.07997	0.15553	0.01735	0.04328	0.08339	0.0487
182	0.00064	0.07869	0.154	0.01718	0.04292	0.08295	0.04854
183	0.00061	0.07742	0.15249	0.01702	0.04257	0.0825	0.04836
184	0.00059	0.07618	0.15098	0.01686	0.04221	0.08204	0.04819
185	0.00057	0.07495	0.14948	0.0167	0.04185	0.08158	0.04801
186	0.00054	0.07375	0.14799	0.01654	0.04149	0.08111	0.04782
187	0.00052	0.07256	0.1465	0.01638	0.04114	0.08064	0.04763
188	0.0005	0.07139	0.14503	0.01622	0.04078	0.08016	0.04743
189	0.00048	0.07024	0.14356	0.01606	0.04042	0.07968	0.04723
190	0.00046	0.06911	0.1421	0.0159	0.04007	0.0792	0.04703
191	0.00044	0.06799	0.14065	0.01574	0.03971	0.07871	0.04682
192	0.00043	0.06689	0.13921	0.01559	0.03936	0.07822	0.04661
193	0.00041	0.06581	0.13778	0.01543	0.03901	0.07772	0.04639
194	0.00039	0.06475	0.13636	0.01528	0.03866	0.07722	0.04617
195	0.00038	0.06371	0.13494	0.01513	0.03831	0.07672	0.04595
196	0.00036	0.06268	0.13354	0.01497	0.03796	0.07621	0.04572
197	0.00035	0.06166	0.13215	0.01482	0.03761	0.0757	0.04549
198	0.00033	0.06067	0.13076	0.01467	0.03726	0.07519	0.04525
199	0.00032	0.05969	0.12939	0.01452	0.03691	0.07468	0.04502
200	0.00031	0.05872	0.12802	0.01437	0.03657	0.07416	0.04477
201	0.0003	0.05777	0.12666	0.01422	0.03622	0.07364	0.04453
202	0.00028	0.05683	0.12532	0.01408	0.03588	0.07312	0.04428
203	0.00027	0.05591	0.12398	0.01393	0.03554	0.0726	0.04403
204	0.00026	0.05501	0.12265	0.01379	0.0352	0.07207	0.04378
205	0.00025	0.05412	0.12133	0.01364	0.03486	0.07155	0.04353
206	0.00024	0.05324	0.12003	0.0135	0.03453	0.07102	0.04327
207	0.00023	0.05238	0.11873	0.01336	0.03419	0.07049	0.04301
208	0.00022	0.05153	0.11744	0.01321	0.03386	0.06996	0.04275
209	0.00021	0.05069	0.11616	0.01307	0.03353	0.06943	0.04249
210	0.00021	0.04987	0.1149	0.01294	0.0332	0.0689	0.04222
211	0.0002	0.04906	0.11364	0.0128	0.03287	0.06837	0.04195
212	0.00019	0.04827	0.11239	0.01266	0.03254	0.06784	0.04168
213	0.00018	0.04748	0.11115	0.01252	0.03222	0.06731	0.04141
214	0.00017	0.04671	0.10992	0.01239	0.0319	0.06678	0.04114
215	0.00017	0.04595	0.10871	0.01225	0.03158	0.06624	0.04087
216	0.00016	0.04521	0.1075	0.01212	0.03126	0.06571	0.04059
217	0.00015	0.04447	0.1063	0.01199	0.03094	0.06518	0.04031
218	0.00015	0.04375	0.10511	0.01186	0.03063	0.06465	0.04004
219	0.00014	0.04304	0.10393	0.01173	0.03031	0.06411	0.03976
220	0.00014	0.04234	0.10277	0.0116	0.03	0.06358	0.03948
221	0.00013	0.04165	0.10161	0.01147	0.02969	0.06305	0.0392
222	0.00013	0.04097	0.10046	0.01134	0.02938	0.06252	0.03892
223	0.00012	0.04031	0.09932	0.01122	0.02908	0.06199	0.03863
224	0.00012	0.03965	0.0982	0.01109	0.02878	0.06146	0.03835
225	0.00011	0.03901	0.09708	0.01097	0.02847	0.06094	0.03807
226	0.00011	0.03837	0.09597	0.01085	0.02818	0.06041	0.03778
227	0.0001	0.03775	0.09487	0.01073	0.02788	0.05988	0.0375
228	0.0001	0.03713	0.09378	0.01061	0.02758	0.05936	0.03721
229	0.0001	0.03653	0.09271	0.01049	0.02729	0.05884	0.03693
230	9e-05	0.03593	0.09164	0.01037	0.027	0.05832	0.03664
231	9e-05	0.03535	0.09058	0.01025	0.02671	0.0578	0.03635
232	8e-05	0.03477	0.08953	0.01013	0.02642	0.05728	0.03607
233	8e-05	0.03421	0.08849	0.01002	0.02614	0.05676	0.03578
234	8e-05	0.03365	0.08746	0.0099	0.02586	0.05625	0.03549
235	7e-05	0.0331	0.08644	0.00979	0.02558	0.05573	0.03521
236	7e-05	0.03256	0.08543	0.00968	0.0253	0.05522	0.03492
237	7e-05	0.03203	0.08443	0.00957	0.02502	0.05471	0.03464
238	7e-05	0.03151	0.08344	0.00946	0.02475	0.05421	0.03435
239	6e-05	0.031	0.08246	0.00935	0.02448	0.0537	0.03407
240	6e-05	0.03049	0.08149	0.00924	0.02421	0.0532	0.03378
241	6e-05	0.02999	0.08053	0.00913	0.02394	0.0527	0.0335
242	6e-05	0.0295	0.07957	0.00902	0.02368	0.0522	0.03321
243	5e-05	0.02902	0.07863	0.00892	0.02342	0.0517	0.03293
244	5e-05	0.02855	0.0777	0.00881	0.02315	0.05121	0.03265
245	5e-05	0.02808	0.07677	0.00871	0.0229	0.05072	0.03236
246	5e-05	0.02763	0.07586	0.00861	0.02264	0.05023	0.03208
247	5e-05	0.02717	0.07495	0.00851	0.02239	0.04974	0.0318
248	4e-05	0.02673	0.07405	0.00841	0.02213	0.04925	0.03152
249	4e-05	0.0263	0.07316	0.00831	0.02188	0.04877	0.03124
250	4e-05	0.02587	0.07228	0.00821	0.02164	0.04829	0.03096
251	4e-05	0.02544	0.07141	0.00811	0.02139	0.04782	0.03069
252	4e-05	0.02503	0.07055	0.00802	0.02115	0.04734	0.03041
253	4e-05	0.02462	0.0697	0.00792	0.02091	0.04687	0.03013
254	3e-05	0.02422	0.06886	0.00783	0.02067	0.0464	0.02986
255	3e-05	0.02382	0.06802	0.00773	0.02043	0.04594	0.02958
256	3e-05	0.02343	0.06719	0.00764	0.0202	0.04548	0.02931
257	3e-05	0.02305	0.06638	0.00755	0.01996	0.04502	0.02904
258	3e-05	0.02268	0.06557	0.00746	0.01973	0.04456	0.02877
259	3e-05	0.0223	0.06477	0.00737	0.01951	0.0441	0.0285
260	3e-05	0.02194	0.06397	0.00728	0.01928	0.04365	0.02823
261	3e-05	0.02158	0.06319	0.00719	0.01906	0.0432	0.02796
262	3e-05	0.02123	0.06241	0.0071	0.01883	0.04276	0.0277
263	2e-05	0.02088	0.06165	0.00702	0.01861	0.04232	0.02743
264	2e-05	0.02054	0.06089	0.00693	0.0184	0.04188	0.02717
265	2e-05	0.02021	0.06014	0.00685	0.01818	0.04144	0.02691
266	2e-05	0.01988	0.05939	0.00676	0.01797	0.04101	0.02665
267	2e-05	0.01955	0.05866	0.00668	0.01776	0.04058	0.02639
268	2e-05	0.01923	0.05793	0.0066	0.01755	0.04015	0.02613
269	2e-05	0.01892	0.05721	0.00652	0.01734	0.03972	0.02587
270	2e-05	0.01861	0.0565	0.00644	0.01713	0.0393	0.02562
271	2e-05	0.0183	0.0558	0.00636	0.01693	0.03889	0.02537
272	2e-05	0.01801	0.0551	0.00628	0.01673	0.03847	0.02511
273	2e-05	0.01771	0.05441	0.0062	0.01653	0.03806	0.02486
274	2e-05	0.01742	0.05373	0.00613	0.01633	0.03765	0.02461
275	1e-05	0.01714	0.05306	0.00605	0.01614	0.03724	0.02437
276	1e-05	0.01686	0.05239	0.00598	0.01594	0.03684	0.02412
277	1e-05	0.01658	0.05174	0.0059	0.01575	0.03644	0.02387
278	1e-05	0.01631	0.05108	0.00583	0.01556	0.03605	0.02363
279	1e-05	0.01604	0.05044	0.00576	0.01538	0.03565	0.02339
280	1e-05	0.01578	0.0498	0.00568	0.01519	0.03526	0.02315
281	1e-05	0.01552	0.04918	0.00561	0.01501	0.03488	0.02291
282	1e-05	0.01527	0.04855	0.00554	0.01482	0.03449	0.02267
283	1e-05	0.01502	0.04794	0.00547	0.01464	0.03411	0.02244
284	1e-05	0.01477	0.04733	0.0054	0.01447	0.03374	0.02221
285	1e-05	0.01453	0.04673	0.00534	0.01429	0.03336	0.02197
286	1e-05	0.01429	0.04614	0.00527	0.01412	0.03299	0.02174
287	1e-05	0.01406	0.04555	0.0052	0.01394	0.03262	0.02152
288	1e-05	0.01383	0.04497	0.00514	0.01377	0.03226	0.02129
289	1e-05	0.0136	0.04439	0.00507	0.0136	0.0319	0.02106
290	1e-05	0.01338	0.04383	0.00501	0.01344	0.03154	0.02084
291	1e-05	0.01316	0.04327	0.00494	0.01327	0.03118	0.02062
292	1e-05	0.01295	0.04271	0.00488	0.01311	0.03083	0.0204
293	1e-05	0.01274	0.04216	0.00482	0.01295	0.03048	0.02018
294	1e-05	0.01253	0.04162	0.00476	0.01279	0.03013	0.01996
295	1e-05	0.01232	0.04109	0.0047	0.01263	0.02979	0.01975
296	1e-05	0.01212	0.04056	0.00464	0.01247	0.02945	0.01953
297	1e-05	0.01192	0.04004	0.00458	0.01232	0.02912	0.01932
298	1e-05	0.01173	0.03952	0.00452	0.01216	0.02878	0.01911
299	1e-05	0.01154	0.03901	0.00446	0.01201	0.02845	0.0189
300	1e-05	0.01135	0.0385	0.00441	0.01186	0.02812	0.01869
301	1e-05	0.01116	0.03801	0.00435	0.01171	0.0278	0.01849
302	0	0.01098	0.03751	0.00429	0.01157	0.02748	0.01828
303	0	0.0108	0.03703	0.00424	0.01142	0.02716	0.01808
304	0	0.01062	0.03654	0.00418	0.01128	0.02684	0.01788
305	0	0.01045	0.03607	0.00413	0.01114	0.02653	0.01768
306	0	0.01028	0.0356	0.00408	0.011	0.02622	0.01749
307	0	0.01011	0.03514	0.00402	0.01086	0.02591	0.01729
308	0	0.00994	0.03468	0.00397	0.01072	0.02561	0.0171
309	0	0.00978	0.03422	0.00392	0.01059	0.02531	0.01691
310	0	0.00962	0.03378	0.00387	0.01045	0.02501	0.01672
311	0	0.00946	0.03333	0.00382	0.01032	0.02472	0.01653
312	0	0.00931	0.0329	0.00377	0.01019	0.02443	0.01634
313	0	0.00916	0.03247	0.00372	0.01006	0.02414	0.01616
314	0	0.00901	0.03204	0.00367	0.00993	0.02385	0.01597
315	0	0.00886	0.03162	0.00362	0.0098	0.02357	0.01579
316	0	0.00871	0.0312	0.00358	0.00968	0.02329	0.01561
317	0	0.00857	0.03079	0.00353	0.00956	0.02301	0.01543
318	0	0.00843	0.03039	0.00348	0.00943	0.02273	0.01525
319	0	0.00829	0.02999	0.00344	0.00931	0.02246	0.01508
320	0	0.00816	0.02959	0.00339	0.00919	0.02219	0.01491
321	0	0.00802	0.0292	0.00335	0.00908	0.02193	0.01473
322	0	0.00789	0.02881	0.0033	0.00896	0.02166	0.01456
323	0	0.00776	0.02843	0.00326	0.00884	0.0214	0.01439
324	0	0.00764	0.02805	0.00322	0.00873	0.02114	0.01423
325	0	0.00751	0.02768	0.00318	0.00862	0.02089	0.01406
326	0	0.00739	0.02731	0.00313	0.00851	0.02063	0.0139
327	0	0.00727	0.02695	0.00309	0.0084	0.02038	0.01373
328	0	0.00715	0.02659	0.00305	0.00829	0.02013	0.01357
329	0	0.00703	0.02624	0.00301	0.00818	0.01989	0.01341
330	0	0.00692	0.02589	0.00297	0.00807	0.01965	0.01326
331	0	0.0068	0.02554	0.00293	0.00797	0.01941	0.0131
332	0	0.00669	0.0252	0.00289	0.00787	0.01917	0.01294
333	0	0.00658	0.02486	0.00285	0.00776	0.01893	0.01279
334	0	0.00647	0.02453	0.00282	0.00766	0.0187	0.01264
335	0	0.00637	0.0242	0.00278	0.00756	0.01847	0.01249
336	0	0.00626	0.02388	0.00274	0.00746	0.01824	0.01234
337	0	0.00616	0.02356	0.00271	0.00737	0.01802	0.01219
338	0	0.00606	0.02324	0.00267	0.00727	0.01779	0.01205
339	0	0.00596	0.02293	0.00263	0.00717	0.01757	0.0119
340	0	0.00586	0.02262	0.0026	0.00708	0.01736	0.01176
341	0	0.00577	0.02232	0.00256	0.00699	0.01714	0.01162
342	0	0.00567	0.02202	0.00253	0.0069	0.01693	0.01148
343	0	0.00558	0.02172	0.0025	0.00681	0.01672	0.01134
344	0	0.00549	0.02143	0.00246	0.00672	0.01651	0.0112
345	0	0.0054	0.02114	0.00243	0.00663	0.0163	0.01107
346	0	0.00531	0.02085	0.0024	0.00654	0.0161	0.01093
347	0	0.00522	0.02057	0.00236	0.00645	0.0159	0.0108
348	0	0.00514	0.02029	0.00233	0.00637	0.0157	0.01067
349	0	0.00505	0.02002	0.0023	0.00628	0.0155	0.01054
350	0	0.00497	0.01975	0.00227	0.0062	0.0153	0.01041
351	0	0.00489	0.01948	0.00224	0.00612	0.01511	0.01028
352	0	0.00481	0.01921	0.00221	0.00604	0.01492	0.01016
353	0	0.00473	0.01895	0.00218	0.00596	0.01473	0.01003
354	0	0.00465	0.01869	0.00215	0.00588	0.01455	0.00991
355	0	0.00458	0.01844	0.00212	0.0058	0.01436	0.00979
356	0	0.0045	0.01819	0.00209	0.00572	0.01418	0.00967
357	0	0.00443	0.01794	0.00206	0.00565	0.014	0.00955
358	0	0.00436	0.0177	0.00204	0.00557	0.01382	0.00943
359	0	0.00429	0.01746	0.00201	0.0055	0.01365	0.00931
360	0	0.00422	0.01722	0.00198	0.00542	0.01347	0.0092
361	0	0.00415	0.01698	0.00195	0.00535	0.0133	0.00908
362	0	0.00408	0.01675	0.00193	0.00528	0.01313	0.00897
363	0	0.00401	0.01652	0.0019	0.00521	0.01296	0.00886
364	0	0.00395	0.01629	0.00188	0.00514	0.0128	0.00875
365	0	0.00388	0.01607	0.00185	0.00507	0.01263	0.00864
366	0	0.00382	0.01585	0.00182	0.005	0.01247	0.00853
367	0	0.00376	0.01563	0.0018	0.00493	0.01231	0.00842
368	0	0.00369	0.01542	0.00178	0.00487	0.01215	0.00832
369	0	0.00363	0.01521	0.00175	0.0048	0.01199	0.00821
370	0	0.00357	0.015	0.00173	0.00474	0.01184	0.00811
371	0	0.00352	0.01479	0.0017	0.00467	0.01169	0.00801
372	0	0.00346	0.01459	0.00168	0.00461	0.01154	0.00791
373	0	0.0034	0.01439	0.00166	0.00455	0.01139	0.00781
374	0	0.00335	0.01419	0.00163	0.00449	0.01124	0.00771
375	0	0.00329	0.01399	0.00161	0.00443	0.01109	0.00761
376	0	0.00324	0.0138	0.00159	0.00437	0.01095	0.00751
377	0	0.00318	0.01361	0.00157	0.00431	0.01081	0.00742
378	0	0.00313	0.01342	0.00155	0.00425	0.01067	0.00732
379	0	0.00308	0.01324	0.00153	0.00419	0.01053	0.00723
380	0	0.00303	0.01305	0.0015	0.00413	0.01039	0.00714
381	0	0.00298	0.01287	0.00148	0.00408	0.01025	0.00705
382	0	0.00293	0.01269	0.00146	0.00402	0.01012	0.00696
383	0	0.00288	0.01252	0.00144	0.00397	0.00999	0.00687
384	0	0.00284	0.01234	0.00142	0.00391	0.00986	0.00678
385	0	0.00279	0.01217	0.0014	0.00386	0.00973	0.00669
386	0	0.00274	0.012	0.00138	0.00381	0.0096	0.00661
387	0	0.0027	0.01184	0.00136	0.00376	0.00947	0.00652
388	0	0.00265	0.01167	0.00135	0.00371	0.00935	0.00644
389	0	0.00261	0.01151	0.00133	0.00365	0.00923	0.00636
390	0	0.00257	0.01135	0.00131	0.0036	0.00911	0.00627
391	0	0.00253	0.01119	0.00129	0.00356	0.00899	0.00619
392	0	0.00249	0.01103	0.00127	0.00351	0.00887	0.00611
393	0	0.00244	0.01088	0.00125	0.00346	0.00875	0.00603
394	0	0.0024	0.01073	0.00124	0.00341	0.00863	0.00596
395	0	0.00237	0.01058	0.00122	0.00336	0.00852	0.00588
396	0	0.00233	0.01043	0.0012	0.00332	0.00841	0.0058
397	0	0.00229	0.01029	0.00119	0.00327	0.00829	0.00573
398	0	0.00225	0.01014	0.00117	0.00323	0.00818	0.00565
399	0	0.00221	0.01	0.00115	0.00318	0.00808	0.00558
400	0	0.00218	0.00986	0.00114	0.00314	0.00797	0.00551

## Sheet: ROI 2 
Matlab data									Raw data
0	1	0	0	0	0	0	0		after normalization
1	0.96038	0.03717	0.00052	0	0	0	0			ROI 1(Top)	ROI 2	ROI 3	ROI 4	ROI 5	ROI 6	ROI 7(Excretion)
2	0.92233	0.07179	0.002	3e-05	0	0	0		0	1	0.000205688	0	0	0	0.000149812	0
3	0.88579	0.10398	0.00436	0.0001	1e-05	0	0		15	0.795036	0.24997	0.000615727	8.00728e-05	0	0	0
4	0.8507	0.13387	0.0075	0.00023	3e-05	0	0		30	0.371457	0.353036	0.0296875	0.00122211	0	0.000189754	0
5	0.81699	0.16159	0.01135	0.00042	7e-05	1e-05	0		45	0.174041	0.337233	0.066345	0.0329136	0.00179886	2.99872e-05	0.000433772
6	0.78462	0.18724	0.01582	0.00068	0.00013	2e-05	0		60	0.0922561	0.279533	0.0640488	0.0356055	0.0261296	0.00166759	0.000353473
7	0.75354	0.21094	0.02085	0.00102	0.00022	4e-05	1e-05		75	0.0393388	0.234823	0.0708865	0.0451089	0.0348822	0.0103749	0.00179886
8	0.72368	0.23279	0.02636	0.00145	0.00035	7e-05	1e-05		90	0.0264106	0.190112	0.222447	0.0537557	0.0465256	0.0211591	0.00641607
9	0.69501	0.25289	0.0323	0.00195	0.00053	0.00012	2e-05		105	0.012037	0.157466	0.215025	0.135615	0.0518655	0.0296267	0.0143657
10	0.66748	0.27134	0.03861	0.00253	0.00075	0.00018	4e-05		120	0.00673727	0.127633	0.182181	0.187496	0.127072	0.0365766	0.0231986
11	0.64103	0.28823	0.04523	0.00318	0.00102	0.00027	6e-05
12	0.61564	0.30364	0.05212	0.00391	0.00134	0.00038	9e-05
13	0.59124	0.31766	0.05922	0.00471	0.00172	0.00052	0.00014
14	0.56782	0.33036	0.0665	0.00557	0.00216	0.0007	0.00019
15	0.54532	0.34182	0.07392	0.00649	0.00266	0.00091	0.00026
16	0.52372	0.3521	0.08143	0.00747	0.00322	0.00115	0.00035
17	0.50297	0.36129	0.08901	0.0085	0.00383	0.00144	0.00045
18	0.48304	0.36943	0.09662	0.00957	0.00449	0.00177	0.00058
19	0.46391	0.3766	0.10424	0.01068	0.00522	0.00213	0.00073
20	0.44553	0.38284	0.11184	0.01182	0.00599	0.00255	0.0009
21	0.42787	0.38822	0.11939	0.01299	0.00681	0.003	0.00109
22	0.41092	0.39279	0.12688	0.01418	0.00767	0.0035	0.00131
23	0.39464	0.39659	0.13428	0.0154	0.00858	0.00404	0.00156
24	0.37901	0.39968	0.14157	0.01662	0.00953	0.00462	0.00183
25	0.36399	0.40209	0.14875	0.01786	0.01051	0.00524	0.00213
26	0.34957	0.40388	0.15579	0.0191	0.01152	0.0059	0.00245
27	0.33572	0.40508	0.16269	0.02034	0.01256	0.00659	0.0028
28	0.32242	0.40573	0.16942	0.02158	0.01363	0.00732	0.00318
29	0.30965	0.40586	0.17599	0.02281	0.01471	0.00809	0.00358
30	0.29738	0.40552	0.18237	0.02404	0.01582	0.00888	0.004
31	0.2856	0.40473	0.18857	0.02525	0.01693	0.0097	0.00445
32	0.27428	0.40352	0.19458	0.02644	0.01806	0.01055	0.00492
33	0.26341	0.40193	0.20038	0.02762	0.01919	0.01142	0.00541
34	0.25298	0.39998	0.20599	0.02878	0.02032	0.0123	0.00591
35	0.24296	0.3977	0.21138	0.02991	0.02145	0.01321	0.00644
36	0.23333	0.39512	0.21657	0.03103	0.02258	0.01413	0.00698
37	0.22409	0.39225	0.22154	0.03211	0.0237	0.01506	0.00754
38	0.21521	0.38912	0.2263	0.03317	0.02482	0.016	0.00811
39	0.20668	0.38576	0.23084	0.03419	0.02592	0.01695	0.00869
40	0.19849	0.38217	0.23516	0.03519	0.02701	0.0179	0.00928
41	0.19063	0.37839	0.23927	0.03615	0.02808	0.01885	0.00988
42	0.18308	0.37442	0.24316	0.03709	0.02914	0.01981	0.01048
43	0.17582	0.37029	0.24683	0.03799	0.03017	0.02075	0.01109
44	0.16886	0.36601	0.2503	0.03885	0.03119	0.0217	0.01171
45	0.16217	0.3616	0.25355	0.03968	0.03218	0.02263	0.01232
46	0.15574	0.35706	0.25659	0.04048	0.03314	0.02356	0.01294
47	0.14957	0.35242	0.25942	0.04124	0.03408	0.02447	0.01355
48	0.14365	0.34769	0.26205	0.04196	0.035	0.02537	0.01416
49	0.13796	0.34287	0.26448	0.04265	0.03588	0.02626	0.01477
50	0.13249	0.33799	0.26672	0.04331	0.03673	0.02713	0.01537
51	0.12724	0.33304	0.26875	0.04392	0.03756	0.02798	0.01596
52	0.1222	0.32804	0.2706	0.04451	0.03835	0.02881	0.01655
53	0.11736	0.323	0.27226	0.04505	0.03912	0.02963	0.01713
54	0.11271	0.31793	0.27374	0.04557	0.03985	0.03042	0.0177
55	0.10824	0.31283	0.27504	0.04604	0.04055	0.03119	0.01825
56	0.10395	0.30772	0.27616	0.04649	0.04122	0.03193	0.0188
57	0.09984	0.3026	0.27712	0.0469	0.04185	0.03265	0.01933
58	0.09588	0.29747	0.27791	0.04727	0.04245	0.03335	0.01985
59	0.09208	0.29234	0.27853	0.04762	0.04302	0.03402	0.02036
60	0.08843	0.28723	0.27901	0.04793	0.04356	0.03467	0.02085
61	0.08493	0.28212	0.27932	0.04821	0.04407	0.03529	0.02132
62	0.08157	0.27704	0.27949	0.04846	0.04454	0.03588	0.02178
63	0.07833	0.27198	0.27952	0.04868	0.04498	0.03644	0.02222
64	0.07523	0.26695	0.27941	0.04887	0.04539	0.03698	0.02265
65	0.07225	0.26195	0.27917	0.04903	0.04577	0.03749	0.02306
66	0.06939	0.25698	0.27879	0.04916	0.04612	0.03798	0.02346
67	0.06664	0.25206	0.27829	0.04926	0.04643	0.03843	0.02383
68	0.064	0.24717	0.27767	0.04934	0.04672	0.03886	0.02419
69	0.06146	0.24233	0.27693	0.04939	0.04698	0.03927	0.02453
70	0.05903	0.23754	0.27608	0.04942	0.04721	0.03964	0.02486
71	0.05669	0.23279	0.27512	0.04942	0.04741	0.03999	0.02516
72	0.05444	0.2281	0.27406	0.04939	0.04758	0.04031	0.02545
73	0.05229	0.22346	0.2729	0.04935	0.04773	0.04061	0.02572
74	0.05021	0.21888	0.27165	0.04928	0.04785	0.04088	0.02598
75	0.04823	0.21435	0.2703	0.04919	0.04794	0.04112	0.02621
76	0.04631	0.20988	0.26887	0.04908	0.04801	0.04134	0.02643
77	0.04448	0.20547	0.26735	0.04895	0.04805	0.04154	0.02663
78	0.04272	0.20112	0.26576	0.0488	0.04807	0.04171	0.02682
79	0.04102	0.19684	0.26409	0.04863	0.04807	0.04186	0.02699
80	0.0394	0.19261	0.26234	0.04844	0.04804	0.04198	0.02714
81	0.03784	0.18845	0.26053	0.04824	0.04799	0.04208	0.02727
82	0.03634	0.18435	0.25866	0.04801	0.04792	0.04216	0.02739
83	0.0349	0.18032	0.25672	0.04778	0.04783	0.04222	0.0275
84	0.03352	0.17635	0.25473	0.04753	0.04772	0.04226	0.02759
85	0.03219	0.17244	0.25268	0.04726	0.0476	0.04227	0.02766
86	0.03091	0.1686	0.25058	0.04698	0.04745	0.04227	0.02772
87	0.02969	0.16483	0.24844	0.04669	0.04728	0.04224	0.02777
88	0.02851	0.16112	0.24625	0.04638	0.0471	0.0422	0.0278
89	0.02738	0.15747	0.24401	0.04606	0.0469	0.04214	0.02782
90	0.0263	0.15389	0.24174	0.04573	0.04669	0.04206	0.02782
91	0.02526	0.15037	0.23943	0.04539	0.04646	0.04197	0.02781
92	0.02426	0.14692	0.23709	0.04504	0.04621	0.04185	0.02779
93	0.02329	0.14353	0.23471	0.04468	0.04596	0.04172	0.02776
94	0.02237	0.1402	0.23231	0.04431	0.04568	0.04158	0.02771
95	0.02149	0.13694	0.22988	0.04394	0.0454	0.04142	0.02765
96	0.02063	0.13374	0.22743	0.04355	0.0451	0.04125	0.02759
97	0.01982	0.1306	0.22496	0.04316	0.0448	0.04106	0.02751
98	0.01903	0.12752	0.22247	0.04276	0.04448	0.04086	0.02742
99	0.01828	0.1245	0.21996	0.04235	0.04415	0.04065	0.02732
100	0.01755	0.12155	0.21744	0.04194	0.04381	0.04042	0.02721
101	0.01686	0.11865	0.21491	0.04153	0.04346	0.04019	0.02709
102	0.01619	0.11581	0.21236	0.0411	0.04311	0.03994	0.02697
103	0.01555	0.11303	0.20981	0.04068	0.04274	0.03968	0.02683
104	0.01493	0.1103	0.20725	0.04025	0.04237	0.03941	0.02669
105	0.01434	0.10764	0.20468	0.03981	0.04199	0.03913	0.02654
106	0.01377	0.10503	0.20211	0.03937	0.0416	0.03885	0.02638
107	0.01323	0.10247	0.19954	0.03893	0.04121	0.03855	0.02621
108	0.0127	0.09997	0.19697	0.03849	0.04081	0.03825	0.02604
109	0.0122	0.09752	0.1944	0.03804	0.04041	0.03794	0.02586
110	0.01172	0.09513	0.19183	0.03759	0.04	0.03762	0.02568
111	0.01125	0.09278	0.18926	0.03714	0.03959	0.0373	0.02549
112	0.01081	0.09049	0.1867	0.03669	0.03917	0.03696	0.02529
113	0.01038	0.08825	0.18415	0.03624	0.03875	0.03663	0.02509
114	0.00997	0.08606	0.18161	0.03579	0.03833	0.03628	0.02488
115	0.00957	0.08391	0.17907	0.03534	0.0379	0.03594	0.02467
116	0.00919	0.08182	0.17654	0.03488	0.03747	0.03558	0.02446
117	0.00883	0.07977	0.17403	0.03443	0.03704	0.03523	0.02424
118	0.00848	0.07777	0.17153	0.03398	0.0366	0.03487	0.02402
119	0.00814	0.07581	0.16904	0.03353	0.03617	0.0345	0.02379
120	0.00782	0.0739	0.16656	0.03307	0.03573	0.03413	0.02356
121	0.00751	0.07203	0.1641	0.03262	0.0353	0.03376	0.02333
122	0.00721	0.07021	0.16165	0.03218	0.03486	0.03339	0.02309
123	0.00693	0.06843	0.15922	0.03173	0.03442	0.03301	0.02285
124	0.00665	0.06668	0.15681	0.03128	0.03398	0.03263	0.02261
125	0.00639	0.06498	0.15441	0.03084	0.03354	0.03225	0.02237
126	0.00614	0.06332	0.15203	0.0304	0.0331	0.03187	0.02213
127	0.00589	0.0617	0.14967	0.02996	0.03266	0.03149	0.02188
128	0.00566	0.06012	0.14733	0.02952	0.03223	0.03111	0.02163
129	0.00544	0.05857	0.14501	0.02909	0.03179	0.03072	0.02138
130	0.00522	0.05706	0.14271	0.02866	0.03135	0.03034	0.02113
131	0.00501	0.05559	0.14044	0.02823	0.03092	0.02995	0.02088
132	0.00481	0.05415	0.13818	0.0278	0.03049	0.02957	0.02063
133	0.00462	0.05275	0.13594	0.02738	0.03006	0.02918	0.02038
134	0.00444	0.05138	0.13373	0.02696	0.02963	0.0288	0.02013
135	0.00426	0.05005	0.13154	0.02654	0.0292	0.02842	0.01987
136	0.0041	0.04874	0.12937	0.02613	0.02878	0.02803	0.01962
137	0.00393	0.04747	0.12722	0.02572	0.02836	0.02765	0.01937
138	0.00378	0.04623	0.1251	0.02531	0.02794	0.02727	0.01911
139	0.00363	0.04502	0.123	0.02491	0.02752	0.02689	0.01886
140	0.00348	0.04384	0.12092	0.02451	0.02711	0.02651	0.01861
141	0.00335	0.04269	0.11887	0.02411	0.0267	0.02614	0.01836
142	0.00321	0.04157	0.11684	0.02372	0.02629	0.02576	0.01811
143	0.00309	0.04047	0.11483	0.02334	0.02588	0.02539	0.01786
144	0.00296	0.03941	0.11285	0.02295	0.02548	0.02502	0.01761
145	0.00285	0.03836	0.1109	0.02257	0.02509	0.02465	0.01736
146	0.00273	0.03735	0.10896	0.0222	0.02469	0.02429	0.01711
147	0.00263	0.03636	0.10706	0.02183	0.0243	0.02392	0.01687
148	0.00252	0.0354	0.10517	0.02146	0.02391	0.02356	0.01662
149	0.00242	0.03446	0.10331	0.0211	0.02353	0.0232	0.01638
150	0.00233	0.03354	0.10148	0.02074	0.02315	0.02285	0.01614
151	0.00223	0.03265	0.09967	0.02038	0.02277	0.02249	0.0159
152	0.00215	0.03178	0.09788	0.02003	0.0224	0.02214	0.01566
153	0.00206	0.03093	0.09612	0.01969	0.02203	0.0218	0.01542
154	0.00198	0.0301	0.09438	0.01934	0.02166	0.02145	0.01519
155	0.0019	0.02929	0.09267	0.01901	0.0213	0.02111	0.01496
156	0.00182	0.02851	0.09098	0.01867	0.02094	0.02077	0.01472
157	0.00175	0.02774	0.08931	0.01834	0.02059	0.02044	0.0145
158	0.00168	0.027	0.08767	0.01802	0.02024	0.02011	0.01427
159	0.00162	0.02627	0.08605	0.0177	0.0199	0.01978	0.01404
160	0.00155	0.02557	0.08446	0.01738	0.01956	0.01946	0.01382
161	0.00149	0.02488	0.08289	0.01707	0.01922	0.01913	0.0136
162	0.00143	0.02421	0.08134	0.01676	0.01889	0.01882	0.01338
163	0.00138	0.02355	0.07982	0.01646	0.01856	0.0185	0.01316
164	0.00132	0.02291	0.07832	0.01616	0.01823	0.01819	0.01295
165	0.00127	0.02229	0.07684	0.01586	0.01791	0.01788	0.01273
166	0.00122	0.02169	0.07538	0.01557	0.0176	0.01758	0.01252
167	0.00117	0.0211	0.07395	0.01529	0.01728	0.01728	0.01231
168	0.00112	0.02053	0.07254	0.015	0.01698	0.01698	0.01211
169	0.00108	0.01997	0.07115	0.01473	0.01667	0.01669	0.0119
170	0.00104	0.01943	0.06979	0.01445	0.01637	0.0164	0.0117
171	0.001	0.0189	0.06845	0.01418	0.01608	0.01611	0.0115
172	0.00096	0.01838	0.06712	0.01392	0.01578	0.01583	0.01131
173	0.00092	0.01788	0.06582	0.01365	0.0155	0.01555	0.01111
174	0.00088	0.01739	0.06454	0.0134	0.01521	0.01528	0.01092
175	0.00085	0.01692	0.06329	0.01314	0.01493	0.015	0.01073
176	0.00081	0.01646	0.06205	0.01289	0.01466	0.01474	0.01054
177	0.00078	0.01601	0.06083	0.01265	0.01439	0.01447	0.01036
178	0.00075	0.01557	0.05964	0.0124	0.01412	0.01421	0.01018
179	0.00072	0.01514	0.05846	0.01217	0.01386	0.01396	0.00999
180	0.00069	0.01473	0.0573	0.01193	0.0136	0.0137	0.00982
181	0.00066	0.01432	0.05617	0.0117	0.01334	0.01345	0.00964
182	0.00064	0.01393	0.05505	0.01147	0.01309	0.01321	0.00947
183	0.00061	0.01354	0.05395	0.01125	0.01284	0.01296	0.0093
184	0.00059	0.01317	0.05287	0.01103	0.0126	0.01272	0.00913
185	0.00057	0.01281	0.05181	0.01081	0.01236	0.01249	0.00896
186	0.00054	0.01246	0.05077	0.0106	0.01212	0.01226	0.0088
187	0.00052	0.01211	0.04975	0.01039	0.01189	0.01203	0.00864
188	0.0005	0.01178	0.04875	0.01019	0.01166	0.0118	0.00848
189	0.00048	0.01145	0.04776	0.00999	0.01144	0.01158	0.00832
190	0.00046	0.01114	0.04679	0.00979	0.01122	0.01136	0.00817
191	0.00044	0.01083	0.04584	0.00959	0.011	0.01115	0.00802
192	0.00043	0.01053	0.0449	0.0094	0.01079	0.01093	0.00787
193	0.00041	0.01024	0.04399	0.00921	0.01057	0.01073	0.00772
194	0.00039	0.00995	0.04308	0.00903	0.01037	0.01052	0.00757
195	0.00038	0.00968	0.0422	0.00885	0.01016	0.01032	0.00743
196	0.00036	0.00941	0.04133	0.00867	0.00996	0.01012	0.00729
197	0.00035	0.00915	0.04048	0.00849	0.00977	0.00992	0.00715
198	0.00033	0.00889	0.03964	0.00832	0.00957	0.00973	0.00702
199	0.00032	0.00864	0.03882	0.00815	0.00938	0.00954	0.00688
200	0.00031	0.0084	0.03802	0.00799	0.0092	0.00936	0.00675
201	0.0003	0.00817	0.03722	0.00782	0.00901	0.00917	0.00662
202	0.00028	0.00794	0.03645	0.00766	0.00883	0.00899	0.00649
203	0.00027	0.00772	0.03569	0.00751	0.00865	0.00882	0.00637
204	0.00026	0.00751	0.03494	0.00735	0.00848	0.00864	0.00624
205	0.00025	0.0073	0.03421	0.0072	0.00831	0.00847	0.00612
206	0.00024	0.00709	0.03349	0.00705	0.00814	0.00831	0.006
207	0.00023	0.00689	0.03278	0.00691	0.00798	0.00814	0.00588
208	0.00022	0.0067	0.03209	0.00676	0.00781	0.00798	0.00577
209	0.00021	0.00651	0.03141	0.00662	0.00766	0.00782	0.00565
210	0.00021	0.00633	0.03075	0.00649	0.0075	0.00766	0.00554
211	0.0002	0.00615	0.0301	0.00635	0.00735	0.00751	0.00543
212	0.00019	0.00598	0.02946	0.00622	0.0072	0.00736	0.00532
213	0.00018	0.00581	0.02883	0.00609	0.00705	0.00721	0.00522
214	0.00017	0.00565	0.02822	0.00596	0.0069	0.00706	0.00511
215	0.00017	0.00549	0.02761	0.00583	0.00676	0.00692	0.00501
216	0.00016	0.00534	0.02702	0.00571	0.00662	0.00678	0.00491
217	0.00015	0.00519	0.02644	0.00559	0.00648	0.00664	0.00481
218	0.00015	0.00504	0.02588	0.00547	0.00635	0.0065	0.00471
219	0.00014	0.0049	0.02532	0.00536	0.00622	0.00637	0.00462
220	0.00014	0.00476	0.02477	0.00524	0.00609	0.00624	0.00452
221	0.00013	0.00463	0.02424	0.00513	0.00596	0.00611	0.00443
222	0.00013	0.0045	0.02372	0.00502	0.00583	0.00599	0.00434
223	0.00012	0.00437	0.0232	0.00492	0.00571	0.00586	0.00425
224	0.00012	0.00425	0.0227	0.00481	0.00559	0.00574	0.00417
225	0.00011	0.00413	0.02221	0.00471	0.00547	0.00562	0.00408
226	0.00011	0.00401	0.02172	0.00461	0.00536	0.00551	0.004
227	0.0001	0.0039	0.02125	0.00451	0.00524	0.00539	0.00391
228	0.0001	0.00379	0.02079	0.00441	0.00513	0.00528	0.00383
229	0.0001	0.00368	0.02033	0.00432	0.00502	0.00517	0.00375
230	9e-05	0.00358	0.01989	0.00422	0.00492	0.00506	0.00368
231	9e-05	0.00348	0.01945	0.00413	0.00481	0.00495	0.0036
232	8e-05	0.00338	0.01902	0.00404	0.00471	0.00485	0.00352
233	8e-05	0.00328	0.01861	0.00395	0.00461	0.00475	0.00345
234	8e-05	0.00319	0.0182	0.00387	0.00451	0.00465	0.00338
235	7e-05	0.0031	0.0178	0.00378	0.00441	0.00455	0.00331
236	7e-05	0.00301	0.0174	0.0037	0.00432	0.00445	0.00324
237	7e-05	0.00293	0.01702	0.00362	0.00423	0.00436	0.00317
238	7e-05	0.00284	0.01664	0.00354	0.00414	0.00426	0.0031
239	6e-05	0.00276	0.01627	0.00346	0.00405	0.00417	0.00304
240	6e-05	0.00269	0.01591	0.00339	0.00396	0.00408	0.00297
241	6e-05	0.00261	0.01556	0.00331	0.00387	0.004	0.00291
242	6e-05	0.00253	0.01521	0.00324	0.00379	0.00391	0.00285
243	5e-05	0.00246	0.01487	0.00317	0.00371	0.00383	0.00279
244	5e-05	0.00239	0.01454	0.0031	0.00363	0.00375	0.00273
245	5e-05	0.00233	0.01422	0.00303	0.00355	0.00366	0.00267
246	5e-05	0.00226	0.0139	0.00296	0.00347	0.00359	0.00261
247	5e-05	0.00219	0.01359	0.0029	0.00339	0.00351	0.00256
248	4e-05	0.00213	0.01328	0.00283	0.00332	0.00343	0.0025
249	4e-05	0.00207	0.01299	0.00277	0.00325	0.00336	0.00245
250	4e-05	0.00201	0.0127	0.00271	0.00317	0.00328	0.0024
251	4e-05	0.00196	0.01241	0.00265	0.00311	0.00321	0.00234
252	4e-05	0.0019	0.01213	0.00259	0.00304	0.00314	0.00229
253	4e-05	0.00185	0.01186	0.00253	0.00297	0.00307	0.00224
254	3e-05	0.00179	0.01159	0.00248	0.0029	0.00301	0.0022
255	3e-05	0.00174	0.01133	0.00242	0.00284	0.00294	0.00215
256	3e-05	0.00169	0.01107	0.00237	0.00278	0.00288	0.0021
257	3e-05	0.00164	0.01082	0.00231	0.00272	0.00281	0.00206
258	3e-05	0.0016	0.01058	0.00226	0.00266	0.00275	0.00201
259	3e-05	0.00155	0.01034	0.00221	0.0026	0.00269	0.00197
260	3e-05	0.00151	0.0101	0.00216	0.00254	0.00263	0.00192
261	3e-05	0.00146	0.00987	0.00211	0.00248	0.00257	0.00188
262	3e-05	0.00142	0.00965	0.00207	0.00243	0.00252	0.00184
263	2e-05	0.00138	0.00943	0.00202	0.00237	0.00246	0.0018
264	2e-05	0.00134	0.00921	0.00197	0.00232	0.00241	0.00176
265	2e-05	0.0013	0.009	0.00193	0.00227	0.00235	0.00172
266	2e-05	0.00127	0.0088	0.00188	0.00222	0.0023	0.00168
267	2e-05	0.00123	0.00859	0.00184	0.00217	0.00225	0.00165
268	2e-05	0.0012	0.0084	0.0018	0.00212	0.0022	0.00161
269	2e-05	0.00116	0.00821	0.00176	0.00207	0.00215	0.00157
270	2e-05	0.00113	0.00802	0.00172	0.00202	0.0021	0.00154
271	2e-05	0.0011	0.00783	0.00168	0.00198	0.00206	0.00151
272	2e-05	0.00106	0.00765	0.00164	0.00193	0.00201	0.00147
273	2e-05	0.00103	0.00748	0.0016	0.00189	0.00197	0.00144
274	2e-05	0.001	0.0073	0.00157	0.00185	0.00192	0.00141
275	1e-05	0.00098	0.00714	0.00153	0.00181	0.00188	0.00138
276	1e-05	0.00095	0.00697	0.0015	0.00176	0.00184	0.00134
277	1e-05	0.00092	0.00681	0.00146	0.00172	0.00179	0.00131
278	1e-05	0.00089	0.00665	0.00143	0.00169	0.00175	0.00129
279	1e-05	0.00087	0.0065	0.0014	0.00165	0.00171	0.00126
280	1e-05	0.00084	0.00635	0.00136	0.00161	0.00168	0.00123
281	1e-05	0.00082	0.0062	0.00133	0.00157	0.00164	0.0012
282	1e-05	0.0008	0.00606	0.0013	0.00154	0.0016	0.00117
283	1e-05	0.00077	0.00592	0.00127	0.0015	0.00156	0.00115
284	1e-05	0.00075	0.00578	0.00124	0.00147	0.00153	0.00112
285	1e-05	0.00073	0.00564	0.00121	0.00143	0.00149	0.0011
286	1e-05	0.00071	0.00551	0.00119	0.0014	0.00146	0.00107
287	1e-05	0.00069	0.00538	0.00116	0.00137	0.00143	0.00105
288	1e-05	0.00067	0.00526	0.00113	0.00134	0.0014	0.00102
289	1e-05	0.00065	0.00514	0.00111	0.00131	0.00136	0.001
290	1e-05	0.00063	0.00502	0.00108	0.00128	0.00133	0.00098
291	1e-05	0.00061	0.0049	0.00105	0.00125	0.0013	0.00095
292	1e-05	0.00059	0.00478	0.00103	0.00122	0.00127	0.00093
293	1e-05	0.00058	0.00467	0.00101	0.00119	0.00124	0.00091
294	1e-05	0.00056	0.00456	0.00098	0.00116	0.00121	0.00089
295	1e-05	0.00054	0.00446	0.00096	0.00114	0.00119	0.00087
296	1e-05	0.00053	0.00435	0.00094	0.00111	0.00116	0.00085
297	1e-05	0.00051	0.00425	0.00092	0.00108	0.00113	0.00083
298	1e-05	0.0005	0.00415	0.00089	0.00106	0.00111	0.00081
299	1e-05	0.00048	0.00405	0.00087	0.00103	0.00108	0.00079
300	1e-05	0.00047	0.00396	0.00085	0.00101	0.00106	0.00078
301	1e-05	0.00046	0.00386	0.00083	0.00099	0.00103	0.00076
302	0	0.00044	0.00377	0.00081	0.00096	0.00101	0.00074
303	0	0.00043	0.00368	0.00079	0.00094	0.00098	0.00072
304	0	0.00042	0.0036	0.00078	0.00092	0.00096	0.00071
305	0	0.00041	0.00351	0.00076	0.0009	0.00094	0.00069
306	0	0.0004	0.00343	0.00074	0.00088	0.00092	0.00067
307	0	0.00038	0.00335	0.00072	0.00086	0.0009	0.00066
308	0	0.00037	0.00327	0.00071	0.00084	0.00088	0.00064
309	0	0.00036	0.00319	0.00069	0.00082	0.00086	0.00063
310	0	0.00035	0.00312	0.00067	0.0008	0.00084	0.00061
311	0	0.00034	0.00304	0.00066	0.00078	0.00082	0.0006
312	0	0.00033	0.00297	0.00064	0.00076	0.0008	0.00059
313	0	0.00032	0.0029	0.00063	0.00074	0.00078	0.00057
314	0	0.00031	0.00283	0.00061	0.00073	0.00076	0.00056
315	0	0.0003	0.00276	0.0006	0.00071	0.00074	0.00055
316	0	0.00029	0.0027	0.00058	0.00069	0.00073	0.00053
317	0	0.00029	0.00263	0.00057	0.00068	0.00071	0.00052
318	0	0.00028	0.00257	0.00056	0.00066	0.00069	0.00051
319	0	0.00027	0.00251	0.00054	0.00064	0.00068	0.0005
320	0	0.00026	0.00245	0.00053	0.00063	0.00066	0.00049
321	0	0.00025	0.00239	0.00052	0.00061	0.00064	0.00047
322	0	0.00025	0.00233	0.0005	0.0006	0.00063	0.00046
323	0	0.00024	0.00228	0.00049	0.00059	0.00061	0.00045
324	0	0.00023	0.00222	0.00048	0.00057	0.0006	0.00044
325	0	0.00023	0.00217	0.00047	0.00056	0.00059	0.00043
326	0	0.00022	0.00212	0.00046	0.00055	0.00057	0.00042
327	0	0.00021	0.00207	0.00045	0.00053	0.00056	0.00041
328	0	0.00021	0.00202	0.00044	0.00052	0.00055	0.0004
329	0	0.0002	0.00197	0.00043	0.00051	0.00053	0.00039
330	0	0.0002	0.00192	0.00042	0.0005	0.00052	0.00038
331	0	0.00019	0.00188	0.00041	0.00048	0.00051	0.00037
332	0	0.00018	0.00183	0.0004	0.00047	0.0005	0.00037
333	0	0.00018	0.00179	0.00039	0.00046	0.00048	0.00036
334	0	0.00017	0.00174	0.00038	0.00045	0.00047	0.00035
335	0	0.00017	0.0017	0.00037	0.00044	0.00046	0.00034
336	0	0.00016	0.00166	0.00036	0.00043	0.00045	0.00033
337	0	0.00016	0.00162	0.00035	0.00042	0.00044	0.00032
338	0	0.00015	0.00158	0.00034	0.00041	0.00043	0.00032
339	0	0.00015	0.00154	0.00033	0.0004	0.00042	0.00031
340	0	0.00015	0.00151	0.00033	0.00039	0.00041	0.0003
341	0	0.00014	0.00147	0.00032	0.00038	0.0004	0.00029
342	0	0.00014	0.00143	0.00031	0.00037	0.00039	0.00029
343	0	0.00013	0.0014	0.0003	0.00036	0.00038	0.00028
344	0	0.00013	0.00137	0.0003	0.00035	0.00037	0.00027
345	0	0.00013	0.00133	0.00029	0.00034	0.00036	0.00027
346	0	0.00012	0.0013	0.00028	0.00034	0.00035	0.00026
347	0	0.00012	0.00127	0.00028	0.00033	0.00035	0.00025
348	0	0.00012	0.00124	0.00027	0.00032	0.00034	0.00025
349	0	0.00011	0.00121	0.00026	0.00031	0.00033	0.00024
350	0	0.00011	0.00118	0.00026	0.00031	0.00032	0.00024
351	0	0.00011	0.00115	0.00025	0.0003	0.00031	0.00023
352	0	0.0001	0.00112	0.00024	0.00029	0.00031	0.00023
353	0	0.0001	0.00109	0.00024	0.00028	0.0003	0.00022
354	0	0.0001	0.00107	0.00023	0.00028	0.00029	0.00022
355	0	9e-05	0.00104	0.00023	0.00027	0.00028	0.00021
356	0	9e-05	0.00102	0.00022	0.00026	0.00028	0.0002
357	0	9e-05	0.00099	0.00022	0.00026	0.00027	0.0002
358	0	9e-05	0.00097	0.00021	0.00025	0.00026	0.0002
359	0	8e-05	0.00094	0.00021	0.00025	0.00026	0.00019
360	0	8e-05	0.00092	0.0002	0.00024	0.00025	0.00019
361	0	8e-05	0.0009	0.0002	0.00023	0.00025	0.00018
362	0	8e-05	0.00088	0.00019	0.00023	0.00024	0.00018
363	0	7e-05	0.00086	0.00019	0.00022	0.00023	0.00017
364	0	7e-05	0.00083	0.00018	0.00022	0.00023	0.00017
365	0	7e-05	0.00081	0.00018	0.00021	0.00022	0.00016
366	0	7e-05	0.00079	0.00017	0.00021	0.00022	0.00016
367	0	7e-05	0.00078	0.00017	0.0002	0.00021	0.00016
368	0	6e-05	0.00076	0.00016	0.0002	0.00021	0.00015
369	0	6e-05	0.00074	0.00016	0.00019	0.0002	0.00015
370	0	6e-05	0.00072	0.00016	0.00019	0.0002	0.00015
371	0	6e-05	0.0007	0.00015	0.00018	0.00019	0.00014
372	0	6e-05	0.00068	0.00015	0.00018	0.00019	0.00014
373	0	6e-05	0.00067	0.00015	0.00017	0.00018	0.00014
374	0	5e-05	0.00065	0.00014	0.00017	0.00018	0.00013
375	0	5e-05	0.00064	0.00014	0.00017	0.00017	0.00013
376	0	5e-05	0.00062	0.00013	0.00016	0.00017	0.00013
377	0	5e-05	0.0006	0.00013	0.00016	0.00017	0.00012
378	0	5e-05	0.00059	0.00013	0.00015	0.00016	0.00012
379	0	5e-05	0.00058	0.00013	0.00015	0.00016	0.00012
380	0	4e-05	0.00056	0.00012	0.00015	0.00015	0.00011
381	0	4e-05	0.00055	0.00012	0.00014	0.00015	0.00011
382	0	4e-05	0.00053	0.00012	0.00014	0.00015	0.00011
383	0	4e-05	0.00052	0.00011	0.00014	0.00014	0.00011
384	0	4e-05	0.00051	0.00011	0.00013	0.00014	0.0001
385	0	4e-05	0.0005	0.00011	0.00013	0.00014	0.0001
386	0	4e-05	0.00048	0.00011	0.00013	0.00013	0.0001
387	0	4e-05	0.00047	0.0001	0.00012	0.00013	0.0001
388	0	4e-05	0.00046	0.0001	0.00012	0.00013	9e-05
389	0	3e-05	0.00045	0.0001	0.00012	0.00012	9e-05
390	0	3e-05	0.00044	0.0001	0.00011	0.00012	9e-05
391	0	3e-05	0.00043	9e-05	0.00011	0.00012	9e-05
392	0	3e-05	0.00042	9e-05	0.00011	0.00011	8e-05
393	0	3e-05	0.00041	9e-05	0.00011	0.00011	8e-05
394	0	3e-05	0.0004	9e-05	0.0001	0.00011	8e-05
395	0	3e-05	0.00039	8e-05	0.0001	0.00011	8e-05
396	0	3e-05	0.00038	8e-05	0.0001	0.0001	8e-05
397	0	3e-05	0.00037	8e-05	0.0001	0.0001	8e-05
398	0	3e-05	0.00036	8e-05	9e-05	0.0001	7e-05
399	0	3e-05	0.00035	8e-05	9e-05	0.0001	7e-05
400	0	2e-05	0.00034	7e-05	9e-05	9e-05	7e-05

## Sheet: ROI 3 
Matlab data									Raw data
0	1	0	0	0	0	0	0		after normalization
1	0.96038	0.03726	0.00043	0	0	0	0			ROI 1(Top)	ROI 2	ROI 3	ROI 4	ROI 5	ROI 6	ROI 7(Excretion)
2	0.92233	0.07212	0.00167	3e-05	0	0	0		0	1	0.000205688	0	0	0	0.000149812	0
3	0.88579	0.10471	0.00365	9e-05	0	0	0		15	0.795036	0.24997	0.000615727	8.00728e-05	0	0	0
4	0.8507	0.13513	0.00629	0.00022	0	0	0		30	0.371457	0.353036	0.0296875	0.00122211	0	0.000189754	0
5	0.81699	0.16348	0.00953	0.00041	0	0	0		45	0.174041	0.337233	0.066345	0.0329136	0.00179886	2.99872e-05	0.000433772
6	0.78462	0.18989	0.01331	0.0007	0	0	0		60	0.0922561	0.279533	0.0640488	0.0356055	0.0261296	0.00166759	0.000353473
7	0.75354	0.21443	0.01756	0.00108	1e-05	0	0		75	0.0393388	0.234823	0.0708865	0.0451089	0.0348822	0.0103749	0.00179886
8	0.72368	0.23721	0.02224	0.00157	1e-05	0	0		90	0.0264106	0.190112	0.222447	0.0537557	0.0465256	0.0211591	0.00641607
9	0.69501	0.25831	0.0273	0.00219	2e-05	0	0		105	0.012037	0.157466	0.215025	0.135615	0.0518655	0.0296267	0.0143657
10	0.66748	0.27782	0.03268	0.00293	3e-05	0	0		120	0.00673727	0.127633	0.182181	0.187496	0.127072	0.0365766	0.0231986
11	0.64103	0.29583	0.03835	0.0038	4e-05	0	0
12	0.61564	0.3124	0.04425	0.00482	6e-05	0	0
13	0.59124	0.32762	0.05037	0.00598	8e-05	0	0
14	0.56782	0.34155	0.05665	0.00729	0.0001	0	0
15	0.54532	0.35427	0.06306	0.00875	0.00013	0	0
16	0.52372	0.36583	0.06958	0.01036	0.00017	0	0
17	0.50297	0.37631	0.07618	0.01214	0.00021	1e-05	0
18	0.48304	0.38575	0.08283	0.01406	0.00026	1e-05	0
19	0.46391	0.39421	0.0895	0.01615	0.00031	1e-05	0
20	0.44553	0.40175	0.09618	0.01839	0.00037	1e-05	0
21	0.42787	0.40843	0.10284	0.02078	0.00044	2e-05	0
22	0.41092	0.41427	0.10946	0.02333	0.00052	2e-05	0
23	0.39464	0.41935	0.11603	0.02603	0.00061	2e-05	0
24	0.37901	0.42369	0.12253	0.02888	0.00071	3e-05	0
25	0.36399	0.42734	0.12895	0.03187	0.00082	3e-05	0
26	0.34957	0.43034	0.13528	0.03501	0.00094	4e-05	1e-05
27	0.33572	0.43273	0.14149	0.03828	0.00107	5e-05	1e-05
28	0.32242	0.43454	0.14759	0.04169	0.00121	5e-05	1e-05
29	0.30965	0.43582	0.15356	0.04524	0.00137	6e-05	1e-05
30	0.29738	0.43659	0.15939	0.04891	0.00153	7e-05	1e-05
31	0.2856	0.43688	0.16508	0.05271	0.00171	8e-05	2e-05
32	0.27428	0.43672	0.17062	0.05662	0.0019	0.0001	2e-05
33	0.26341	0.43615	0.176	0.06065	0.00211	0.00011	2e-05
34	0.25298	0.43518	0.18122	0.06479	0.00232	0.00012	2e-05
35	0.24296	0.43385	0.18627	0.06903	0.00256	0.00014	3e-05
36	0.23333	0.43218	0.19116	0.07338	0.0028	0.00016	3e-05
37	0.22409	0.4302	0.19587	0.07782	0.00306	0.00018	4e-05
38	0.21521	0.42791	0.2004	0.08235	0.00334	0.0002	4e-05
39	0.20668	0.42536	0.20477	0.08697	0.00363	0.00022	5e-05
40	0.19849	0.42255	0.20895	0.09166	0.00393	0.00024	6e-05
41	0.19063	0.4195	0.21295	0.09644	0.00425	0.00027	6e-05
42	0.18308	0.41623	0.21678	0.10128	0.00458	0.0003	7e-05
43	0.17582	0.41277	0.22042	0.10619	0.00493	0.00032	8e-05
44	0.16886	0.40912	0.22389	0.11116	0.0053	0.00036	9e-05
45	0.16217	0.4053	0.22718	0.11619	0.00567	0.00039	0.0001
46	0.15574	0.40133	0.23029	0.12127	0.00607	0.00042	0.00011
47	0.14957	0.39721	0.23323	0.12639	0.00648	0.00046	0.00012
48	0.14365	0.39297	0.23599	0.13156	0.00691	0.0005	0.00014
49	0.13796	0.38861	0.23858	0.13677	0.00735	0.00054	0.00015
50	0.13249	0.38414	0.241	0.142	0.0078	0.00059	0.00016
51	0.12724	0.37959	0.24325	0.14727	0.00827	0.00063	0.00018
52	0.1222	0.37495	0.24534	0.15256	0.00876	0.00068	0.0002
53	0.11736	0.37023	0.24727	0.15787	0.00926	0.00073	0.00022
54	0.11271	0.36545	0.24903	0.1632	0.00978	0.00078	0.00024
55	0.10824	0.36062	0.25064	0.16854	0.01031	0.00084	0.00026
56	0.10395	0.35574	0.2521	0.17388	0.01086	0.0009	0.00028
57	0.09984	0.35082	0.2534	0.17923	0.01142	0.00096	0.0003
58	0.09588	0.34587	0.25456	0.18458	0.012	0.00102	0.00033
59	0.09208	0.3409	0.25557	0.18993	0.01259	0.00109	0.00035
60	0.08843	0.3359	0.25644	0.19527	0.01319	0.00115	0.00038
61	0.08493	0.3309	0.25718	0.2006	0.01381	0.00122	0.00041
62	0.08157	0.32588	0.25778	0.20591	0.01445	0.0013	0.00044
63	0.07833	0.32087	0.25825	0.21121	0.01509	0.00137	0.00048
64	0.07523	0.31586	0.2586	0.21649	0.01575	0.00145	0.00051
65	0.07225	0.31086	0.25882	0.22174	0.01643	0.00153	0.00055
66	0.06939	0.30586	0.25892	0.22697	0.01711	0.00162	0.00058
67	0.06664	0.30089	0.2589	0.23217	0.01781	0.0017	0.00062
68	0.064	0.29594	0.25878	0.23734	0.01852	0.00179	0.00066
69	0.06146	0.29101	0.25854	0.24247	0.01925	0.00189	0.00071
70	0.05903	0.28611	0.2582	0.24757	0.01998	0.00198	0.00075
71	0.05669	0.28123	0.25775	0.25262	0.02073	0.00208	0.0008
72	0.05444	0.2764	0.25721	0.25764	0.02149	0.00218	0.00085
73	0.05229	0.27159	0.25657	0.26261	0.02226	0.00228	0.0009
74	0.05021	0.26683	0.25584	0.26754	0.02304	0.00239	0.00095
75	0.04823	0.26211	0.25502	0.27241	0.02383	0.00249	0.001
76	0.04631	0.25743	0.25411	0.27724	0.02463	0.00261	0.00106
77	0.04448	0.25279	0.25313	0.28202	0.02544	0.00272	0.00112
78	0.04272	0.2482	0.25206	0.28674	0.02627	0.00283	0.00118
79	0.04102	0.24366	0.25092	0.29141	0.0271	0.00295	0.00124
80	0.0394	0.23916	0.24971	0.29602	0.02793	0.00307	0.00131
81	0.03784	0.23472	0.24842	0.30057	0.02878	0.0032	0.00137
82	0.03634	0.23033	0.24707	0.30507	0.02964	0.00332	0.00144
83	0.0349	0.22599	0.24566	0.3095	0.0305	0.00345	0.00151
84	0.03352	0.22171	0.24419	0.31388	0.03138	0.00358	0.00159
85	0.03219	0.21748	0.24266	0.31818	0.03226	0.00372	0.00166
86	0.03091	0.2133	0.24107	0.32243	0.03314	0.00385	0.00174
87	0.02969	0.20918	0.23944	0.32661	0.03404	0.00399	0.00182
88	0.02851	0.20512	0.23775	0.33072	0.03494	0.00413	0.0019
89	0.02738	0.20111	0.23601	0.33477	0.03584	0.00428	0.00199
90	0.0263	0.19716	0.23424	0.33875	0.03676	0.00442	0.00207
91	0.02526	0.19327	0.23242	0.34267	0.03767	0.00457	0.00216
92	0.02426	0.18943	0.23056	0.34651	0.0386	0.00472	0.00225
93	0.02329	0.18565	0.22866	0.35028	0.03952	0.00487	0.00235
94	0.02237	0.18193	0.22673	0.35399	0.04046	0.00502	0.00244
95	0.02149	0.17827	0.22477	0.35762	0.04139	0.00518	0.00254
96	0.02063	0.17467	0.22277	0.36119	0.04233	0.00534	0.00264
97	0.01982	0.17112	0.22075	0.36468	0.04328	0.0055	0.00274
98	0.01903	0.16763	0.2187	0.3681	0.04423	0.00566	0.00284
99	0.01828	0.16419	0.21663	0.37145	0.04518	0.00583	0.00295
100	0.01755	0.16082	0.21454	0.37473	0.04613	0.00599	0.00306
101	0.01686	0.1575	0.21242	0.37793	0.04708	0.00616	0.00317
102	0.01619	0.15423	0.21029	0.38107	0.04804	0.00633	0.00328
103	0.01555	0.15102	0.20814	0.38413	0.049	0.0065	0.0034
104	0.01493	0.14787	0.20598	0.38712	0.04996	0.00667	0.00351
105	0.01434	0.14477	0.2038	0.39004	0.05092	0.00685	0.00363
106	0.01377	0.14173	0.20161	0.39289	0.05189	0.00702	0.00375
107	0.01323	0.13874	0.19941	0.39566	0.05285	0.0072	0.00388
108	0.0127	0.1358	0.1972	0.39837	0.05381	0.00738	0.004
109	0.0122	0.13292	0.19499	0.401	0.05478	0.00756	0.00413
110	0.01172	0.13009	0.19277	0.40356	0.05574	0.00774	0.00426
111	0.01125	0.12731	0.19054	0.40606	0.05671	0.00792	0.00439
112	0.01081	0.12458	0.18831	0.40848	0.05767	0.0081	0.00452
113	0.01038	0.12191	0.18608	0.41083	0.05863	0.00829	0.00466
114	0.00997	0.11928	0.18385	0.41311	0.05959	0.00848	0.0048
115	0.00957	0.1167	0.18162	0.41532	0.06055	0.00866	0.00493
116	0.00919	0.11418	0.17939	0.41747	0.06151	0.00885	0.00508
117	0.00883	0.1117	0.17716	0.41954	0.06246	0.00904	0.00522
118	0.00848	0.10927	0.17494	0.42155	0.06341	0.00923	0.00536
119	0.00814	0.10688	0.17272	0.42349	0.06436	0.00942	0.00551
120	0.00782	0.10454	0.17051	0.42537	0.06531	0.00961	0.00566
121	0.00751	0.10225	0.1683	0.42717	0.06626	0.0098	0.0058
122	0.00721	0.1	0.1661	0.42891	0.0672	0.01	0.00596
123	0.00693	0.0978	0.16391	0.43059	0.06814	0.01019	0.00611
124	0.00665	0.09564	0.16173	0.4322	0.06907	0.01039	0.00626
125	0.00639	0.09353	0.15955	0.43375	0.07	0.01058	0.00642
126	0.00614	0.09145	0.15739	0.43523	0.07093	0.01078	0.00657
127	0.00589	0.08942	0.15524	0.43666	0.07185	0.01097	0.00673
128	0.00566	0.08743	0.1531	0.43801	0.07277	0.01117	0.00689
129	0.00544	0.08548	0.15097	0.43931	0.07368	0.01136	0.00705
130	0.00522	0.08357	0.14886	0.44055	0.07459	0.01156	0.00722
131	0.00501	0.0817	0.14676	0.44173	0.07549	0.01176	0.00738
132	0.00481	0.07987	0.14467	0.44285	0.07639	0.01195	0.00755
133	0.00462	0.07807	0.1426	0.4439	0.07729	0.01215	0.00771
134	0.00444	0.07632	0.14054	0.44491	0.07818	0.01235	0.00788
135	0.00426	0.0746	0.1385	0.44585	0.07906	0.01254	0.00805
136	0.0041	0.07291	0.13648	0.44674	0.07993	0.01274	0.00822
137	0.00393	0.07126	0.13447	0.44757	0.0808	0.01294	0.00839
138	0.00378	0.06965	0.13247	0.44834	0.08167	0.01314	0.00856
139	0.00363	0.06807	0.1305	0.44907	0.08253	0.01333	0.00873
140	0.00348	0.06652	0.12854	0.44974	0.08338	0.01353	0.00891
141	0.00335	0.065	0.1266	0.45035	0.08422	0.01372	0.00908
142	0.00321	0.06352	0.12468	0.45091	0.08506	0.01392	0.00926
143	0.00309	0.06207	0.12277	0.45143	0.0859	0.01412	0.00943
144	0.00296	0.06065	0.12088	0.45189	0.08672	0.01431	0.00961
145	0.00285	0.05927	0.11901	0.4523	0.08754	0.01451	0.00979
146	0.00273	0.05791	0.11716	0.45266	0.08835	0.0147	0.00997
147	0.00263	0.05658	0.11533	0.45298	0.08915	0.01489	0.01015
148	0.00252	0.05528	0.11352	0.45324	0.08995	0.01509	0.01033
149	0.00242	0.054	0.11173	0.45346	0.09074	0.01528	0.01051
150	0.00233	0.05276	0.10996	0.45364	0.09152	0.01547	0.01069
151	0.00223	0.05154	0.1082	0.45377	0.09229	0.01566	0.01087
152	0.00215	0.05035	0.10647	0.45385	0.09306	0.01585	0.01105
153	0.00206	0.04919	0.10475	0.45389	0.09382	0.01604	0.01123
154	0.00198	0.04805	0.10306	0.45389	0.09457	0.01623	0.01141
155	0.0019	0.04694	0.10138	0.45384	0.09531	0.01642	0.0116
156	0.00182	0.04585	0.09972	0.45376	0.09604	0.0166	0.01178
157	0.00175	0.04478	0.09809	0.45363	0.09677	0.01679	0.01196
158	0.00168	0.04374	0.09647	0.45346	0.09749	0.01697	0.01214
159	0.00162	0.04272	0.09488	0.45325	0.0982	0.01716	0.01233
160	0.00155	0.04173	0.0933	0.45301	0.0989	0.01734	0.01251
161	0.00149	0.04075	0.09174	0.45272	0.09959	0.01752	0.01269
162	0.00143	0.0398	0.0902	0.4524	0.10028	0.0177	0.01288
163	0.00138	0.03887	0.08869	0.45204	0.10095	0.01788	0.01306
164	0.00132	0.03796	0.08719	0.45165	0.10162	0.01806	0.01324
165	0.00127	0.03707	0.08571	0.45122	0.10228	0.01824	0.01343
166	0.00122	0.0362	0.08425	0.45076	0.10293	0.01842	0.01361
167	0.00117	0.03535	0.08281	0.45026	0.10357	0.01859	0.01379
168	0.00112	0.03452	0.08139	0.44973	0.1042	0.01876	0.01398
169	0.00108	0.03371	0.07999	0.44917	0.10483	0.01894	0.01416
170	0.00104	0.03292	0.07861	0.44858	0.10544	0.01911	0.01434
171	0.001	0.03214	0.07725	0.44795	0.10605	0.01928	0.01452
172	0.00096	0.03139	0.07591	0.4473	0.10664	0.01945	0.0147
173	0.00092	0.03065	0.07458	0.44661	0.10723	0.01961	0.01488
174	0.00088	0.02992	0.07328	0.4459	0.10781	0.01978	0.01506
175	0.00085	0.02922	0.07199	0.44516	0.10838	0.01994	0.01524
176	0.00081	0.02853	0.07072	0.44438	0.10895	0.0201	0.01542
177	0.00078	0.02785	0.06947	0.44359	0.1095	0.02027	0.0156
178	0.00075	0.02719	0.06824	0.44276	0.11004	0.02043	0.01578
179	0.00072	0.02655	0.06702	0.44191	0.11058	0.02058	0.01596
180	0.00069	0.02592	0.06583	0.44104	0.1111	0.02074	0.01613
181	0.00066	0.0253	0.06465	0.44014	0.11162	0.0209	0.01631
182	0.00064	0.0247	0.06349	0.43921	0.11213	0.02105	0.01649
183	0.00061	0.02412	0.06235	0.43826	0.11263	0.0212	0.01666
184	0.00059	0.02354	0.06122	0.43729	0.11312	0.02135	0.01683
185	0.00057	0.02298	0.06011	0.4363	0.1136	0.0215	0.01701
186	0.00054	0.02244	0.05902	0.43528	0.11407	0.02165	0.01718
187	0.00052	0.0219	0.05795	0.43425	0.11454	0.02179	0.01735
188	0.0005	0.02138	0.05689	0.43319	0.11499	0.02194	0.01752
189	0.00048	0.02087	0.05585	0.43211	0.11544	0.02208	0.01769
190	0.00046	0.02037	0.05482	0.43101	0.11587	0.02222	0.01786
191	0.00044	0.01989	0.05382	0.4299	0.1163	0.02236	0.01803
192	0.00043	0.01941	0.05282	0.42876	0.11672	0.0225	0.01819
193	0.00041	0.01895	0.05185	0.42761	0.11713	0.02263	0.01836
194	0.00039	0.01849	0.05089	0.42643	0.11753	0.02277	0.01852
195	0.00038	0.01805	0.04994	0.42524	0.11793	0.0229	0.01869
196	0.00036	0.01762	0.04901	0.42404	0.11831	0.02303	0.01885
197	0.00035	0.0172	0.0481	0.42282	0.11869	0.02316	0.01901
198	0.00033	0.01679	0.0472	0.42158	0.11905	0.02328	0.01917
199	0.00032	0.01638	0.04631	0.42033	0.11941	0.02341	0.01933
200	0.00031	0.01599	0.04544	0.41906	0.11976	0.02353	0.01949
201	0.0003	0.01561	0.04458	0.41778	0.1201	0.02365	0.01964
202	0.00028	0.01523	0.04374	0.41648	0.12044	0.02377	0.0198
203	0.00027	0.01487	0.04292	0.41517	0.12076	0.02389	0.01995
204	0.00026	0.01451	0.0421	0.41385	0.12108	0.02401	0.0201
205	0.00025	0.01416	0.0413	0.41251	0.12138	0.02412	0.02026
206	0.00024	0.01382	0.04052	0.41117	0.12168	0.02423	0.02041
207	0.00023	0.01349	0.03974	0.40981	0.12197	0.02434	0.02055
208	0.00022	0.01316	0.03898	0.40844	0.12225	0.02445	0.0207
209	0.00021	0.01285	0.03824	0.40705	0.12253	0.02456	0.02085
210	0.00021	0.01254	0.0375	0.40566	0.12279	0.02467	0.02099
211	0.0002	0.01223	0.03678	0.40426	0.12305	0.02477	0.02114
212	0.00019	0.01194	0.03607	0.40285	0.1233	0.02487	0.02128
213	0.00018	0.01165	0.03537	0.40142	0.12354	0.02497	0.02142
214	0.00017	0.01137	0.03469	0.39999	0.12378	0.02507	0.02156
215	0.00017	0.0111	0.03402	0.39855	0.124	0.02517	0.02169
216	0.00016	0.01083	0.03336	0.3971	0.12422	0.02526	0.02183
217	0.00015	0.01057	0.03271	0.39565	0.12443	0.02535	0.02196
218	0.00015	0.01031	0.03207	0.39418	0.12463	0.02545	0.0221
219	0.00014	0.01006	0.03144	0.39271	0.12483	0.02553	0.02223
220	0.00014	0.00982	0.03083	0.39123	0.12501	0.02562	0.02236
221	0.00013	0.00958	0.03023	0.38975	0.12519	0.02571	0.02249
222	0.00013	0.00935	0.02963	0.38825	0.12536	0.02579	0.02261
223	0.00012	0.00912	0.02905	0.38676	0.12553	0.02587	0.02274
224	0.00012	0.0089	0.02848	0.38525	0.12568	0.02595	0.02286
225	0.00011	0.00869	0.02792	0.38374	0.12583	0.02603	0.02299
226	0.00011	0.00847	0.02736	0.38223	0.12597	0.02611	0.02311
227	0.0001	0.00827	0.02682	0.38071	0.12611	0.02618	0.02323
228	0.0001	0.00807	0.02629	0.37918	0.12623	0.02626	0.02334
229	0.0001	0.00787	0.02577	0.37765	0.12635	0.02633	0.02346
230	9e-05	0.00768	0.02526	0.37612	0.12647	0.0264	0.02357
231	9e-05	0.0075	0.02475	0.37458	0.12657	0.02647	0.02369
232	8e-05	0.00731	0.02426	0.37304	0.12667	0.02653	0.0238
233	8e-05	0.00714	0.02378	0.37149	0.12676	0.0266	0.02391
234	8e-05	0.00696	0.0233	0.36995	0.12685	0.02666	0.02401
235	7e-05	0.00679	0.02283	0.3684	0.12692	0.02672	0.02412
236	7e-05	0.00663	0.02238	0.36684	0.127	0.02678	0.02423
237	7e-05	0.00647	0.02193	0.36529	0.12706	0.02684	0.02433
238	7e-05	0.00631	0.02148	0.36373	0.12712	0.0269	0.02443
239	6e-05	0.00616	0.02105	0.36217	0.12717	0.02695	0.02453
240	6e-05	0.00601	0.02063	0.36061	0.12721	0.027	0.02463
241	6e-05	0.00586	0.02021	0.35904	0.12725	0.02705	0.02472
242	6e-05	0.00572	0.0198	0.35748	0.12728	0.0271	0.02482
243	5e-05	0.00558	0.0194	0.35591	0.12731	0.02715	0.02491
244	5e-05	0.00544	0.01901	0.35435	0.12733	0.0272	0.025
245	5e-05	0.00531	0.01862	0.35278	0.12734	0.02724	0.02509
246	5e-05	0.00518	0.01824	0.35121	0.12735	0.02729	0.02518
247	5e-05	0.00505	0.01787	0.34964	0.12735	0.02733	0.02527
248	4e-05	0.00493	0.01751	0.34807	0.12734	0.02737	0.02535
249	4e-05	0.00481	0.01715	0.3465	0.12733	0.0274	0.02544
250	4e-05	0.00469	0.0168	0.34493	0.12732	0.02744	0.02552
251	4e-05	0.00458	0.01645	0.34337	0.12729	0.02748	0.0256
252	4e-05	0.00447	0.01612	0.3418	0.12726	0.02751	0.02568
253	4e-05	0.00436	0.01579	0.34023	0.12723	0.02754	0.02575
254	3e-05	0.00425	0.01546	0.33866	0.12719	0.02757	0.02583
255	3e-05	0.00415	0.01514	0.3371	0.12714	0.0276	0.0259
256	3e-05	0.00405	0.01483	0.33553	0.12709	0.02763	0.02597
257	3e-05	0.00395	0.01453	0.33397	0.12704	0.02765	0.02604
258	3e-05	0.00385	0.01423	0.33241	0.12697	0.02768	0.02611
259	3e-05	0.00376	0.01393	0.33085	0.12691	0.0277	0.02618
260	3e-05	0.00367	0.01364	0.32929	0.12684	0.02772	0.02625
261	3e-05	0.00358	0.01336	0.32773	0.12676	0.02774	0.02631
262	3e-05	0.00349	0.01308	0.32618	0.12667	0.02776	0.02637
263	2e-05	0.0034	0.01281	0.32462	0.12659	0.02778	0.02643
264	2e-05	0.00332	0.01255	0.32307	0.12649	0.02779	0.02649
265	2e-05	0.00324	0.01229	0.32153	0.1264	0.02781	0.02655
266	2e-05	0.00316	0.01203	0.31998	0.12629	0.02782	0.02661
267	2e-05	0.00308	0.01178	0.31844	0.12619	0.02783	0.02666
268	2e-05	0.00301	0.01153	0.3169	0.12607	0.02784	0.02671
269	2e-05	0.00293	0.01129	0.31536	0.12596	0.02785	0.02676
270	2e-05	0.00286	0.01106	0.31382	0.12583	0.02786	0.02681
271	2e-05	0.00279	0.01082	0.31229	0.12571	0.02787	0.02686
272	2e-05	0.00272	0.0106	0.31076	0.12558	0.02787	0.02691
273	2e-05	0.00266	0.01038	0.30923	0.12544	0.02787	0.02695
274	2e-05	0.00259	0.01016	0.30771	0.1253	0.02788	0.027
275	1e-05	0.00253	0.00994	0.30619	0.12516	0.02788	0.02704
276	1e-05	0.00247	0.00973	0.30468	0.12501	0.02788	0.02708
277	1e-05	0.00241	0.00953	0.30316	0.12486	0.02787	0.02712
278	1e-05	0.00235	0.00933	0.30166	0.1247	0.02787	0.02716
279	1e-05	0.00229	0.00913	0.30015	0.12454	0.02787	0.02719
280	1e-05	0.00223	0.00894	0.29865	0.12437	0.02786	0.02723
281	1e-05	0.00218	0.00875	0.29715	0.12421	0.02786	0.02726
282	1e-05	0.00213	0.00857	0.29566	0.12403	0.02785	0.02729
283	1e-05	0.00207	0.00838	0.29417	0.12386	0.02784	0.02732
284	1e-05	0.00202	0.00821	0.29268	0.12367	0.02783	0.02735
285	1e-05	0.00197	0.00803	0.2912	0.12349	0.02782	0.02738
286	1e-05	0.00192	0.00786	0.28972	0.1233	0.0278	0.02741
287	1e-05	0.00188	0.00769	0.28825	0.12311	0.02779	0.02743
288	1e-05	0.00183	0.00753	0.28678	0.12291	0.02778	0.02745
289	1e-05	0.00179	0.00737	0.28532	0.12272	0.02776	0.02747
290	1e-05	0.00174	0.00721	0.28386	0.12251	0.02774	0.0275
291	1e-05	0.0017	0.00706	0.2824	0.12231	0.02773	0.02751
292	1e-05	0.00166	0.00691	0.28095	0.1221	0.02771	0.02753
293	1e-05	0.00162	0.00676	0.27951	0.12189	0.02769	0.02755
294	1e-05	0.00158	0.00662	0.27807	0.12167	0.02766	0.02756
295	1e-05	0.00154	0.00648	0.27663	0.12145	0.02764	0.02758
296	1e-05	0.0015	0.00634	0.2752	0.12123	0.02762	0.02759
297	1e-05	0.00146	0.0062	0.27377	0.121	0.02759	0.0276
298	1e-05	0.00143	0.00607	0.27235	0.12077	0.02757	0.02761
299	1e-05	0.00139	0.00594	0.27093	0.12054	0.02754	0.02762
300	1e-05	0.00136	0.00581	0.26952	0.12031	0.02752	0.02763
301	1e-05	0.00133	0.00569	0.26811	0.12007	0.02749	0.02763
302	0	0.00129	0.00556	0.26671	0.11983	0.02746	0.02764
303	0	0.00126	0.00544	0.26531	0.11959	0.02743	0.02764
304	0	0.00123	0.00533	0.26392	0.11934	0.0274	0.02764
305	0	0.0012	0.00521	0.26253	0.11909	0.02736	0.02764
306	0	0.00117	0.0051	0.26115	0.11884	0.02733	0.02764
307	0	0.00114	0.00499	0.25977	0.11859	0.0273	0.02764
308	0	0.00111	0.00488	0.2584	0.11833	0.02726	0.02764
309	0	0.00109	0.00478	0.25703	0.11807	0.02723	0.02763
310	0	0.00106	0.00467	0.25567	0.11781	0.02719	0.02763
311	0	0.00103	0.00457	0.25431	0.11754	0.02715	0.02762
312	0	0.00101	0.00447	0.25296	0.11728	0.02712	0.02762
313	0	0.00098	0.00437	0.25162	0.11701	0.02708	0.02761
314	0	0.00096	0.00428	0.25028	0.11674	0.02704	0.0276
315	0	0.00094	0.00419	0.24894	0.11646	0.027	0.02759
316	0	0.00091	0.0041	0.24761	0.11619	0.02696	0.02758
317	0	0.00089	0.00401	0.24629	0.11591	0.02691	0.02756
318	0	0.00087	0.00392	0.24497	0.11563	0.02687	0.02755
319	0	0.00085	0.00383	0.24366	0.11535	0.02683	0.02753
320	0	0.00083	0.00375	0.24235	0.11506	0.02678	0.02752
321	0	0.00081	0.00367	0.24105	0.11478	0.02674	0.0275
322	0	0.00079	0.00359	0.23975	0.11449	0.02669	0.02748
323	0	0.00077	0.00351	0.23846	0.1142	0.02665	0.02746
324	0	0.00075	0.00343	0.23717	0.11391	0.0266	0.02744
325	0	0.00073	0.00336	0.23589	0.11361	0.02655	0.02742
326	0	0.00071	0.00329	0.23462	0.11332	0.0265	0.0274
327	0	0.00069	0.00321	0.23335	0.11302	0.02645	0.02738
328	0	0.00068	0.00314	0.23209	0.11272	0.0264	0.02735
329	0	0.00066	0.00307	0.23083	0.11242	0.02635	0.02733
330	0	0.00064	0.00301	0.22957	0.11212	0.0263	0.0273
331	0	0.00063	0.00294	0.22833	0.11181	0.02625	0.02727
332	0	0.00061	0.00288	0.22708	0.11151	0.0262	0.02725
333	0	0.0006	0.00281	0.22585	0.1112	0.02614	0.02722
334	0	0.00058	0.00275	0.22462	0.11089	0.02609	0.02719
335	0	0.00057	0.00269	0.22339	0.11058	0.02604	0.02716
336	0	0.00055	0.00263	0.22217	0.11027	0.02598	0.02713
337	0	0.00054	0.00257	0.22096	0.10996	0.02593	0.02709
338	0	0.00053	0.00252	0.21975	0.10964	0.02587	0.02706
339	0	0.00051	0.00246	0.21855	0.10933	0.02581	0.02703
340	0	0.0005	0.00241	0.21735	0.10901	0.02576	0.02699
341	0	0.00049	0.00235	0.21616	0.10869	0.0257	0.02696
342	0	0.00048	0.0023	0.21497	0.10838	0.02564	0.02692
343	0	0.00047	0.00225	0.21379	0.10805	0.02558	0.02688
344	0	0.00045	0.0022	0.21262	0.10773	0.02552	0.02684
345	0	0.00044	0.00215	0.21145	0.10741	0.02546	0.02681
346	0	0.00043	0.0021	0.21028	0.10709	0.0254	0.02677
347	0	0.00042	0.00206	0.20912	0.10676	0.02534	0.02673
348	0	0.00041	0.00201	0.20797	0.10644	0.02528	0.02668
349	0	0.0004	0.00197	0.20682	0.10611	0.02522	0.02664
350	0	0.00039	0.00192	0.20568	0.10578	0.02516	0.0266
351	0	0.00038	0.00188	0.20455	0.10545	0.0251	0.02656
352	0	0.00037	0.00184	0.20341	0.10512	0.02503	0.02651
353	0	0.00036	0.0018	0.20229	0.10479	0.02497	0.02647
354	0	0.00035	0.00176	0.20117	0.10446	0.02491	0.02642
355	0	0.00035	0.00172	0.20005	0.10413	0.02484	0.02638
356	0	0.00034	0.00168	0.19894	0.1038	0.02478	0.02633
357	0	0.00033	0.00164	0.19784	0.10346	0.02472	0.02628
358	0	0.00032	0.00161	0.19674	0.10313	0.02465	0.02623
359	0	0.00031	0.00157	0.19565	0.1028	0.02459	0.02619
360	0	0.0003	0.00154	0.19456	0.10246	0.02452	0.02614
361	0	0.0003	0.0015	0.19348	0.10212	0.02445	0.02609
362	0	0.00029	0.00147	0.1924	0.10179	0.02439	0.02604
363	0	0.00028	0.00144	0.19133	0.10145	0.02432	0.02598
364	0	0.00028	0.0014	0.19027	0.10111	0.02425	0.02593
365	0	0.00027	0.00137	0.1892	0.10077	0.02419	0.02588
366	0	0.00026	0.00134	0.18815	0.10044	0.02412	0.02583
367	0	0.00026	0.00131	0.1871	0.1001	0.02405	0.02577
368	0	0.00025	0.00128	0.18605	0.09976	0.02398	0.02572
369	0	0.00024	0.00125	0.18502	0.09942	0.02391	0.02566
370	0	0.00024	0.00123	0.18398	0.09908	0.02384	0.02561
371	0	0.00023	0.0012	0.18295	0.09874	0.02378	0.02555
372	0	0.00023	0.00117	0.18193	0.09839	0.02371	0.0255
373	0	0.00022	0.00115	0.18091	0.09805	0.02364	0.02544
374	0	0.00021	0.00112	0.1799	0.09771	0.02357	0.02538
375	0	0.00021	0.00109	0.17889	0.09737	0.0235	0.02533
376	0	0.0002	0.00107	0.17789	0.09703	0.02343	0.02527
377	0	0.0002	0.00105	0.17689	0.09668	0.02336	0.02521
378	0	0.00019	0.00102	0.1759	0.09634	0.02329	0.02515
379	0	0.00019	0.001	0.17491	0.096	0.02321	0.02509
380	0	0.00018	0.00098	0.17393	0.09566	0.02314	0.02503
381	0	0.00018	0.00095	0.17295	0.09531	0.02307	0.02497
382	0	0.00018	0.00093	0.17198	0.09497	0.023	0.02491
383	0	0.00017	0.00091	0.17101	0.09463	0.02293	0.02485
384	0	0.00017	0.00089	0.17005	0.09428	0.02286	0.02479
385	0	0.00016	0.00087	0.16909	0.09394	0.02278	0.02473
386	0	0.00016	0.00085	0.16814	0.0936	0.02271	0.02466
387	0	0.00016	0.00083	0.16719	0.09325	0.02264	0.0246
388	0	0.00015	0.00081	0.16625	0.09291	0.02257	0.02454
389	0	0.00015	0.0008	0.16531	0.09256	0.02249	0.02447
390	0	0.00014	0.00078	0.16438	0.09222	0.02242	0.02441
391	0	0.00014	0.00076	0.16345	0.09188	0.02235	0.02435
392	0	0.00014	0.00074	0.16253	0.09153	0.02227	0.02428
393	0	0.00013	0.00073	0.16161	0.09119	0.0222	0.02422
394	0	0.00013	0.00071	0.1607	0.09085	0.02213	0.02415
395	0	0.00013	0.00069	0.15979	0.0905	0.02205	0.02408
396	0	0.00012	0.00068	0.15889	0.09016	0.02198	0.02402
397	0	0.00012	0.00066	0.15799	0.08982	0.02191	0.02395
398	0	0.00012	0.00065	0.1571	0.08948	0.02183	0.02389
399	0	0.00011	0.00063	0.15621	0.08913	0.02176	0.02382
400	0	0.00011	0.00062	0.15533	0.08879	0.02169	0.02375

## Sheet: ROI 4  
Matlab data									Raw data
0	1	0	0	0	0	0	0		after normalization
1	0.96038	0.03726	0.00043	0	0	0	0			ROI 1(Top)	ROI 2	ROI 3	ROI 4	ROI 5	ROI 6	ROI 7(Excretion)
2	0.92233	0.07212	0.00167	3e-05	0	0	0		0	1	0.000205688	0	0	0	0.000149812	0
3	0.88579	0.10471	0.00365	8e-05	1e-05	0	0		15	0.795036	0.24997	0.000615727	8e-05	0	0	0
4	0.8507	0.13513	0.00629	0.00019	3e-05	0	0		30	0.371457	0.353036	0.0296875	0.00611079	0	0.000189754	0
5	0.81699	0.16348	0.00953	0.00035	6e-05	0	0		45	0.174041	0.337233	0.066345	0.0391358	0.00179886	2.99872e-05	0.000433772
6	0.78462	0.18989	0.01331	0.00057	0.00013	0	0		60	0.0922561	0.279533	0.0640488	0.0456055	0.0261296	0.00166759	0.000353473
7	0.75354	0.21443	0.01756	0.00086	0.00022	0	0		75	0.0393388	0.234823	0.0708865	0.0441089	0.0348822	0.0103749	0.00179886
8	0.72368	0.23721	0.02224	0.00122	0.00036	1e-05	0		90	0.0264106	0.190112	0.222447	0.0547557	0.0465256	0.0211591	0.00641607
9	0.69501	0.25831	0.0273	0.00164	0.00056	1e-05	0		105	0.012037	0.157466	0.215025	0.0666152	0.0518655	0.0296267	0.0143657
10	0.66748	0.27782	0.03268	0.00213	0.00081	1e-05	0		120	0.00673727	0.127633	0.182181	0.0977856	0.127072	0.0365766	0.0231986
11	0.64103	0.29583	0.03835	0.00269	0.00113	2e-05	0
12	0.61564	0.3124	0.04425	0.00331	0.00153	3e-05	0
13	0.59124	0.32762	0.05037	0.00399	0.00202	5e-05	0
14	0.56782	0.34155	0.05665	0.00472	0.0026	6e-05	1e-05
15	0.54532	0.35427	0.06306	0.00551	0.00328	9e-05	1e-05
16	0.52372	0.36583	0.06958	0.00635	0.00406	0.00011	1e-05
17	0.50297	0.37631	0.07618	0.00723	0.00495	0.00015	2e-05
18	0.48304	0.38575	0.08283	0.00816	0.00596	0.00019	2e-05
19	0.46391	0.39421	0.0895	0.00911	0.00709	0.00024	3e-05
20	0.44553	0.40175	0.09618	0.0101	0.00834	0.00029	4e-05
21	0.42787	0.40843	0.10284	0.01112	0.00971	0.00036	5e-05
22	0.41092	0.41427	0.10946	0.01216	0.01121	0.00043	6e-05
23	0.39464	0.41935	0.11603	0.01322	0.01285	0.00052	8e-05
24	0.37901	0.42369	0.12253	0.01429	0.01461	0.00062	9e-05
25	0.36399	0.42734	0.12895	0.01538	0.0165	0.00072	0.00011
26	0.34957	0.43034	0.13528	0.01647	0.01852	0.00085	0.00014
27	0.33572	0.43273	0.14149	0.01756	0.02067	0.00098	0.00017
28	0.32242	0.43454	0.14759	0.01866	0.02295	0.00113	0.0002
29	0.30965	0.43582	0.15356	0.01976	0.02536	0.00129	0.00024
30	0.29738	0.43659	0.15939	0.02085	0.02789	0.00147	0.00028
31	0.2856	0.43688	0.16508	0.02193	0.03055	0.00166	0.00032
32	0.27428	0.43672	0.17062	0.023	0.03332	0.00187	0.00038
33	0.26341	0.43615	0.176	0.02406	0.03622	0.00209	0.00043
34	0.25298	0.43518	0.18122	0.02511	0.03922	0.00233	0.0005
35	0.24296	0.43385	0.18627	0.02614	0.04234	0.00259	0.00057
36	0.23333	0.43218	0.19116	0.02715	0.04557	0.00286	0.00065
37	0.22409	0.4302	0.19587	0.02814	0.0489	0.00316	0.00073
38	0.21521	0.42791	0.2004	0.02911	0.05234	0.00347	0.00083
39	0.20668	0.42536	0.20477	0.03006	0.05586	0.00379	0.00093
40	0.19849	0.42255	0.20895	0.03098	0.05948	0.00414	0.00104
41	0.19063	0.4195	0.21295	0.03188	0.06319	0.0045	0.00116
42	0.18308	0.41623	0.21678	0.03276	0.06698	0.00488	0.00129
43	0.17582	0.41277	0.22042	0.0336	0.07085	0.00528	0.00143
44	0.16886	0.40912	0.22389	0.03442	0.0748	0.0057	0.00158
45	0.16217	0.4053	0.22718	0.03521	0.07881	0.00614	0.00173
46	0.15574	0.40133	0.23029	0.03597	0.08289	0.00659	0.0019
47	0.14957	0.39721	0.23323	0.03671	0.08702	0.00706	0.00208
48	0.14365	0.39297	0.23599	0.03741	0.09122	0.00755	0.00227
49	0.13796	0.38861	0.23858	0.03809	0.09546	0.00805	0.00247
50	0.13249	0.38414	0.241	0.03873	0.09975	0.00857	0.00269
51	0.12724	0.37959	0.24325	0.03935	0.10408	0.00911	0.00291
52	0.1222	0.37495	0.24534	0.03993	0.10845	0.00967	0.00315
53	0.11736	0.37023	0.24727	0.04049	0.11286	0.01024	0.0034
54	0.11271	0.36545	0.24903	0.04102	0.11729	0.01083	0.00366
55	0.10824	0.36062	0.25064	0.04151	0.12174	0.01143	0.00393
56	0.10395	0.35574	0.2521	0.04198	0.12621	0.01205	0.00421
57	0.09984	0.35082	0.2534	0.04242	0.1307	0.01268	0.00451
58	0.09588	0.34587	0.25456	0.04283	0.1352	0.01333	0.00482
59	0.09208	0.3409	0.25557	0.04321	0.13971	0.01399	0.00514
60	0.08843	0.3359	0.25644	0.04357	0.14422	0.01466	0.00548
61	0.08493	0.3309	0.25718	0.04389	0.14873	0.01534	0.00583
62	0.08157	0.32588	0.25778	0.04419	0.15324	0.01604	0.00619
63	0.07833	0.32087	0.25825	0.04447	0.15774	0.01675	0.00656
64	0.07523	0.31586	0.2586	0.04471	0.16222	0.01747	0.00694
65	0.07225	0.31086	0.25882	0.04493	0.1667	0.0182	0.00734
66	0.06939	0.30586	0.25892	0.04513	0.17115	0.01894	0.00775
67	0.06664	0.30089	0.2589	0.0453	0.17558	0.01969	0.00818
68	0.064	0.29594	0.25878	0.04545	0.17999	0.02045	0.00861
69	0.06146	0.29101	0.25854	0.04557	0.18437	0.02122	0.00906
70	0.05903	0.28611	0.2582	0.04567	0.18871	0.022	0.00952
71	0.05669	0.28123	0.25775	0.04575	0.19303	0.02278	0.00999
72	0.05444	0.2764	0.25721	0.0458	0.19731	0.02357	0.01047
73	0.05229	0.27159	0.25657	0.04584	0.20155	0.02437	0.01096
74	0.05021	0.26683	0.25584	0.04585	0.20574	0.02517	0.01147
75	0.04823	0.26211	0.25502	0.04585	0.2099	0.02597	0.01199
76	0.04631	0.25743	0.25411	0.04582	0.21401	0.02678	0.01251
77	0.04448	0.25279	0.25313	0.04578	0.21807	0.0276	0.01305
78	0.04272	0.2482	0.25206	0.04571	0.22208	0.02841	0.0136
79	0.04102	0.24366	0.25092	0.04563	0.22604	0.02923	0.01416
80	0.0394	0.23916	0.24971	0.04553	0.22994	0.03006	0.01472
81	0.03784	0.23472	0.24842	0.04542	0.23379	0.03088	0.0153
82	0.03634	0.23033	0.24707	0.04529	0.23758	0.03171	0.01589
83	0.0349	0.22599	0.24566	0.04514	0.24131	0.03253	0.01648
84	0.03352	0.22171	0.24419	0.04498	0.24498	0.03336	0.01709
85	0.03219	0.21748	0.24266	0.04481	0.24859	0.03418	0.0177
86	0.03091	0.2133	0.24107	0.04462	0.25214	0.035	0.01832
87	0.02969	0.20918	0.23944	0.04442	0.25562	0.03583	0.01895
88	0.02851	0.20512	0.23775	0.0442	0.25904	0.03665	0.01958
89	0.02738	0.20111	0.23601	0.04398	0.26239	0.03746	0.02022
90	0.0263	0.19716	0.23424	0.04374	0.26567	0.03828	0.02087
91	0.02526	0.19327	0.23242	0.04349	0.26889	0.03909	0.02152
92	0.02426	0.18943	0.23056	0.04323	0.27203	0.0399	0.02218
93	0.02329	0.18565	0.22866	0.04296	0.27511	0.0407	0.02285
94	0.02237	0.18193	0.22673	0.04268	0.27812	0.0415	0.02352
95	0.02149	0.17827	0.22477	0.04239	0.28105	0.04229	0.0242
96	0.02063	0.17467	0.22277	0.0421	0.28392	0.04308	0.02488
97	0.01982	0.17112	0.22075	0.04179	0.28671	0.04386	0.02556
98	0.01903	0.16763	0.2187	0.04148	0.28943	0.04463	0.02625
99	0.01828	0.16419	0.21663	0.04116	0.29208	0.0454	0.02694
100	0.01755	0.16082	0.21454	0.04083	0.29465	0.04616	0.02764
101	0.01686	0.1575	0.21242	0.04049	0.29716	0.04692	0.02833
102	0.01619	0.15423	0.21029	0.04015	0.29959	0.04766	0.02903
103	0.01555	0.15102	0.20814	0.03981	0.30194	0.0484	0.02973
104	0.01493	0.14787	0.20598	0.03946	0.30423	0.04913	0.03043
105	0.01434	0.14477	0.2038	0.0391	0.30644	0.04985	0.03114
106	0.01377	0.14173	0.20161	0.03874	0.30858	0.05056	0.03184
107	0.01323	0.13874	0.19941	0.03837	0.31064	0.05126	0.03254
108	0.0127	0.1358	0.1972	0.038	0.31264	0.05196	0.03325
109	0.0122	0.13292	0.19499	0.03763	0.31456	0.05264	0.03395
110	0.01172	0.13009	0.19277	0.03726	0.31641	0.05331	0.03466
111	0.01125	0.12731	0.19054	0.03688	0.31818	0.05398	0.03536
112	0.01081	0.12458	0.18831	0.03649	0.31989	0.05463	0.03606
113	0.01038	0.12191	0.18608	0.03611	0.32153	0.05527	0.03676
114	0.00997	0.11928	0.18385	0.03572	0.32309	0.0559	0.03746
115	0.00957	0.1167	0.18162	0.03534	0.32459	0.05652	0.03815
116	0.00919	0.11418	0.17939	0.03495	0.32602	0.05713	0.03884
117	0.00883	0.1117	0.17716	0.03456	0.32737	0.05772	0.03953
118	0.00848	0.10927	0.17494	0.03416	0.32866	0.05831	0.04022
119	0.00814	0.10688	0.17272	0.03377	0.32988	0.05888	0.0409
120	0.00782	0.10454	0.17051	0.03338	0.33104	0.05945	0.04158
121	0.00751	0.10225	0.1683	0.03298	0.33213	0.06	0.04225
122	0.00721	0.1	0.1661	0.03259	0.33315	0.06053	0.04292
123	0.00693	0.0978	0.16391	0.0322	0.33411	0.06106	0.04359
124	0.00665	0.09564	0.16173	0.0318	0.335	0.06157	0.04425
125	0.00639	0.09353	0.15955	0.03141	0.33583	0.06208	0.0449
126	0.00614	0.09145	0.15739	0.03102	0.33659	0.06256	0.04555
127	0.00589	0.08942	0.15524	0.03062	0.3373	0.06304	0.0462
128	0.00566	0.08743	0.1531	0.03023	0.33794	0.06351	0.04683
129	0.00544	0.08548	0.15097	0.02984	0.33852	0.06396	0.04746
130	0.00522	0.08357	0.14886	0.02946	0.33905	0.0644	0.04809
131	0.00501	0.0817	0.14676	0.02907	0.33951	0.06482	0.04871
132	0.00481	0.07987	0.14467	0.02868	0.33992	0.06524	0.04932
133	0.00462	0.07807	0.1426	0.0283	0.34026	0.06564	0.04992
134	0.00444	0.07632	0.14054	0.02792	0.34055	0.06603	0.05052
135	0.00426	0.0746	0.1385	0.02754	0.34079	0.0664	0.05111
136	0.0041	0.07291	0.13648	0.02716	0.34097	0.06677	0.05169
137	0.00393	0.07126	0.13447	0.02678	0.3411	0.06712	0.05226
138	0.00378	0.06965	0.13247	0.02641	0.34117	0.06746	0.05283
139	0.00363	0.06807	0.1305	0.02604	0.3412	0.06778	0.05338
140	0.00348	0.06652	0.12854	0.02567	0.34117	0.0681	0.05393
141	0.00335	0.065	0.1266	0.0253	0.34109	0.0684	0.05447
142	0.00321	0.06352	0.12468	0.02494	0.34096	0.06869	0.055
143	0.00309	0.06207	0.12277	0.02458	0.34078	0.06896	0.05553
144	0.00296	0.06065	0.12088	0.02422	0.34055	0.06923	0.05604
145	0.00285	0.05927	0.11901	0.02386	0.34028	0.06948	0.05654
146	0.00273	0.05791	0.11716	0.02351	0.33996	0.06972	0.05704
147	0.00263	0.05658	0.11533	0.02316	0.3396	0.06995	0.05752
148	0.00252	0.05528	0.11352	0.02281	0.33919	0.07016	0.058
149	0.00242	0.054	0.11173	0.02247	0.33874	0.07037	0.05847
150	0.00233	0.05276	0.10996	0.02213	0.33825	0.07056	0.05893
151	0.00223	0.05154	0.1082	0.02179	0.33771	0.07074	0.05937
152	0.00215	0.05035	0.10647	0.02146	0.33714	0.07091	0.05981
153	0.00206	0.04919	0.10475	0.02113	0.33652	0.07107	0.06024
154	0.00198	0.04805	0.10306	0.0208	0.33587	0.07121	0.06066
155	0.0019	0.04694	0.10138	0.02048	0.33518	0.07135	0.06107
156	0.00182	0.04585	0.09972	0.02015	0.33445	0.07147	0.06147
157	0.00175	0.04478	0.09809	0.01984	0.33368	0.07158	0.06185
158	0.00168	0.04374	0.09647	0.01952	0.33288	0.07168	0.06223
159	0.00162	0.04272	0.09488	0.01921	0.33205	0.07178	0.0626
160	0.00155	0.04173	0.0933	0.01891	0.33118	0.07186	0.06296
161	0.00149	0.04075	0.09174	0.0186	0.33027	0.07193	0.06331
162	0.00143	0.0398	0.0902	0.0183	0.32934	0.07198	0.06364
163	0.00138	0.03887	0.08869	0.018	0.32837	0.07203	0.06397
164	0.00132	0.03796	0.08719	0.01771	0.32738	0.07207	0.06429
165	0.00127	0.03707	0.08571	0.01742	0.32635	0.0721	0.0646
166	0.00122	0.0362	0.08425	0.01713	0.3253	0.07212	0.06489
167	0.00117	0.03535	0.08281	0.01685	0.32421	0.07213	0.06518
168	0.00112	0.03452	0.08139	0.01657	0.3231	0.07213	0.06546
169	0.00108	0.03371	0.07999	0.0163	0.32197	0.07212	0.06572
170	0.00104	0.03292	0.07861	0.01602	0.3208	0.0721	0.06598
171	0.001	0.03214	0.07725	0.01575	0.31961	0.07207	0.06623
172	0.00096	0.03139	0.07591	0.01549	0.3184	0.07203	0.06646
173	0.00092	0.03065	0.07458	0.01523	0.31717	0.07198	0.06669
174	0.00088	0.02992	0.07328	0.01497	0.31591	0.07193	0.06691
175	0.00085	0.02922	0.07199	0.01471	0.31463	0.07186	0.06711
176	0.00081	0.02853	0.07072	0.01446	0.31332	0.07179	0.06731
177	0.00078	0.02785	0.06947	0.01421	0.312	0.07171	0.0675
178	0.00075	0.02719	0.06824	0.01397	0.31066	0.07162	0.06767
179	0.00072	0.02655	0.06702	0.01373	0.30929	0.07152	0.06784
180	0.00069	0.02592	0.06583	0.01349	0.30791	0.07141	0.068
181	0.00066	0.0253	0.06465	0.01325	0.30651	0.0713	0.06814
182	0.00064	0.0247	0.06349	0.01302	0.3051	0.07118	0.06828
183	0.00061	0.02412	0.06235	0.01279	0.30366	0.07105	0.06841
184	0.00059	0.02354	0.06122	0.01257	0.30221	0.07091	0.06853
185	0.00057	0.02298	0.06011	0.01235	0.30075	0.07077	0.06864
186	0.00054	0.02244	0.05902	0.01213	0.29927	0.07062	0.06874
187	0.00052	0.0219	0.05795	0.01191	0.29777	0.07046	0.06883
188	0.0005	0.02138	0.05689	0.0117	0.29627	0.0703	0.06891
189	0.00048	0.02087	0.05585	0.01149	0.29474	0.07013	0.06899
190	0.00046	0.02037	0.05482	0.01129	0.29321	0.06995	0.06905
191	0.00044	0.01989	0.05382	0.01108	0.29166	0.06977	0.06911
192	0.00043	0.01941	0.05282	0.01088	0.29011	0.06958	0.06915
193	0.00041	0.01895	0.05185	0.01069	0.28854	0.06938	0.06919
194	0.00039	0.01849	0.05089	0.01049	0.28696	0.06918	0.06922
195	0.00038	0.01805	0.04994	0.0103	0.28537	0.06898	0.06924
196	0.00036	0.01762	0.04901	0.01011	0.28377	0.06876	0.06925
197	0.00035	0.0172	0.0481	0.00993	0.28216	0.06854	0.06926
198	0.00033	0.01679	0.0472	0.00975	0.28055	0.06832	0.06926
199	0.00032	0.01638	0.04631	0.00957	0.27893	0.06809	0.06924
200	0.00031	0.01599	0.04544	0.00939	0.2773	0.06786	0.06922
201	0.0003	0.01561	0.04458	0.00922	0.27566	0.06762	0.0692
202	0.00028	0.01523	0.04374	0.00905	0.27401	0.06737	0.06916
203	0.00027	0.01487	0.04292	0.00888	0.27236	0.06713	0.06912
204	0.00026	0.01451	0.0421	0.00872	0.27071	0.06687	0.06907
205	0.00025	0.01416	0.0413	0.00855	0.26905	0.06662	0.06901
206	0.00024	0.01382	0.04052	0.00839	0.26738	0.06635	0.06894
207	0.00023	0.01349	0.03974	0.00824	0.26571	0.06609	0.06887
208	0.00022	0.01316	0.03898	0.00808	0.26404	0.06582	0.06879
209	0.00021	0.01285	0.03824	0.00793	0.26236	0.06554	0.0687
210	0.00021	0.01254	0.0375	0.00778	0.26068	0.06527	0.06861
211	0.0002	0.01223	0.03678	0.00763	0.259	0.06498	0.06851
212	0.00019	0.01194	0.03607	0.00749	0.25731	0.0647	0.0684
213	0.00018	0.01165	0.03537	0.00735	0.25563	0.06441	0.06829
214	0.00017	0.01137	0.03469	0.00721	0.25394	0.06412	0.06817
215	0.00017	0.0111	0.03402	0.00707	0.25225	0.06382	0.06804
216	0.00016	0.01083	0.03336	0.00693	0.25056	0.06353	0.06791
217	0.00015	0.01057	0.03271	0.0068	0.24886	0.06322	0.06777
218	0.00015	0.01031	0.03207	0.00667	0.24717	0.06292	0.06762
219	0.00014	0.01006	0.03144	0.00654	0.24548	0.06261	0.06747
220	0.00014	0.00982	0.03083	0.00642	0.24379	0.0623	0.06732
221	0.00013	0.00958	0.03023	0.00629	0.2421	0.06199	0.06715
222	0.00013	0.00935	0.02963	0.00617	0.24041	0.06168	0.06699
223	0.00012	0.00912	0.02905	0.00605	0.23872	0.06136	0.06681
224	0.00012	0.0089	0.02848	0.00593	0.23703	0.06104	0.06664
225	0.00011	0.00869	0.02792	0.00582	0.23534	0.06072	0.06645
226	0.00011	0.00847	0.02736	0.00571	0.23366	0.0604	0.06626
227	0.0001	0.00827	0.02682	0.00559	0.23198	0.06007	0.06607
228	0.0001	0.00807	0.02629	0.00549	0.2303	0.05974	0.06587
229	0.0001	0.00787	0.02577	0.00538	0.22862	0.05941	0.06567
230	9e-05	0.00768	0.02526	0.00527	0.22695	0.05908	0.06546
231	9e-05	0.0075	0.02475	0.00517	0.22528	0.05875	0.06525
232	8e-05	0.00731	0.02426	0.00507	0.22361	0.05842	0.06503
233	8e-05	0.00714	0.02378	0.00497	0.22195	0.05808	0.06481
234	8e-05	0.00696	0.0233	0.00487	0.22029	0.05775	0.06458
235	7e-05	0.00679	0.02283	0.00477	0.21863	0.05741	0.06435
236	7e-05	0.00663	0.02238	0.00468	0.21698	0.05707	0.06412
237	7e-05	0.00647	0.02193	0.00459	0.21533	0.05673	0.06388
238	7e-05	0.00631	0.02148	0.0045	0.21369	0.05639	0.06364
239	6e-05	0.00616	0.02105	0.00441	0.21206	0.05605	0.06339
240	6e-05	0.00601	0.02063	0.00432	0.21042	0.0557	0.06314
241	6e-05	0.00586	0.02021	0.00423	0.2088	0.05536	0.06289
242	6e-05	0.00572	0.0198	0.00415	0.20718	0.05501	0.06264
243	5e-05	0.00558	0.0194	0.00406	0.20556	0.05467	0.06238
244	5e-05	0.00544	0.01901	0.00398	0.20395	0.05432	0.06211
245	5e-05	0.00531	0.01862	0.0039	0.20235	0.05398	0.06185
246	5e-05	0.00518	0.01824	0.00382	0.20075	0.05363	0.06158
247	5e-05	0.00505	0.01787	0.00375	0.19915	0.05329	0.06131
248	4e-05	0.00493	0.01751	0.00367	0.19757	0.05294	0.06103
249	4e-05	0.00481	0.01715	0.0036	0.19599	0.05259	0.06076
250	4e-05	0.00469	0.0168	0.00352	0.19442	0.05224	0.06048
251	4e-05	0.00458	0.01645	0.00345	0.19285	0.0519	0.0602
252	4e-05	0.00447	0.01612	0.00338	0.19129	0.05155	0.05991
253	4e-05	0.00436	0.01579	0.00331	0.18974	0.0512	0.05962
254	3e-05	0.00425	0.01546	0.00325	0.18819	0.05085	0.05933
255	3e-05	0.00415	0.01514	0.00318	0.18665	0.05051	0.05904
256	3e-05	0.00405	0.01483	0.00312	0.18512	0.05016	0.05875
257	3e-05	0.00395	0.01453	0.00305	0.1836	0.04981	0.05845
258	3e-05	0.00385	0.01423	0.00299	0.18208	0.04947	0.05815
259	3e-05	0.00376	0.01393	0.00293	0.18057	0.04912	0.05786
260	3e-05	0.00367	0.01364	0.00287	0.17907	0.04878	0.05755
261	3e-05	0.00358	0.01336	0.00281	0.17757	0.04843	0.05725
262	3e-05	0.00349	0.01308	0.00275	0.17609	0.04809	0.05695
263	2e-05	0.0034	0.01281	0.0027	0.17461	0.04774	0.05664
264	2e-05	0.00332	0.01255	0.00264	0.17314	0.0474	0.05633
265	2e-05	0.00324	0.01229	0.00259	0.17167	0.04705	0.05602
266	2e-05	0.00316	0.01203	0.00253	0.17022	0.04671	0.05571
267	2e-05	0.00308	0.01178	0.00248	0.16877	0.04637	0.0554
268	2e-05	0.00301	0.01153	0.00243	0.16733	0.04603	0.05509
269	2e-05	0.00293	0.01129	0.00238	0.1659	0.04569	0.05477
270	2e-05	0.00286	0.01106	0.00233	0.16448	0.04535	0.05446
271	2e-05	0.00279	0.01082	0.00228	0.16306	0.04501	0.05414
272	2e-05	0.00272	0.0106	0.00223	0.16166	0.04468	0.05383
273	2e-05	0.00266	0.01038	0.00219	0.16026	0.04434	0.05351
274	2e-05	0.00259	0.01016	0.00214	0.15887	0.044	0.05319
275	1e-05	0.00253	0.00994	0.0021	0.15749	0.04367	0.05287
276	1e-05	0.00247	0.00973	0.00205	0.15612	0.04334	0.05255
277	1e-05	0.00241	0.00953	0.00201	0.15475	0.043	0.05223
278	1e-05	0.00235	0.00933	0.00197	0.1534	0.04267	0.05191
279	1e-05	0.00229	0.00913	0.00193	0.15205	0.04234	0.05159
280	1e-05	0.00223	0.00894	0.00189	0.15071	0.04201	0.05126
281	1e-05	0.00218	0.00875	0.00185	0.14938	0.04169	0.05094
282	1e-05	0.00213	0.00857	0.00181	0.14806	0.04136	0.05062
283	1e-05	0.00207	0.00838	0.00177	0.14675	0.04104	0.0503
284	1e-05	0.00202	0.00821	0.00173	0.14545	0.04071	0.04997
285	1e-05	0.00197	0.00803	0.0017	0.14415	0.04039	0.04965
286	1e-05	0.00192	0.00786	0.00166	0.14286	0.04007	0.04933
287	1e-05	0.00188	0.00769	0.00163	0.14159	0.03975	0.049
288	1e-05	0.00183	0.00753	0.00159	0.14032	0.03943	0.04868
289	1e-05	0.00179	0.00737	0.00156	0.13906	0.03911	0.04836
290	1e-05	0.00174	0.00721	0.00153	0.1378	0.0388	0.04803
291	1e-05	0.0017	0.00706	0.00149	0.13656	0.03848	0.04771
292	1e-05	0.00166	0.00691	0.00146	0.13533	0.03817	0.04739
293	1e-05	0.00162	0.00676	0.00143	0.1341	0.03786	0.04707
294	1e-05	0.00158	0.00662	0.0014	0.13288	0.03755	0.04674
295	1e-05	0.00154	0.00648	0.00137	0.13168	0.03724	0.04642
296	1e-05	0.0015	0.00634	0.00134	0.13048	0.03693	0.0461
297	1e-05	0.00146	0.0062	0.00131	0.12928	0.03663	0.04578
298	1e-05	0.00143	0.00607	0.00129	0.1281	0.03633	0.04546
299	1e-05	0.00139	0.00594	0.00126	0.12693	0.03602	0.04514
300	1e-05	0.00136	0.00581	0.00123	0.12576	0.03572	0.04482
301	1e-05	0.00133	0.00569	0.0012	0.12461	0.03542	0.0445
302	0	0.00129	0.00556	0.00118	0.12346	0.03513	0.04418
303	0	0.00126	0.00544	0.00115	0.12232	0.03483	0.04387
304	0	0.00123	0.00533	0.00113	0.12119	0.03454	0.04355
305	0	0.0012	0.00521	0.0011	0.12007	0.03424	0.04323
306	0	0.00117	0.0051	0.00108	0.11895	0.03395	0.04292
307	0	0.00114	0.00499	0.00106	0.11785	0.03367	0.0426
308	0	0.00111	0.00488	0.00104	0.11675	0.03338	0.04229
309	0	0.00109	0.00478	0.00101	0.11566	0.03309	0.04198
310	0	0.00106	0.00467	0.00099	0.11458	0.03281	0.04167
311	0	0.00103	0.00457	0.00097	0.11351	0.03253	0.04136
312	0	0.00101	0.00447	0.00095	0.11245	0.03224	0.04105
313	0	0.00098	0.00437	0.00093	0.11139	0.03197	0.04074
314	0	0.00096	0.00428	0.00091	0.11035	0.03169	0.04043
315	0	0.00094	0.00419	0.00089	0.10931	0.03141	0.04012
316	0	0.00091	0.0041	0.00087	0.10828	0.03114	0.03982
317	0	0.00089	0.00401	0.00085	0.10726	0.03087	0.03951
318	0	0.00087	0.00392	0.00083	0.10624	0.0306	0.03921
319	0	0.00085	0.00383	0.00081	0.10524	0.03033	0.0389
320	0	0.00083	0.00375	0.0008	0.10424	0.03006	0.0386
321	0	0.00081	0.00367	0.00078	0.10325	0.0298	0.0383
322	0	0.00079	0.00359	0.00076	0.10227	0.02953	0.038
323	0	0.00077	0.00351	0.00075	0.1013	0.02927	0.03771
324	0	0.00075	0.00343	0.00073	0.10033	0.02901	0.03741
325	0	0.00073	0.00336	0.00071	0.09937	0.02875	0.03711
326	0	0.00071	0.00329	0.0007	0.09842	0.0285	0.03682
327	0	0.00069	0.00321	0.00068	0.09748	0.02824	0.03653
328	0	0.00068	0.00314	0.00067	0.09655	0.02799	0.03624
329	0	0.00066	0.00307	0.00065	0.09562	0.02774	0.03595
330	0	0.00064	0.00301	0.00064	0.09471	0.02749	0.03566
331	0	0.00063	0.00294	0.00063	0.0938	0.02724	0.03537
332	0	0.00061	0.00288	0.00061	0.09289	0.027	0.03508
333	0	0.0006	0.00281	0.0006	0.092	0.02675	0.0348
334	0	0.00058	0.00275	0.00059	0.09111	0.02651	0.03452
335	0	0.00057	0.00269	0.00057	0.09023	0.02627	0.03423
336	0	0.00055	0.00263	0.00056	0.08936	0.02603	0.03395
337	0	0.00054	0.00257	0.00055	0.08849	0.02579	0.03367
338	0	0.00053	0.00252	0.00054	0.08764	0.02556	0.0334
339	0	0.00051	0.00246	0.00052	0.08679	0.02532	0.03312
340	0	0.0005	0.00241	0.00051	0.08594	0.02509	0.03285
341	0	0.00049	0.00235	0.0005	0.08511	0.02486	0.03257
342	0	0.00048	0.0023	0.00049	0.08428	0.02463	0.0323
343	0	0.00047	0.00225	0.00048	0.08346	0.02441	0.03203
344	0	0.00045	0.0022	0.00047	0.08265	0.02418	0.03176
345	0	0.00044	0.00215	0.00046	0.08184	0.02396	0.03149
346	0	0.00043	0.0021	0.00045	0.08104	0.02373	0.03123
347	0	0.00042	0.00206	0.00044	0.08025	0.02351	0.03096
348	0	0.00041	0.00201	0.00043	0.07946	0.0233	0.0307
349	0	0.0004	0.00197	0.00042	0.07869	0.02308	0.03044
350	0	0.00039	0.00192	0.00041	0.07791	0.02286	0.03018
351	0	0.00038	0.00188	0.0004	0.07715	0.02265	0.02992
352	0	0.00037	0.00184	0.00039	0.07639	0.02244	0.02967
353	0	0.00036	0.0018	0.00038	0.07564	0.02223	0.02941
354	0	0.00035	0.00176	0.00038	0.0749	0.02202	0.02916
355	0	0.00035	0.00172	0.00037	0.07416	0.02181	0.02891
356	0	0.00034	0.00168	0.00036	0.07343	0.02161	0.02866
357	0	0.00033	0.00164	0.00035	0.0727	0.02141	0.02841
358	0	0.00032	0.00161	0.00034	0.07199	0.0212	0.02816
359	0	0.00031	0.00157	0.00034	0.07127	0.021	0.02792
360	0	0.0003	0.00154	0.00033	0.07057	0.02081	0.02767
361	0	0.0003	0.0015	0.00032	0.06987	0.02061	0.02743
362	0	0.00029	0.00147	0.00031	0.06918	0.02041	0.02719
363	0	0.00028	0.00144	0.00031	0.06849	0.02022	0.02695
364	0	0.00028	0.0014	0.0003	0.06781	0.02003	0.02671
365	0	0.00027	0.00137	0.00029	0.06714	0.01984	0.02648
366	0	0.00026	0.00134	0.00029	0.06647	0.01965	0.02624
367	0	0.00026	0.00131	0.00028	0.06581	0.01946	0.02601
368	0	0.00025	0.00128	0.00027	0.06516	0.01927	0.02578
369	0	0.00024	0.00125	0.00027	0.06451	0.01909	0.02555
370	0	0.00024	0.00123	0.00026	0.06386	0.01891	0.02532
371	0	0.00023	0.0012	0.00026	0.06323	0.01873	0.02509
372	0	0.00023	0.00117	0.00025	0.0626	0.01855	0.02487
373	0	0.00022	0.00115	0.00024	0.06197	0.01837	0.02465
374	0	0.00021	0.00112	0.00024	0.06135	0.01819	0.02442
375	0	0.00021	0.00109	0.00023	0.06074	0.01802	0.0242
376	0	0.0002	0.00107	0.00023	0.06013	0.01784	0.02398
377	0	0.0002	0.00105	0.00022	0.05953	0.01767	0.02377
378	0	0.00019	0.00102	0.00022	0.05893	0.0175	0.02355
379	0	0.00019	0.001	0.00021	0.05834	0.01733	0.02334
380	0	0.00018	0.00098	0.00021	0.05776	0.01716	0.02313
381	0	0.00018	0.00095	0.0002	0.05718	0.017	0.02292
382	0	0.00018	0.00093	0.0002	0.0566	0.01683	0.02271
383	0	0.00017	0.00091	0.0002	0.05603	0.01667	0.0225
384	0	0.00017	0.00089	0.00019	0.05547	0.01651	0.02229
385	0	0.00016	0.00087	0.00019	0.05491	0.01635	0.02209
386	0	0.00016	0.00085	0.00018	0.05436	0.01619	0.02189
387	0	0.00016	0.00083	0.00018	0.05381	0.01603	0.02168
388	0	0.00015	0.00081	0.00017	0.05327	0.01587	0.02148
389	0	0.00015	0.0008	0.00017	0.05273	0.01572	0.02129
390	0	0.00014	0.00078	0.00017	0.0522	0.01556	0.02109
391	0	0.00014	0.00076	0.00016	0.05167	0.01541	0.02089
392	0	0.00014	0.00074	0.00016	0.05115	0.01526	0.0207
393	0	0.00013	0.00073	0.00016	0.05063	0.01511	0.02051
394	0	0.00013	0.00071	0.00015	0.05012	0.01496	0.02032
395	0	0.00013	0.00069	0.00015	0.04961	0.01482	0.02013
396	0	0.00012	0.00068	0.00015	0.04911	0.01467	0.01994
397	0	0.00012	0.00066	0.00014	0.04861	0.01453	0.01975
398	0	0.00012	0.00065	0.00014	0.04812	0.01438	0.01957
399	0	0.00011	0.00063	0.00014	0.04763	0.01424	0.01938
400	0	0.00011	0.00062	0.00013	0.04715	0.0141	0.0192

## Sheet: ROI 5 
Matlab data									Raw data
0	1	0	0	0	0	0	0		after normalization
1	0.96038	0.03717	0.00052	0	0	0	0			ROI 1(Top)	ROI 2	ROI 3	ROI 4	ROI 5	ROI 6	ROI 7(Excretion)
2	0.92233	0.07179	0.002	3e-05	0	0	0		0	1	0.000205688	0	0	0	0.000149812	0
3	0.88579	0.10398	0.00436	0.0001	1e-05	0	0		15	0.795036	0.24997	0.000615727	8.00728e-05	0	0	0
4	0.8507	0.13387	0.0075	0.00023	3e-05	0	0		30	0.371457	0.353036	0.0296875	0.00122211	0	0.000189754	0
5	0.81699	0.16159	0.01135	0.00042	7e-05	1e-05	0		45	0.174041	0.337233	0.066345	0.0329136	0.00179886	2.99872e-05	0.000433772
6	0.78462	0.18724	0.01582	0.00068	0.00013	2e-05	0		60	0.0922561	0.279533	0.0640488	0.0356055	0.0261296	0.00166759	0.000353473
7	0.75354	0.21094	0.02085	0.00102	0.00023	4e-05	1e-05		75	0.0393388	0.234823	0.0708865	0.0451089	0.0348822	0.0103749	0.00179886
8	0.72368	0.23279	0.02636	0.00145	0.00036	6e-05	1e-05		90	0.0264106	0.190112	0.222447	0.0537557	0.0465256	0.0211591	0.00641607
9	0.69501	0.25289	0.0323	0.00195	0.00054	0.00011	2e-05		105	0.012037	0.157466	0.215025	0.135615	0.0518655	0.0296267	0.0143657
10	0.66748	0.27134	0.03861	0.00253	0.00076	0.00017	4e-05		120	0.00673727	0.127633	0.182181	0.187496	0.127072	0.0365766	0.0231986
11	0.64103	0.28823	0.04523	0.00318	0.00104	0.00025	6e-05
12	0.61564	0.30364	0.05212	0.00391	0.00138	0.00035	9e-05
13	0.59124	0.31766	0.05922	0.00471	0.00177	0.00049	0.00013
14	0.56782	0.33036	0.0665	0.00557	0.00223	0.00065	0.00018
15	0.54532	0.34182	0.07392	0.00649	0.00275	0.00085	0.00024
16	0.52372	0.3521	0.08143	0.00747	0.00333	0.00108	0.00033
17	0.50297	0.36129	0.08901	0.0085	0.00397	0.00135	0.00043
18	0.48304	0.36943	0.09662	0.00957	0.00467	0.00166	0.00054
19	0.46391	0.3766	0.10424	0.01068	0.00542	0.00201	0.00068
20	0.44553	0.38284	0.11184	0.01182	0.00624	0.0024	0.00084
21	0.42787	0.38822	0.11939	0.01299	0.0071	0.00283	0.00103
22	0.41092	0.39279	0.12688	0.01418	0.00802	0.00331	0.00124
23	0.39464	0.39659	0.13428	0.0154	0.00898	0.00382	0.00147
24	0.37901	0.39968	0.14157	0.01662	0.00999	0.00438	0.00173
25	0.36399	0.40209	0.14875	0.01786	0.01103	0.00497	0.00201
26	0.34957	0.40388	0.15579	0.0191	0.01211	0.00561	0.00232
27	0.33572	0.40508	0.16269	0.02034	0.01323	0.00628	0.00266
28	0.32242	0.40573	0.16942	0.02158	0.01437	0.00698	0.00302
29	0.30965	0.40586	0.17599	0.02281	0.01553	0.00772	0.0034
30	0.29738	0.40552	0.18237	0.02404	0.01672	0.00849	0.00381
31	0.2856	0.40473	0.18857	0.02525	0.01792	0.00928	0.00424
32	0.27428	0.40352	0.19458	0.02644	0.01913	0.01011	0.00469
33	0.26341	0.40193	0.20038	0.02762	0.02035	0.01095	0.00517
34	0.25298	0.39998	0.20599	0.02878	0.02158	0.01182	0.00566
35	0.24296	0.3977	0.21138	0.02991	0.02281	0.0127	0.00617
36	0.23333	0.39512	0.21657	0.03103	0.02403	0.0136	0.0067
37	0.22409	0.39225	0.22154	0.03211	0.02526	0.01452	0.00724
38	0.21521	0.38912	0.2263	0.03317	0.02647	0.01544	0.0078
39	0.20668	0.38576	0.23084	0.03419	0.02768	0.01637	0.00836
40	0.19849	0.38217	0.23516	0.03519	0.02887	0.01731	0.00894
41	0.19063	0.37839	0.23927	0.03615	0.03004	0.01825	0.00953
42	0.18308	0.37442	0.24316	0.03709	0.0312	0.01919	0.01012
43	0.17582	0.37029	0.24683	0.03799	0.03234	0.02013	0.01072
44	0.16886	0.36601	0.2503	0.03885	0.03346	0.02106	0.01133
45	0.16217	0.3616	0.25355	0.03968	0.03455	0.02199	0.01193
46	0.15574	0.35706	0.25659	0.04048	0.03562	0.02291	0.01254
47	0.14957	0.35242	0.25942	0.04124	0.03666	0.02382	0.01315
48	0.14365	0.34769	0.26205	0.04196	0.03767	0.02472	0.01375
49	0.13796	0.34287	0.26448	0.04265	0.03865	0.0256	0.01435
50	0.13249	0.33799	0.26672	0.04331	0.0396	0.02647	0.01495
51	0.12724	0.33304	0.26875	0.04392	0.04052	0.02733	0.01554
52	0.1222	0.32804	0.2706	0.04451	0.04141	0.02816	0.01613
53	0.11736	0.323	0.27226	0.04505	0.04226	0.02898	0.0167
54	0.11271	0.31793	0.27374	0.04557	0.04309	0.02978	0.01727
55	0.10824	0.31283	0.27504	0.04604	0.04387	0.03055	0.01783
56	0.10395	0.30772	0.27616	0.04649	0.04462	0.0313	0.01837
57	0.09984	0.3026	0.27712	0.0469	0.04534	0.03203	0.01891
58	0.09588	0.29747	0.27791	0.04727	0.04602	0.03274	0.01943
59	0.09208	0.29234	0.27853	0.04762	0.04667	0.03342	0.01994
60	0.08843	0.28723	0.27901	0.04793	0.04728	0.03408	0.02044
61	0.08493	0.28212	0.27932	0.04821	0.04786	0.03471	0.02092
62	0.08157	0.27704	0.27949	0.04846	0.0484	0.03531	0.02138
63	0.07833	0.27198	0.27952	0.04868	0.04891	0.03589	0.02183
64	0.07523	0.26695	0.27941	0.04887	0.04938	0.03645	0.02227
65	0.07225	0.26195	0.27917	0.04903	0.04982	0.03697	0.02268
66	0.06939	0.25698	0.27879	0.04916	0.05022	0.03747	0.02309
67	0.06664	0.25206	0.27829	0.04926	0.0506	0.03794	0.02347
68	0.064	0.24717	0.27767	0.04934	0.05094	0.03839	0.02384
69	0.06146	0.24233	0.27693	0.04939	0.05124	0.03881	0.02419
70	0.05903	0.23754	0.27608	0.04942	0.05152	0.0392	0.02452
71	0.05669	0.23279	0.27512	0.04942	0.05176	0.03957	0.02484
72	0.05444	0.2281	0.27406	0.04939	0.05197	0.0399	0.02514
73	0.05229	0.22346	0.2729	0.04935	0.05215	0.04022	0.02542
74	0.05021	0.21888	0.27165	0.04928	0.05231	0.04051	0.02568
75	0.04823	0.21435	0.2703	0.04919	0.05243	0.04077	0.02593
76	0.04631	0.20988	0.26887	0.04908	0.05253	0.041	0.02616
77	0.04448	0.20547	0.26735	0.04895	0.0526	0.04122	0.02637
78	0.04272	0.20112	0.26576	0.0488	0.05264	0.04141	0.02657
79	0.04102	0.19684	0.26409	0.04863	0.05266	0.04157	0.02675
80	0.0394	0.19261	0.26234	0.04844	0.05265	0.04171	0.02691
81	0.03784	0.18845	0.26053	0.04824	0.05261	0.04183	0.02706
82	0.03634	0.18435	0.25866	0.04801	0.05256	0.04193	0.02719
83	0.0349	0.18032	0.25672	0.04778	0.05248	0.042	0.02731
84	0.03352	0.17635	0.25473	0.04753	0.05237	0.04205	0.02741
85	0.03219	0.17244	0.25268	0.04726	0.05225	0.04208	0.02749
86	0.03091	0.1686	0.25058	0.04698	0.05211	0.0421	0.02756
87	0.02969	0.16483	0.24844	0.04669	0.05194	0.04209	0.02762
88	0.02851	0.16112	0.24625	0.04638	0.05176	0.04206	0.02766
89	0.02738	0.15747	0.24401	0.04606	0.05156	0.04201	0.02769
90	0.0263	0.15389	0.24174	0.04573	0.05134	0.04195	0.0277
91	0.02526	0.15037	0.23943	0.04539	0.0511	0.04187	0.0277
92	0.02426	0.14692	0.23709	0.04504	0.05085	0.04177	0.02769
93	0.02329	0.14353	0.23471	0.04468	0.05058	0.04166	0.02767
94	0.02237	0.1402	0.23231	0.04431	0.05029	0.04153	0.02763
95	0.02149	0.13694	0.22988	0.04394	0.04999	0.04138	0.02759
96	0.02063	0.13374	0.22743	0.04355	0.04968	0.04122	0.02753
97	0.01982	0.1306	0.22496	0.04316	0.04936	0.04105	0.02746
98	0.01903	0.12752	0.22247	0.04276	0.04902	0.04086	0.02738
99	0.01828	0.1245	0.21996	0.04235	0.04867	0.04066	0.02729
100	0.01755	0.12155	0.21744	0.04194	0.04831	0.04044	0.02719
101	0.01686	0.11865	0.21491	0.04153	0.04793	0.04022	0.02708
102	0.01619	0.11581	0.21236	0.0411	0.04755	0.03998	0.02696
103	0.01555	0.11303	0.20981	0.04068	0.04716	0.03973	0.02683
104	0.01493	0.1103	0.20725	0.04025	0.04676	0.03948	0.0267
105	0.01434	0.10764	0.20468	0.03981	0.04635	0.03921	0.02655
106	0.01377	0.10503	0.20211	0.03937	0.04594	0.03893	0.0264
107	0.01323	0.10247	0.19954	0.03893	0.04552	0.03864	0.02625
108	0.0127	0.09997	0.19697	0.03849	0.04509	0.03835	0.02608
109	0.0122	0.09752	0.1944	0.03804	0.04465	0.03805	0.02591
110	0.01172	0.09513	0.19183	0.03759	0.04421	0.03774	0.02573
111	0.01125	0.09278	0.18926	0.03714	0.04376	0.03742	0.02554
112	0.01081	0.09049	0.1867	0.03669	0.04331	0.03709	0.02535
113	0.01038	0.08825	0.18415	0.03624	0.04285	0.03676	0.02516
114	0.00997	0.08606	0.18161	0.03579	0.04239	0.03643	0.02496
115	0.00957	0.08391	0.17907	0.03534	0.04193	0.03609	0.02475
116	0.00919	0.08182	0.17654	0.03488	0.04146	0.03574	0.02454
117	0.00883	0.07977	0.17403	0.03443	0.04099	0.03539	0.02433
118	0.00848	0.07777	0.17153	0.03398	0.04052	0.03503	0.02411
119	0.00814	0.07581	0.16904	0.03353	0.04004	0.03467	0.02389
120	0.00782	0.0739	0.16656	0.03307	0.03957	0.03431	0.02366
121	0.00751	0.07203	0.1641	0.03262	0.03909	0.03394	0.02343
122	0.00721	0.07021	0.16165	0.03218	0.03861	0.03358	0.0232
123	0.00693	0.06843	0.15922	0.03173	0.03813	0.0332	0.02297
124	0.00665	0.06668	0.15681	0.03128	0.03765	0.03283	0.02273
125	0.00639	0.06498	0.15441	0.03084	0.03717	0.03245	0.02249
126	0.00614	0.06332	0.15203	0.0304	0.03669	0.03208	0.02225
127	0.00589	0.0617	0.14967	0.02996	0.03621	0.0317	0.022
128	0.00566	0.06012	0.14733	0.02952	0.03573	0.03132	0.02176
129	0.00544	0.05857	0.14501	0.02909	0.03525	0.03093	0.02151
130	0.00522	0.05706	0.14271	0.02866	0.03477	0.03055	0.02127
131	0.00501	0.05559	0.14044	0.02823	0.0343	0.03017	0.02102
132	0.00481	0.05415	0.13818	0.0278	0.03382	0.02979	0.02077
133	0.00462	0.05275	0.13594	0.02738	0.03335	0.0294	0.02052
134	0.00444	0.05138	0.13373	0.02696	0.03288	0.02902	0.02027
135	0.00426	0.05005	0.13154	0.02654	0.03241	0.02864	0.02001
136	0.0041	0.04874	0.12937	0.02613	0.03194	0.02826	0.01976
137	0.00393	0.04747	0.12722	0.02572	0.03148	0.02788	0.01951
138	0.00378	0.04623	0.1251	0.02531	0.03102	0.0275	0.01926
139	0.00363	0.04502	0.123	0.02491	0.03056	0.02712	0.01901
140	0.00348	0.04384	0.12092	0.02451	0.0301	0.02674	0.01876
141	0.00335	0.04269	0.11887	0.02411	0.02965	0.02637	0.01851
142	0.00321	0.04157	0.11684	0.02372	0.0292	0.02599	0.01826
143	0.00309	0.04047	0.11483	0.02334	0.02876	0.02562	0.01801
144	0.00296	0.03941	0.11285	0.02295	0.02831	0.02525	0.01776
145	0.00285	0.03836	0.1109	0.02257	0.02788	0.02488	0.01751
146	0.00273	0.03735	0.10896	0.0222	0.02744	0.02451	0.01726
147	0.00263	0.03636	0.10706	0.02183	0.02701	0.02415	0.01702
148	0.00252	0.0354	0.10517	0.02146	0.02658	0.02379	0.01677
149	0.00242	0.03446	0.10331	0.0211	0.02616	0.02343	0.01653
150	0.00233	0.03354	0.10148	0.02074	0.02574	0.02307	0.01629
151	0.00223	0.03265	0.09967	0.02038	0.02532	0.02272	0.01605
152	0.00215	0.03178	0.09788	0.02003	0.02491	0.02237	0.01581
153	0.00206	0.03093	0.09612	0.01969	0.0245	0.02202	0.01557
154	0.00198	0.0301	0.09438	0.01934	0.0241	0.02168	0.01534
155	0.0019	0.02929	0.09267	0.01901	0.0237	0.02133	0.0151
156	0.00182	0.02851	0.09098	0.01867	0.0233	0.02099	0.01487
157	0.00175	0.02774	0.08931	0.01834	0.02291	0.02066	0.01464
158	0.00168	0.027	0.08767	0.01802	0.02252	0.02033	0.01441
159	0.00162	0.02627	0.08605	0.0177	0.02214	0.02	0.01419
160	0.00155	0.02557	0.08446	0.01738	0.02177	0.01967	0.01396
161	0.00149	0.02488	0.08289	0.01707	0.02139	0.01935	0.01374
162	0.00143	0.02421	0.08134	0.01676	0.02102	0.01903	0.01352
163	0.00138	0.02355	0.07982	0.01646	0.02066	0.01871	0.0133
164	0.00132	0.02291	0.07832	0.01616	0.0203	0.0184	0.01309
165	0.00127	0.02229	0.07684	0.01586	0.01995	0.01809	0.01287
166	0.00122	0.02169	0.07538	0.01557	0.01959	0.01778	0.01266
167	0.00117	0.0211	0.07395	0.01529	0.01925	0.01748	0.01245
168	0.00112	0.02053	0.07254	0.015	0.01891	0.01718	0.01225
169	0.00108	0.01997	0.07115	0.01473	0.01857	0.01689	0.01204
170	0.00104	0.01943	0.06979	0.01445	0.01824	0.0166	0.01184
171	0.001	0.0189	0.06845	0.01418	0.01791	0.01631	0.01164
172	0.00096	0.01838	0.06712	0.01392	0.01759	0.01602	0.01144
173	0.00092	0.01788	0.06582	0.01365	0.01727	0.01574	0.01124
174	0.00088	0.01739	0.06454	0.0134	0.01695	0.01547	0.01105
175	0.00085	0.01692	0.06329	0.01314	0.01664	0.01519	0.01086
176	0.00081	0.01646	0.06205	0.01289	0.01634	0.01492	0.01067
177	0.00078	0.01601	0.06083	0.01265	0.01604	0.01466	0.01048
178	0.00075	0.01557	0.05964	0.0124	0.01574	0.01439	0.0103
179	0.00072	0.01514	0.05846	0.01217	0.01545	0.01413	0.01012
180	0.00069	0.01473	0.0573	0.01193	0.01516	0.01388	0.00994
181	0.00066	0.01432	0.05617	0.0117	0.01488	0.01363	0.00976
182	0.00064	0.01393	0.05505	0.01147	0.0146	0.01338	0.00959
183	0.00061	0.01354	0.05395	0.01125	0.01432	0.01313	0.00942
184	0.00059	0.01317	0.05287	0.01103	0.01405	0.01289	0.00925
185	0.00057	0.01281	0.05181	0.01081	0.01378	0.01265	0.00908
186	0.00054	0.01246	0.05077	0.0106	0.01352	0.01242	0.00891
187	0.00052	0.01211	0.04975	0.01039	0.01326	0.01219	0.00875
188	0.0005	0.01178	0.04875	0.01019	0.01301	0.01196	0.00859
189	0.00048	0.01145	0.04776	0.00999	0.01276	0.01174	0.00843
190	0.00046	0.01114	0.04679	0.00979	0.01251	0.01152	0.00828
191	0.00044	0.01083	0.04584	0.00959	0.01227	0.0113	0.00812
192	0.00043	0.01053	0.0449	0.0094	0.01203	0.01109	0.00797
193	0.00041	0.01024	0.04399	0.00921	0.0118	0.01087	0.00782
194	0.00039	0.00995	0.04308	0.00903	0.01157	0.01067	0.00768
195	0.00038	0.00968	0.0422	0.00885	0.01134	0.01046	0.00753
196	0.00036	0.00941	0.04133	0.00867	0.01112	0.01026	0.00739
197	0.00035	0.00915	0.04048	0.00849	0.0109	0.01007	0.00725
198	0.00033	0.00889	0.03964	0.00832	0.01069	0.00987	0.00711
199	0.00032	0.00864	0.03882	0.00815	0.01047	0.00968	0.00698
200	0.00031	0.0084	0.03802	0.00799	0.01027	0.00949	0.00684
201	0.0003	0.00817	0.03722	0.00782	0.01006	0.00931	0.00671
202	0.00028	0.00794	0.03645	0.00766	0.00986	0.00912	0.00658
203	0.00027	0.00772	0.03569	0.00751	0.00966	0.00895	0.00646
204	0.00026	0.00751	0.03494	0.00735	0.00947	0.00877	0.00633
205	0.00025	0.0073	0.03421	0.0072	0.00928	0.0086	0.00621
206	0.00024	0.00709	0.03349	0.00705	0.00909	0.00843	0.00609
207	0.00023	0.00689	0.03278	0.00691	0.00891	0.00826	0.00597
208	0.00022	0.0067	0.03209	0.00676	0.00873	0.0081	0.00585
209	0.00021	0.00651	0.03141	0.00662	0.00855	0.00793	0.00574
210	0.00021	0.00633	0.03075	0.00649	0.00838	0.00778	0.00562
211	0.0002	0.00615	0.0301	0.00635	0.0082	0.00762	0.00551
212	0.00019	0.00598	0.02946	0.00622	0.00804	0.00747	0.0054
213	0.00018	0.00581	0.02883	0.00609	0.00787	0.00732	0.00529
214	0.00017	0.00565	0.02822	0.00596	0.00771	0.00717	0.00519
215	0.00017	0.00549	0.02761	0.00583	0.00755	0.00702	0.00509
216	0.00016	0.00534	0.02702	0.00571	0.0074	0.00688	0.00498
217	0.00015	0.00519	0.02644	0.00559	0.00724	0.00674	0.00488
218	0.00015	0.00504	0.02588	0.00547	0.00709	0.0066	0.00479
219	0.00014	0.0049	0.02532	0.00536	0.00695	0.00647	0.00469
220	0.00014	0.00476	0.02477	0.00524	0.0068	0.00634	0.00459
221	0.00013	0.00463	0.02424	0.00513	0.00666	0.00621	0.0045
222	0.00013	0.0045	0.02372	0.00502	0.00652	0.00608	0.00441
223	0.00012	0.00437	0.0232	0.00492	0.00638	0.00595	0.00432
224	0.00012	0.00425	0.0227	0.00481	0.00625	0.00583	0.00423
225	0.00011	0.00413	0.02221	0.00471	0.00612	0.00571	0.00414
226	0.00011	0.00401	0.02172	0.00461	0.00599	0.00559	0.00406
227	0.0001	0.0039	0.02125	0.00451	0.00586	0.00548	0.00398
228	0.0001	0.00379	0.02079	0.00441	0.00574	0.00536	0.00389
229	0.0001	0.00368	0.02033	0.00432	0.00562	0.00525	0.00381
230	9e-05	0.00358	0.01989	0.00422	0.0055	0.00514	0.00373
231	9e-05	0.00348	0.01945	0.00413	0.00538	0.00503	0.00366
232	8e-05	0.00338	0.01902	0.00404	0.00527	0.00493	0.00358
233	8e-05	0.00328	0.01861	0.00395	0.00515	0.00482	0.00351
234	8e-05	0.00319	0.0182	0.00387	0.00504	0.00472	0.00343
235	7e-05	0.0031	0.0178	0.00378	0.00494	0.00462	0.00336
236	7e-05	0.00301	0.0174	0.0037	0.00483	0.00452	0.00329
237	7e-05	0.00293	0.01702	0.00362	0.00473	0.00443	0.00322
238	7e-05	0.00284	0.01664	0.00354	0.00462	0.00433	0.00315
239	6e-05	0.00276	0.01627	0.00346	0.00452	0.00424	0.00309
240	6e-05	0.00269	0.01591	0.00339	0.00443	0.00415	0.00302
241	6e-05	0.00261	0.01556	0.00331	0.00433	0.00406	0.00296
242	6e-05	0.00253	0.01521	0.00324	0.00424	0.00398	0.0029
243	5e-05	0.00246	0.01487	0.00317	0.00415	0.00389	0.00283
244	5e-05	0.00239	0.01454	0.0031	0.00406	0.00381	0.00277
245	5e-05	0.00233	0.01422	0.00303	0.00397	0.00373	0.00271
246	5e-05	0.00226	0.0139	0.00296	0.00388	0.00365	0.00266
247	5e-05	0.00219	0.01359	0.0029	0.0038	0.00357	0.0026
248	4e-05	0.00213	0.01328	0.00283	0.00371	0.00349	0.00254
249	4e-05	0.00207	0.01299	0.00277	0.00363	0.00341	0.00249
250	4e-05	0.00201	0.0127	0.00271	0.00355	0.00334	0.00244
251	4e-05	0.00196	0.01241	0.00265	0.00347	0.00327	0.00238
252	4e-05	0.0019	0.01213	0.00259	0.0034	0.0032	0.00233
253	4e-05	0.00185	0.01186	0.00253	0.00332	0.00313	0.00228
254	3e-05	0.00179	0.01159	0.00248	0.00325	0.00306	0.00223
255	3e-05	0.00174	0.01133	0.00242	0.00318	0.00299	0.00218
256	3e-05	0.00169	0.01107	0.00237	0.00311	0.00293	0.00214
257	3e-05	0.00164	0.01082	0.00231	0.00304	0.00286	0.00209
258	3e-05	0.0016	0.01058	0.00226	0.00297	0.0028	0.00204
259	3e-05	0.00155	0.01034	0.00221	0.00291	0.00274	0.002
260	3e-05	0.00151	0.0101	0.00216	0.00284	0.00268	0.00196
261	3e-05	0.00146	0.00987	0.00211	0.00278	0.00262	0.00191
262	3e-05	0.00142	0.00965	0.00207	0.00272	0.00256	0.00187
263	2e-05	0.00138	0.00943	0.00202	0.00266	0.0025	0.00183
264	2e-05	0.00134	0.00921	0.00197	0.0026	0.00245	0.00179
265	2e-05	0.0013	0.009	0.00193	0.00254	0.0024	0.00175
266	2e-05	0.00127	0.0088	0.00188	0.00248	0.00234	0.00171
267	2e-05	0.00123	0.00859	0.00184	0.00243	0.00229	0.00167
268	2e-05	0.0012	0.0084	0.0018	0.00237	0.00224	0.00164
269	2e-05	0.00116	0.00821	0.00176	0.00232	0.00219	0.0016
270	2e-05	0.00113	0.00802	0.00172	0.00227	0.00214	0.00157
271	2e-05	0.0011	0.00783	0.00168	0.00221	0.00209	0.00153
272	2e-05	0.00106	0.00765	0.00164	0.00216	0.00205	0.0015
273	2e-05	0.00103	0.00748	0.0016	0.00212	0.002	0.00146
274	2e-05	0.001	0.0073	0.00157	0.00207	0.00196	0.00143
275	1e-05	0.00098	0.00714	0.00153	0.00202	0.00191	0.0014
276	1e-05	0.00095	0.00697	0.0015	0.00198	0.00187	0.00137
277	1e-05	0.00092	0.00681	0.00146	0.00193	0.00183	0.00134
278	1e-05	0.00089	0.00665	0.00143	0.00189	0.00179	0.00131
279	1e-05	0.00087	0.0065	0.0014	0.00184	0.00175	0.00128
280	1e-05	0.00084	0.00635	0.00136	0.0018	0.00171	0.00125
281	1e-05	0.00082	0.0062	0.00133	0.00176	0.00167	0.00122
282	1e-05	0.0008	0.00606	0.0013	0.00172	0.00163	0.00119
283	1e-05	0.00077	0.00592	0.00127	0.00168	0.00159	0.00117
284	1e-05	0.00075	0.00578	0.00124	0.00164	0.00156	0.00114
285	1e-05	0.00073	0.00564	0.00121	0.00161	0.00152	0.00112
286	1e-05	0.00071	0.00551	0.00119	0.00157	0.00149	0.00109
287	1e-05	0.00069	0.00538	0.00116	0.00153	0.00145	0.00107
288	1e-05	0.00067	0.00526	0.00113	0.0015	0.00142	0.00104
289	1e-05	0.00065	0.00514	0.00111	0.00146	0.00139	0.00102
290	1e-05	0.00063	0.00502	0.00108	0.00143	0.00136	0.00099
291	1e-05	0.00061	0.0049	0.00105	0.0014	0.00133	0.00097
292	1e-05	0.00059	0.00478	0.00103	0.00136	0.0013	0.00095
293	1e-05	0.00058	0.00467	0.00101	0.00133	0.00127	0.00093
294	1e-05	0.00056	0.00456	0.00098	0.0013	0.00124	0.00091
295	1e-05	0.00054	0.00446	0.00096	0.00127	0.00121	0.00089
296	1e-05	0.00053	0.00435	0.00094	0.00124	0.00118	0.00087
297	1e-05	0.00051	0.00425	0.00092	0.00121	0.00115	0.00085
298	1e-05	0.0005	0.00415	0.00089	0.00119	0.00113	0.00083
299	1e-05	0.00048	0.00405	0.00087	0.00116	0.0011	0.00081
300	1e-05	0.00047	0.00396	0.00085	0.00113	0.00108	0.00079
301	1e-05	0.00046	0.00386	0.00083	0.00111	0.00105	0.00077
302	0	0.00044	0.00377	0.00081	0.00108	0.00103	0.00075
303	0	0.00043	0.00368	0.00079	0.00106	0.001	0.00074
304	0	0.00042	0.0036	0.00078	0.00103	0.00098	0.00072
305	0	0.00041	0.00351	0.00076	0.00101	0.00096	0.0007
306	0	0.0004	0.00343	0.00074	0.00098	0.00093	0.00069
307	0	0.00038	0.00335	0.00072	0.00096	0.00091	0.00067
308	0	0.00037	0.00327	0.00071	0.00094	0.00089	0.00066
309	0	0.00036	0.00319	0.00069	0.00092	0.00087	0.00064
310	0	0.00035	0.00312	0.00067	0.00089	0.00085	0.00063
311	0	0.00034	0.00304	0.00066	0.00087	0.00083	0.00061
312	0	0.00033	0.00297	0.00064	0.00085	0.00081	0.0006
313	0	0.00032	0.0029	0.00063	0.00083	0.00079	0.00058
314	0	0.00031	0.00283	0.00061	0.00081	0.00077	0.00057
315	0	0.0003	0.00276	0.0006	0.00079	0.00076	0.00056
316	0	0.00029	0.0027	0.00058	0.00078	0.00074	0.00054
317	0	0.00029	0.00263	0.00057	0.00076	0.00072	0.00053
318	0	0.00028	0.00257	0.00056	0.00074	0.0007	0.00052
319	0	0.00027	0.00251	0.00054	0.00072	0.00069	0.00051
320	0	0.00026	0.00245	0.00053	0.00071	0.00067	0.00049
321	0	0.00025	0.00239	0.00052	0.00069	0.00066	0.00048
322	0	0.00025	0.00233	0.0005	0.00067	0.00064	0.00047
323	0	0.00024	0.00228	0.00049	0.00066	0.00063	0.00046
324	0	0.00023	0.00222	0.00048	0.00064	0.00061	0.00045
325	0	0.00023	0.00217	0.00047	0.00063	0.0006	0.00044
326	0	0.00022	0.00212	0.00046	0.00061	0.00058	0.00043
327	0	0.00021	0.00207	0.00045	0.0006	0.00057	0.00042
328	0	0.00021	0.00202	0.00044	0.00058	0.00056	0.00041
329	0	0.0002	0.00197	0.00043	0.00057	0.00054	0.0004
330	0	0.0002	0.00192	0.00042	0.00056	0.00053	0.00039
331	0	0.00019	0.00188	0.00041	0.00054	0.00052	0.00038
332	0	0.00018	0.00183	0.0004	0.00053	0.00051	0.00037
333	0	0.00018	0.00179	0.00039	0.00052	0.00049	0.00036
334	0	0.00017	0.00174	0.00038	0.0005	0.00048	0.00035
335	0	0.00017	0.0017	0.00037	0.00049	0.00047	0.00035
336	0	0.00016	0.00166	0.00036	0.00048	0.00046	0.00034
337	0	0.00016	0.00162	0.00035	0.00047	0.00045	0.00033
338	0	0.00015	0.00158	0.00034	0.00046	0.00044	0.00032
339	0	0.00015	0.00154	0.00033	0.00045	0.00043	0.00031
340	0	0.00015	0.00151	0.00033	0.00044	0.00042	0.00031
341	0	0.00014	0.00147	0.00032	0.00043	0.00041	0.0003
342	0	0.00014	0.00143	0.00031	0.00042	0.0004	0.00029
343	0	0.00013	0.0014	0.0003	0.00041	0.00039	0.00029
344	0	0.00013	0.00137	0.0003	0.0004	0.00038	0.00028
345	0	0.00013	0.00133	0.00029	0.00039	0.00037	0.00027
346	0	0.00012	0.0013	0.00028	0.00038	0.00036	0.00027
347	0	0.00012	0.00127	0.00028	0.00037	0.00035	0.00026
348	0	0.00012	0.00124	0.00027	0.00036	0.00034	0.00025
349	0	0.00011	0.00121	0.00026	0.00035	0.00034	0.00025
350	0	0.00011	0.00118	0.00026	0.00034	0.00033	0.00024
351	0	0.00011	0.00115	0.00025	0.00033	0.00032	0.00024
352	0	0.0001	0.00112	0.00024	0.00033	0.00031	0.00023
353	0	0.0001	0.00109	0.00024	0.00032	0.0003	0.00022
354	0	0.0001	0.00107	0.00023	0.00031	0.0003	0.00022
355	0	9e-05	0.00104	0.00023	0.0003	0.00029	0.00021
356	0	9e-05	0.00102	0.00022	0.0003	0.00028	0.00021
357	0	9e-05	0.00099	0.00022	0.00029	0.00028	0.0002
358	0	9e-05	0.00097	0.00021	0.00028	0.00027	0.0002
359	0	8e-05	0.00094	0.00021	0.00027	0.00026	0.00019
360	0	8e-05	0.00092	0.0002	0.00027	0.00026	0.00019
361	0	8e-05	0.0009	0.0002	0.00026	0.00025	0.00019
362	0	8e-05	0.00088	0.00019	0.00026	0.00024	0.00018
363	0	7e-05	0.00086	0.00019	0.00025	0.00024	0.00018
364	0	7e-05	0.00083	0.00018	0.00024	0.00023	0.00017
365	0	7e-05	0.00081	0.00018	0.00024	0.00023	0.00017
366	0	7e-05	0.00079	0.00017	0.00023	0.00022	0.00016
367	0	7e-05	0.00078	0.00017	0.00023	0.00022	0.00016
368	0	6e-05	0.00076	0.00016	0.00022	0.00021	0.00016
369	0	6e-05	0.00074	0.00016	0.00022	0.00021	0.00015
370	0	6e-05	0.00072	0.00016	0.00021	0.0002	0.00015
371	0	6e-05	0.0007	0.00015	0.0002	0.0002	0.00015
372	0	6e-05	0.00068	0.00015	0.0002	0.00019	0.00014
373	0	6e-05	0.00067	0.00015	0.0002	0.00019	0.00014
374	0	5e-05	0.00065	0.00014	0.00019	0.00018	0.00013
375	0	5e-05	0.00064	0.00014	0.00019	0.00018	0.00013
376	0	5e-05	0.00062	0.00013	0.00018	0.00017	0.00013
377	0	5e-05	0.0006	0.00013	0.00018	0.00017	0.00013
378	0	5e-05	0.00059	0.00013	0.00017	0.00017	0.00012
379	0	5e-05	0.00058	0.00013	0.00017	0.00016	0.00012
380	0	4e-05	0.00056	0.00012	0.00016	0.00016	0.00012
381	0	4e-05	0.00055	0.00012	0.00016	0.00015	0.00011
382	0	4e-05	0.00053	0.00012	0.00016	0.00015	0.00011
383	0	4e-05	0.00052	0.00011	0.00015	0.00015	0.00011
384	0	4e-05	0.00051	0.00011	0.00015	0.00014	0.00011
385	0	4e-05	0.0005	0.00011	0.00015	0.00014	0.0001
386	0	4e-05	0.00048	0.00011	0.00014	0.00014	0.0001
387	0	4e-05	0.00047	0.0001	0.00014	0.00013	0.0001
388	0	4e-05	0.00046	0.0001	0.00013	0.00013	0.0001
389	0	3e-05	0.00045	0.0001	0.00013	0.00013	9e-05
390	0	3e-05	0.00044	0.0001	0.00013	0.00012	9e-05
391	0	3e-05	0.00043	9e-05	0.00012	0.00012	9e-05
392	0	3e-05	0.00042	9e-05	0.00012	0.00012	9e-05
393	0	3e-05	0.00041	9e-05	0.00012	0.00011	8e-05
394	0	3e-05	0.0004	9e-05	0.00012	0.00011	8e-05
395	0	3e-05	0.00039	8e-05	0.00011	0.00011	8e-05
396	0	3e-05	0.00038	8e-05	0.00011	0.00011	8e-05
397	0	3e-05	0.00037	8e-05	0.00011	0.0001	8e-05
398	0	3e-05	0.00036	8e-05	0.00011	0.0001	7e-05
399	0	3e-05	0.00035	8e-05	0.0001	0.0001	7e-05
400	0	2e-05	0.00034	7e-05	0.0001	0.0001	7e-05

## Sheet: ROI 6 
Matlab data									Raw data
0	1	0	0	0	0	0	0		after normalization
1	0.96038	0.03726	0.00043	0	0	0	0			ROI 1(Top)	ROI 2	ROI 3	ROI 4	ROI 5	ROI 6	ROI 7(Excretion)
2	0.92233	0.07212	0.00167	3e-05	0	0	0		0	1	0.000205688	0	0	0	0.000149812	0
3	0.88579	0.10471	0.00365	8e-05	1e-05	0	0		15	0.795036	0.24997	0.000615727	8.00728e-05	0	0	0
4	0.8507	0.13513	0.00629	0.00019	2e-05	0	0		30	0.371457	0.353036	0.0296875	0.00122211	0	0.000189754	0
5	0.81699	0.16348	0.00953	0.00035	6e-05	1e-05	0		45	0.174041	0.337233	0.066345	0.0329136	0.00179886	2.99872e-05	0.000433772
6	0.78462	0.18989	0.01331	0.00057	0.00011	2e-05	0		60	0.0922561	0.279533	0.0640488	0.0356055	0.0261296	0.00166759	0.000353473
7	0.75354	0.21443	0.01756	0.00086	0.00019	3e-05	1e-05		75	0.0393388	0.234823	0.0708865	0.0451089	0.0348822	0.0103749	0.00179886
8	0.72368	0.23721	0.02224	0.00122	0.0003	6e-05	1e-05		90	0.0264106	0.190112	0.222447	0.0537557	0.0465256	0.0211591	0.00641607
9	0.69501	0.25831	0.0273	0.00164	0.00044	0.0001	2e-05		105	0.012037	0.157466	0.215025	0.135615	0.0518655	0.0296267	0.0143657
10	0.66748	0.27782	0.03268	0.00213	0.00063	0.00015	4e-05		120	0.00673727	0.127633	0.182181	0.187496	0.127072	0.0365766	0.0231986
11	0.64103	0.29583	0.03835	0.00269	0.00086	0.00023	7e-05
12	0.61564	0.3124	0.04425	0.00331	0.00113	0.00032	0.00011
13	0.59124	0.32762	0.05037	0.00399	0.00146	0.00044	0.00016
14	0.56782	0.34155	0.05665	0.00472	0.00183	0.00059	0.00023
15	0.54532	0.35427	0.06306	0.00551	0.00225	0.00076	0.00033
16	0.52372	0.36583	0.06958	0.00635	0.00272	0.00097	0.00045
17	0.50297	0.37631	0.07618	0.00723	0.00325	0.00122	0.00059
18	0.48304	0.38575	0.08283	0.00816	0.00382	0.00149	0.00078
19	0.46391	0.39421	0.0895	0.00911	0.00443	0.00181	0.001
20	0.44553	0.40175	0.09618	0.0101	0.0051	0.00216	0.00126
21	0.42787	0.40843	0.10284	0.01112	0.0058	0.00255	0.00157
22	0.41092	0.41427	0.10946	0.01216	0.00655	0.00297	0.00193
23	0.39464	0.41935	0.11603	0.01322	0.00733	0.00344	0.00235
24	0.37901	0.42369	0.12253	0.01429	0.00815	0.00393	0.00282
25	0.36399	0.42734	0.12895	0.01538	0.009	0.00447	0.00336
26	0.34957	0.43034	0.13528	0.01647	0.00988	0.00504	0.00395
27	0.33572	0.43273	0.14149	0.01756	0.01079	0.00564	0.00462
28	0.32242	0.43454	0.14759	0.01866	0.01172	0.00627	0.00535
29	0.30965	0.43582	0.15356	0.01976	0.01267	0.00693	0.00616
30	0.29738	0.43659	0.15939	0.02085	0.01363	0.00762	0.00704
31	0.2856	0.43688	0.16508	0.02193	0.01461	0.00833	0.00799
32	0.27428	0.43672	0.17062	0.023	0.0156	0.00907	0.00902
33	0.26341	0.43615	0.176	0.02406	0.0166	0.00983	0.01012
34	0.25298	0.43518	0.18122	0.02511	0.01761	0.01061	0.01131
35	0.24296	0.43385	0.18627	0.02614	0.01861	0.0114	0.01256
36	0.23333	0.43218	0.19116	0.02715	0.01962	0.01221	0.0139
37	0.22409	0.4302	0.19587	0.02814	0.02063	0.01303	0.01531
38	0.21521	0.42791	0.2004	0.02911	0.02162	0.01386	0.01679
39	0.20668	0.42536	0.20477	0.03006	0.02262	0.0147	0.01835
40	0.19849	0.42255	0.20895	0.03098	0.0236	0.01555	0.01998
41	0.19063	0.4195	0.21295	0.03188	0.02457	0.01639	0.02167
42	0.18308	0.41623	0.21678	0.03276	0.02553	0.01724	0.02344
43	0.17582	0.41277	0.22042	0.0336	0.02648	0.01809	0.02527
44	0.16886	0.40912	0.22389	0.03442	0.0274	0.01894	0.02716
45	0.16217	0.4053	0.22718	0.03521	0.02832	0.01978	0.02912
46	0.15574	0.40133	0.23029	0.03597	0.02921	0.02062	0.03113
47	0.14957	0.39721	0.23323	0.03671	0.03008	0.02145	0.03319
48	0.14365	0.39297	0.23599	0.03741	0.03093	0.02227	0.0353
49	0.13796	0.38861	0.23858	0.03809	0.03176	0.02308	0.03746
50	0.13249	0.38414	0.241	0.03873	0.03256	0.02387	0.03967
51	0.12724	0.37959	0.24325	0.03935	0.03334	0.02466	0.04191
52	0.1222	0.37495	0.24534	0.03993	0.0341	0.02543	0.0442
53	0.11736	0.37023	0.24727	0.04049	0.03483	0.02618	0.04651
54	0.11271	0.36545	0.24903	0.04102	0.03553	0.02692	0.04886
55	0.10824	0.36062	0.25064	0.04151	0.03621	0.02764	0.05123
56	0.10395	0.35574	0.2521	0.04198	0.03686	0.02834	0.05362
57	0.09984	0.35082	0.2534	0.04242	0.03749	0.02902	0.05603
58	0.09588	0.34587	0.25456	0.04283	0.03809	0.02968	0.05846
59	0.09208	0.3409	0.25557	0.04321	0.03866	0.03032	0.06089
60	0.08843	0.3359	0.25644	0.04357	0.0392	0.03094	0.06334
61	0.08493	0.3309	0.25718	0.04389	0.03972	0.03154	0.06579
62	0.08157	0.32588	0.25778	0.04419	0.0402	0.03211	0.06824
63	0.07833	0.32087	0.25825	0.04447	0.04067	0.03267	0.07069
64	0.07523	0.31586	0.2586	0.04471	0.0411	0.0332	0.07313
65	0.07225	0.31086	0.25882	0.04493	0.04151	0.03371	0.07556
66	0.06939	0.30586	0.25892	0.04513	0.04189	0.03419	0.07798
67	0.06664	0.30089	0.2589	0.0453	0.04225	0.03466	0.08039
68	0.064	0.29594	0.25878	0.04545	0.04257	0.0351	0.08277
69	0.06146	0.29101	0.25854	0.04557	0.04288	0.03551	0.08514
70	0.05903	0.28611	0.2582	0.04567	0.04316	0.03591	0.08748
71	0.05669	0.28123	0.25775	0.04575	0.04341	0.03628	0.0898
72	0.05444	0.2764	0.25721	0.0458	0.04364	0.03663	0.09209
73	0.05229	0.27159	0.25657	0.04584	0.04384	0.03695	0.09434
74	0.05021	0.26683	0.25584	0.04585	0.04402	0.03726	0.09657
75	0.04823	0.26211	0.25502	0.04585	0.04418	0.03754	0.09875
76	0.04631	0.25743	0.25411	0.04582	0.04431	0.0378	0.1009
77	0.04448	0.25279	0.25313	0.04578	0.04443	0.03803	0.10301
78	0.04272	0.2482	0.25206	0.04571	0.04452	0.03825	0.10508
79	0.04102	0.24366	0.25092	0.04563	0.04459	0.03845	0.10711
80	0.0394	0.23916	0.24971	0.04553	0.04463	0.03862	0.10909
81	0.03784	0.23472	0.24842	0.04542	0.04466	0.03877	0.11102
82	0.03634	0.23033	0.24707	0.04529	0.04467	0.03891	0.11291
83	0.0349	0.22599	0.24566	0.04514	0.04466	0.03902	0.11475
84	0.03352	0.22171	0.24419	0.04498	0.04463	0.03912	0.11653
85	0.03219	0.21748	0.24266	0.04481	0.04459	0.0392	0.11827
86	0.03091	0.2133	0.24107	0.04462	0.04452	0.03926	0.11996
87	0.02969	0.20918	0.23944	0.04442	0.04444	0.0393	0.12159
88	0.02851	0.20512	0.23775	0.0442	0.04435	0.03932	0.12316
89	0.02738	0.20111	0.23601	0.04398	0.04423	0.03933	0.12469
90	0.0263	0.19716	0.23424	0.04374	0.04411	0.03932	0.12616
91	0.02526	0.19327	0.23242	0.04349	0.04396	0.03929	0.12757
92	0.02426	0.18943	0.23056	0.04323	0.04381	0.03925	0.12893
93	0.02329	0.18565	0.22866	0.04296	0.04363	0.0392	0.13023
94	0.02237	0.18193	0.22673	0.04268	0.04345	0.03912	0.13147
95	0.02149	0.17827	0.22477	0.04239	0.04325	0.03904	0.13266
96	0.02063	0.17467	0.22277	0.0421	0.04305	0.03894	0.13379
97	0.01982	0.17112	0.22075	0.04179	0.04283	0.03883	0.13487
98	0.01903	0.16763	0.2187	0.04148	0.04259	0.0387	0.13589
99	0.01828	0.16419	0.21663	0.04116	0.04235	0.03857	0.13685
100	0.01755	0.16082	0.21454	0.04083	0.0421	0.03842	0.13775
101	0.01686	0.1575	0.21242	0.04049	0.04184	0.03826	0.1386
102	0.01619	0.15423	0.21029	0.04015	0.04157	0.03808	0.1394
103	0.01555	0.15102	0.20814	0.03981	0.04129	0.0379	0.14014
104	0.01493	0.14787	0.20598	0.03946	0.041	0.03771	0.14082
105	0.01434	0.14477	0.2038	0.0391	0.0407	0.03751	0.14145
106	0.01377	0.14173	0.20161	0.03874	0.0404	0.03729	0.14203
107	0.01323	0.13874	0.19941	0.03837	0.04009	0.03707	0.14255
108	0.0127	0.1358	0.1972	0.038	0.03977	0.03685	0.14302
109	0.0122	0.13292	0.19499	0.03763	0.03944	0.03661	0.14343
110	0.01172	0.13009	0.19277	0.03726	0.03911	0.03636	0.1438
111	0.01125	0.12731	0.19054	0.03688	0.03878	0.03611	0.14412
112	0.01081	0.12458	0.18831	0.03649	0.03844	0.03585	0.14438
113	0.01038	0.12191	0.18608	0.03611	0.03809	0.03559	0.1446
114	0.00997	0.11928	0.18385	0.03572	0.03774	0.03531	0.14476
115	0.00957	0.1167	0.18162	0.03534	0.03739	0.03504	0.14488
116	0.00919	0.11418	0.17939	0.03495	0.03703	0.03475	0.14496
117	0.00883	0.1117	0.17716	0.03456	0.03667	0.03446	0.14498
118	0.00848	0.10927	0.17494	0.03416	0.0363	0.03417	0.14497
119	0.00814	0.10688	0.17272	0.03377	0.03594	0.03387	0.1449
120	0.00782	0.10454	0.17051	0.03338	0.03556	0.03357	0.1448
121	0.00751	0.10225	0.1683	0.03298	0.03519	0.03326	0.14465
122	0.00721	0.1	0.1661	0.03259	0.03482	0.03295	0.14446
123	0.00693	0.0978	0.16391	0.0322	0.03444	0.03264	0.14423
124	0.00665	0.09564	0.16173	0.0318	0.03406	0.03232	0.14396
125	0.00639	0.09353	0.15955	0.03141	0.03368	0.032	0.14366
126	0.00614	0.09145	0.15739	0.03102	0.0333	0.03168	0.14331
127	0.00589	0.08942	0.15524	0.03062	0.03292	0.03135	0.14293
128	0.00566	0.08743	0.1531	0.03023	0.03254	0.03103	0.14251
129	0.00544	0.08548	0.15097	0.02984	0.03216	0.0307	0.14206
130	0.00522	0.08357	0.14886	0.02946	0.03177	0.03037	0.14158
131	0.00501	0.0817	0.14676	0.02907	0.03139	0.03004	0.14106
132	0.00481	0.07987	0.14467	0.02868	0.03101	0.0297	0.14051
133	0.00462	0.07807	0.1426	0.0283	0.03063	0.02937	0.13993
134	0.00444	0.07632	0.14054	0.02792	0.03025	0.02903	0.13932
135	0.00426	0.0746	0.1385	0.02754	0.02987	0.0287	0.13868
136	0.0041	0.07291	0.13648	0.02716	0.02949	0.02836	0.13801
137	0.00393	0.07126	0.13447	0.02678	0.02911	0.02803	0.13732
138	0.00378	0.06965	0.13247	0.02641	0.02873	0.02769	0.1366
139	0.00363	0.06807	0.1305	0.02604	0.02835	0.02736	0.13586
140	0.00348	0.06652	0.12854	0.02567	0.02798	0.02702	0.13509
141	0.00335	0.065	0.1266	0.0253	0.0276	0.02668	0.1343
142	0.00321	0.06352	0.12468	0.02494	0.02723	0.02635	0.13348
143	0.00309	0.06207	0.12277	0.02458	0.02686	0.02602	0.13265
144	0.00296	0.06065	0.12088	0.02422	0.0265	0.02568	0.13179
145	0.00285	0.05927	0.11901	0.02386	0.02613	0.02535	0.13092
146	0.00273	0.05791	0.11716	0.02351	0.02577	0.02502	0.13003
147	0.00263	0.05658	0.11533	0.02316	0.02541	0.02469	0.12912
148	0.00252	0.05528	0.11352	0.02281	0.02505	0.02436	0.12819
149	0.00242	0.054	0.11173	0.02247	0.02469	0.02404	0.12724
150	0.00233	0.05276	0.10996	0.02213	0.02434	0.02371	0.12628
151	0.00223	0.05154	0.1082	0.02179	0.02398	0.02339	0.12531
152	0.00215	0.05035	0.10647	0.02146	0.02364	0.02307	0.12432
153	0.00206	0.04919	0.10475	0.02113	0.02329	0.02275	0.12332
154	0.00198	0.04805	0.10306	0.0208	0.02295	0.02243	0.12231
155	0.0019	0.04694	0.10138	0.02048	0.02261	0.02211	0.12128
156	0.00182	0.04585	0.09972	0.02015	0.02227	0.0218	0.12025
157	0.00175	0.04478	0.09809	0.01984	0.02193	0.02149	0.1192
158	0.00168	0.04374	0.09647	0.01952	0.0216	0.02118	0.11814
159	0.00162	0.04272	0.09488	0.01921	0.02127	0.02087	0.11708
160	0.00155	0.04173	0.0933	0.01891	0.02095	0.02057	0.11601
161	0.00149	0.04075	0.09174	0.0186	0.02063	0.02027	0.11493
162	0.00143	0.0398	0.0902	0.0183	0.02031	0.01997	0.11384
163	0.00138	0.03887	0.08869	0.018	0.01999	0.01967	0.11275
164	0.00132	0.03796	0.08719	0.01771	0.01968	0.01937	0.11165
165	0.00127	0.03707	0.08571	0.01742	0.01937	0.01908	0.11055
166	0.00122	0.0362	0.08425	0.01713	0.01907	0.01879	0.10944
167	0.00117	0.03535	0.08281	0.01685	0.01876	0.01851	0.10833
168	0.00112	0.03452	0.08139	0.01657	0.01846	0.01822	0.10722
169	0.00108	0.03371	0.07999	0.0163	0.01817	0.01794	0.1061
170	0.00104	0.03292	0.07861	0.01602	0.01787	0.01766	0.10498
171	0.001	0.03214	0.07725	0.01575	0.01759	0.01739	0.10386
172	0.00096	0.03139	0.07591	0.01549	0.0173	0.01712	0.10274
173	0.00092	0.03065	0.07458	0.01523	0.01702	0.01685	0.10162
174	0.00088	0.02992	0.07328	0.01497	0.01674	0.01658	0.1005
175	0.00085	0.02922	0.07199	0.01471	0.01646	0.01632	0.09938
176	0.00081	0.02853	0.07072	0.01446	0.01619	0.01605	0.09825
177	0.00078	0.02785	0.06947	0.01421	0.01592	0.0158	0.09713
178	0.00075	0.02719	0.06824	0.01397	0.01566	0.01554	0.09601
179	0.00072	0.02655	0.06702	0.01373	0.01539	0.01529	0.0949
180	0.00069	0.02592	0.06583	0.01349	0.01513	0.01504	0.09378
181	0.00066	0.0253	0.06465	0.01325	0.01488	0.01479	0.09267
182	0.00064	0.0247	0.06349	0.01302	0.01463	0.01455	0.09156
183	0.00061	0.02412	0.06235	0.01279	0.01438	0.01431	0.09045
184	0.00059	0.02354	0.06122	0.01257	0.01413	0.01407	0.08935
185	0.00057	0.02298	0.06011	0.01235	0.01389	0.01384	0.08825
186	0.00054	0.02244	0.05902	0.01213	0.01365	0.01361	0.08716
187	0.00052	0.0219	0.05795	0.01191	0.01341	0.01338	0.08607
188	0.0005	0.02138	0.05689	0.0117	0.01318	0.01315	0.08498
189	0.00048	0.02087	0.05585	0.01149	0.01295	0.01293	0.0839
190	0.00046	0.02037	0.05482	0.01129	0.01273	0.01271	0.08283
191	0.00044	0.01989	0.05382	0.01108	0.0125	0.0125	0.08176
192	0.00043	0.01941	0.05282	0.01088	0.01229	0.01228	0.0807
193	0.00041	0.01895	0.05185	0.01069	0.01207	0.01207	0.07964
194	0.00039	0.01849	0.05089	0.01049	0.01186	0.01186	0.07859
195	0.00038	0.01805	0.04994	0.0103	0.01165	0.01166	0.07754
196	0.00036	0.01762	0.04901	0.01011	0.01144	0.01146	0.07651
197	0.00035	0.0172	0.0481	0.00993	0.01123	0.01126	0.07548
198	0.00033	0.01679	0.0472	0.00975	0.01103	0.01106	0.07445
199	0.00032	0.01638	0.04631	0.00957	0.01084	0.01087	0.07344
200	0.00031	0.01599	0.04544	0.00939	0.01064	0.01067	0.07243
201	0.0003	0.01561	0.04458	0.00922	0.01045	0.01049	0.07143
202	0.00028	0.01523	0.04374	0.00905	0.01026	0.0103	0.07043
203	0.00027	0.01487	0.04292	0.00888	0.01007	0.01012	0.06945
204	0.00026	0.01451	0.0421	0.00872	0.00989	0.00994	0.06847
205	0.00025	0.01416	0.0413	0.00855	0.00971	0.00976	0.0675
206	0.00024	0.01382	0.04052	0.00839	0.00953	0.00959	0.06654
207	0.00023	0.01349	0.03974	0.00824	0.00936	0.00941	0.06558
208	0.00022	0.01316	0.03898	0.00808	0.00919	0.00924	0.06464
209	0.00021	0.01285	0.03824	0.00793	0.00902	0.00908	0.0637
210	0.00021	0.01254	0.0375	0.00778	0.00885	0.00891	0.06278
211	0.0002	0.01223	0.03678	0.00763	0.00869	0.00875	0.06186
212	0.00019	0.01194	0.03607	0.00749	0.00852	0.00859	0.06095
213	0.00018	0.01165	0.03537	0.00735	0.00837	0.00843	0.06004
214	0.00017	0.01137	0.03469	0.00721	0.00821	0.00828	0.05915
215	0.00017	0.0111	0.03402	0.00707	0.00806	0.00813	0.05827
216	0.00016	0.01083	0.03336	0.00693	0.0079	0.00798	0.05739
217	0.00015	0.01057	0.03271	0.0068	0.00776	0.00783	0.05653
218	0.00015	0.01031	0.03207	0.00667	0.00761	0.00769	0.05567
219	0.00014	0.01006	0.03144	0.00654	0.00747	0.00754	0.05482
220	0.00014	0.00982	0.03083	0.00642	0.00733	0.0074	0.05398
221	0.00013	0.00958	0.03023	0.00629	0.00719	0.00727	0.05315
222	0.00013	0.00935	0.02963	0.00617	0.00705	0.00713	0.05233
223	0.00012	0.00912	0.02905	0.00605	0.00692	0.007	0.05152
224	0.00012	0.0089	0.02848	0.00593	0.00678	0.00687	0.05072
225	0.00011	0.00869	0.02792	0.00582	0.00665	0.00674	0.04993
226	0.00011	0.00847	0.02736	0.00571	0.00653	0.00661	0.04914
227	0.0001	0.00827	0.02682	0.00559	0.0064	0.00648	0.04837
228	0.0001	0.00807	0.02629	0.00549	0.00628	0.00636	0.0476
229	0.0001	0.00787	0.02577	0.00538	0.00616	0.00624	0.04684
230	9e-05	0.00768	0.02526	0.00527	0.00604	0.00612	0.0461
231	9e-05	0.0075	0.02475	0.00517	0.00592	0.00601	0.04536
232	8e-05	0.00731	0.02426	0.00507	0.00581	0.00589	0.04463
233	8e-05	0.00714	0.02378	0.00497	0.00569	0.00578	0.04391
234	8e-05	0.00696	0.0233	0.00487	0.00558	0.00567	0.0432
235	7e-05	0.00679	0.02283	0.00477	0.00548	0.00556	0.04249
236	7e-05	0.00663	0.02238	0.00468	0.00537	0.00545	0.0418
237	7e-05	0.00647	0.02193	0.00459	0.00526	0.00535	0.04111
238	7e-05	0.00631	0.02148	0.0045	0.00516	0.00524	0.04044
239	6e-05	0.00616	0.02105	0.00441	0.00506	0.00514	0.03977
240	6e-05	0.00601	0.02063	0.00432	0.00496	0.00504	0.03911
241	6e-05	0.00586	0.02021	0.00423	0.00486	0.00494	0.03846
242	6e-05	0.00572	0.0198	0.00415	0.00477	0.00485	0.03782
243	5e-05	0.00558	0.0194	0.00406	0.00467	0.00475	0.03719
244	5e-05	0.00544	0.01901	0.00398	0.00458	0.00466	0.03657
245	5e-05	0.00531	0.01862	0.0039	0.00449	0.00457	0.03595
246	5e-05	0.00518	0.01824	0.00382	0.0044	0.00448	0.03534
247	5e-05	0.00505	0.01787	0.00375	0.00431	0.00439	0.03475
248	4e-05	0.00493	0.01751	0.00367	0.00423	0.00431	0.03415
249	4e-05	0.00481	0.01715	0.0036	0.00414	0.00422	0.03357
250	4e-05	0.00469	0.0168	0.00352	0.00406	0.00414	0.033
251	4e-05	0.00458	0.01645	0.00345	0.00398	0.00406	0.03243
252	4e-05	0.00447	0.01612	0.00338	0.0039	0.00398	0.03188
253	4e-05	0.00436	0.01579	0.00331	0.00382	0.0039	0.03133
254	3e-05	0.00425	0.01546	0.00325	0.00374	0.00382	0.03078
255	3e-05	0.00415	0.01514	0.00318	0.00367	0.00374	0.03025
256	3e-05	0.00405	0.01483	0.00312	0.00359	0.00367	0.02972
257	3e-05	0.00395	0.01453	0.00305	0.00352	0.0036	0.02921
258	3e-05	0.00385	0.01423	0.00299	0.00345	0.00352	0.0287
259	3e-05	0.00376	0.01393	0.00293	0.00338	0.00345	0.02819
260	3e-05	0.00367	0.01364	0.00287	0.00331	0.00338	0.0277
261	3e-05	0.00358	0.01336	0.00281	0.00325	0.00332	0.02721
262	3e-05	0.00349	0.01308	0.00275	0.00318	0.00325	0.02673
263	2e-05	0.0034	0.01281	0.0027	0.00312	0.00318	0.02625
264	2e-05	0.00332	0.01255	0.00264	0.00305	0.00312	0.02579
265	2e-05	0.00324	0.01229	0.00259	0.00299	0.00306	0.02533
266	2e-05	0.00316	0.01203	0.00253	0.00293	0.003	0.02488
267	2e-05	0.00308	0.01178	0.00248	0.00287	0.00293	0.02443
268	2e-05	0.00301	0.01153	0.00243	0.00281	0.00288	0.02399
269	2e-05	0.00293	0.01129	0.00238	0.00275	0.00282	0.02356
270	2e-05	0.00286	0.01106	0.00233	0.0027	0.00276	0.02314
271	2e-05	0.00279	0.01082	0.00228	0.00264	0.0027	0.02272
272	2e-05	0.00272	0.0106	0.00223	0.00259	0.00265	0.02231
273	2e-05	0.00266	0.01038	0.00219	0.00253	0.00259	0.0219
274	2e-05	0.00259	0.01016	0.00214	0.00248	0.00254	0.02151
275	1e-05	0.00253	0.00994	0.0021	0.00243	0.00249	0.02111
276	1e-05	0.00247	0.00973	0.00205	0.00238	0.00244	0.02073
277	1e-05	0.00241	0.00953	0.00201	0.00233	0.00239	0.02035
278	1e-05	0.00235	0.00933	0.00197	0.00228	0.00234	0.01998
279	1e-05	0.00229	0.00913	0.00193	0.00223	0.00229	0.01961
280	1e-05	0.00223	0.00894	0.00189	0.00219	0.00224	0.01925
281	1e-05	0.00218	0.00875	0.00185	0.00214	0.0022	0.01889
282	1e-05	0.00213	0.00857	0.00181	0.0021	0.00215	0.01854
283	1e-05	0.00207	0.00838	0.00177	0.00205	0.00211	0.0182
284	1e-05	0.00202	0.00821	0.00173	0.00201	0.00206	0.01786
285	1e-05	0.00197	0.00803	0.0017	0.00197	0.00202	0.01753
286	1e-05	0.00192	0.00786	0.00166	0.00193	0.00198	0.0172
287	1e-05	0.00188	0.00769	0.00163	0.00189	0.00194	0.01688
288	1e-05	0.00183	0.00753	0.00159	0.00185	0.0019	0.01656
289	1e-05	0.00179	0.00737	0.00156	0.00181	0.00186	0.01625
290	1e-05	0.00174	0.00721	0.00153	0.00177	0.00182	0.01595
291	1e-05	0.0017	0.00706	0.00149	0.00173	0.00178	0.01565
292	1e-05	0.00166	0.00691	0.00146	0.0017	0.00175	0.01535
293	1e-05	0.00162	0.00676	0.00143	0.00166	0.00171	0.01506
294	1e-05	0.00158	0.00662	0.0014	0.00163	0.00167	0.01478
295	1e-05	0.00154	0.00648	0.00137	0.00159	0.00164	0.0145
296	1e-05	0.0015	0.00634	0.00134	0.00156	0.0016	0.01422
297	1e-05	0.00146	0.0062	0.00131	0.00153	0.00157	0.01395
298	1e-05	0.00143	0.00607	0.00129	0.00149	0.00154	0.01368
299	1e-05	0.00139	0.00594	0.00126	0.00146	0.00151	0.01342
300	1e-05	0.00136	0.00581	0.00123	0.00143	0.00147	0.01317
301	1e-05	0.00133	0.00569	0.0012	0.0014	0.00144	0.01291
302	0	0.00129	0.00556	0.00118	0.00137	0.00141	0.01267
303	0	0.00126	0.00544	0.00115	0.00134	0.00138	0.01242
304	0	0.00123	0.00533	0.00113	0.00131	0.00135	0.01218
305	0	0.0012	0.00521	0.0011	0.00129	0.00132	0.01195
306	0	0.00117	0.0051	0.00108	0.00126	0.0013	0.01172
307	0	0.00114	0.00499	0.00106	0.00123	0.00127	0.01149
308	0	0.00111	0.00488	0.00104	0.00121	0.00124	0.01127
309	0	0.00109	0.00478	0.00101	0.00118	0.00122	0.01105
310	0	0.00106	0.00467	0.00099	0.00116	0.00119	0.01083
311	0	0.00103	0.00457	0.00097	0.00113	0.00117	0.01062
312	0	0.00101	0.00447	0.00095	0.00111	0.00114	0.01042
313	0	0.00098	0.00437	0.00093	0.00108	0.00112	0.01021
314	0	0.00096	0.00428	0.00091	0.00106	0.00109	0.01001
315	0	0.00094	0.00419	0.00089	0.00104	0.00107	0.00982
316	0	0.00091	0.0041	0.00087	0.00101	0.00105	0.00962
317	0	0.00089	0.00401	0.00085	0.00099	0.00102	0.00943
318	0	0.00087	0.00392	0.00083	0.00097	0.001	0.00925
319	0	0.00085	0.00383	0.00081	0.00095	0.00098	0.00907
320	0	0.00083	0.00375	0.0008	0.00093	0.00096	0.00889
321	0	0.00081	0.00367	0.00078	0.00091	0.00094	0.00871
322	0	0.00079	0.00359	0.00076	0.00089	0.00092	0.00854
323	0	0.00077	0.00351	0.00075	0.00087	0.0009	0.00837
324	0	0.00075	0.00343	0.00073	0.00085	0.00088	0.0082
325	0	0.00073	0.00336	0.00071	0.00083	0.00086	0.00804
326	0	0.00071	0.00329	0.0007	0.00082	0.00084	0.00788
327	0	0.00069	0.00321	0.00068	0.0008	0.00082	0.00772
328	0	0.00068	0.00314	0.00067	0.00078	0.00081	0.00757
329	0	0.00066	0.00307	0.00065	0.00076	0.00079	0.00742
330	0	0.00064	0.00301	0.00064	0.00075	0.00077	0.00727
331	0	0.00063	0.00294	0.00063	0.00073	0.00076	0.00713
332	0	0.00061	0.00288	0.00061	0.00072	0.00074	0.00698
333	0	0.0006	0.00281	0.0006	0.0007	0.00072	0.00684
334	0	0.00058	0.00275	0.00059	0.00068	0.00071	0.0067
335	0	0.00057	0.00269	0.00057	0.00067	0.00069	0.00657
336	0	0.00055	0.00263	0.00056	0.00066	0.00068	0.00644
337	0	0.00054	0.00257	0.00055	0.00064	0.00066	0.00631
338	0	0.00053	0.00252	0.00054	0.00063	0.00065	0.00618
339	0	0.00051	0.00246	0.00052	0.00061	0.00063	0.00605
340	0	0.0005	0.00241	0.00051	0.0006	0.00062	0.00593
341	0	0.00049	0.00235	0.0005	0.00059	0.00061	0.00581
342	0	0.00048	0.0023	0.00049	0.00057	0.00059	0.00569
343	0	0.00047	0.00225	0.00048	0.00056	0.00058	0.00558
344	0	0.00045	0.0022	0.00047	0.00055	0.00057	0.00547
345	0	0.00044	0.00215	0.00046	0.00054	0.00056	0.00535
346	0	0.00043	0.0021	0.00045	0.00053	0.00054	0.00524
347	0	0.00042	0.00206	0.00044	0.00051	0.00053	0.00514
348	0	0.00041	0.00201	0.00043	0.0005	0.00052	0.00503
349	0	0.0004	0.00197	0.00042	0.00049	0.00051	0.00493
350	0	0.00039	0.00192	0.00041	0.00048	0.0005	0.00483
351	0	0.00038	0.00188	0.0004	0.00047	0.00049	0.00473
352	0	0.00037	0.00184	0.00039	0.00046	0.00048	0.00463
353	0	0.00036	0.0018	0.00038	0.00045	0.00047	0.00454
354	0	0.00035	0.00176	0.00038	0.00044	0.00046	0.00444
355	0	0.00035	0.00172	0.00037	0.00043	0.00045	0.00435
356	0	0.00034	0.00168	0.00036	0.00042	0.00044	0.00426
357	0	0.00033	0.00164	0.00035	0.00041	0.00043	0.00418
358	0	0.00032	0.00161	0.00034	0.0004	0.00042	0.00409
359	0	0.00031	0.00157	0.00034	0.00039	0.00041	0.004
360	0	0.0003	0.00154	0.00033	0.00038	0.0004	0.00392
361	0	0.0003	0.0015	0.00032	0.00038	0.00039	0.00384
362	0	0.00029	0.00147	0.00031	0.00037	0.00038	0.00376
363	0	0.00028	0.00144	0.00031	0.00036	0.00037	0.00368
364	0	0.00028	0.0014	0.0003	0.00035	0.00036	0.00361
365	0	0.00027	0.00137	0.00029	0.00034	0.00036	0.00353
366	0	0.00026	0.00134	0.00029	0.00034	0.00035	0.00346
367	0	0.00026	0.00131	0.00028	0.00033	0.00034	0.00339
368	0	0.00025	0.00128	0.00027	0.00032	0.00033	0.00332
369	0	0.00024	0.00125	0.00027	0.00031	0.00033	0.00325
370	0	0.00024	0.00123	0.00026	0.00031	0.00032	0.00318
371	0	0.00023	0.0012	0.00026	0.0003	0.00031	0.00311
372	0	0.00023	0.00117	0.00025	0.00029	0.00031	0.00305
373	0	0.00022	0.00115	0.00024	0.00029	0.0003	0.00298
374	0	0.00021	0.00112	0.00024	0.00028	0.00029	0.00292
375	0	0.00021	0.00109	0.00023	0.00027	0.00029	0.00286
376	0	0.0002	0.00107	0.00023	0.00027	0.00028	0.0028
377	0	0.0002	0.00105	0.00022	0.00026	0.00027	0.00274
378	0	0.00019	0.00102	0.00022	0.00026	0.00027	0.00268
379	0	0.00019	0.001	0.00021	0.00025	0.00026	0.00263
380	0	0.00018	0.00098	0.00021	0.00025	0.00025	0.00257
381	0	0.00018	0.00095	0.0002	0.00024	0.00025	0.00252
382	0	0.00018	0.00093	0.0002	0.00023	0.00024	0.00246
383	0	0.00017	0.00091	0.0002	0.00023	0.00024	0.00241
384	0	0.00017	0.00089	0.00019	0.00022	0.00023	0.00236
385	0	0.00016	0.00087	0.00019	0.00022	0.00023	0.00231
386	0	0.00016	0.00085	0.00018	0.00021	0.00022	0.00226
387	0	0.00016	0.00083	0.00018	0.00021	0.00022	0.00221
388	0	0.00015	0.00081	0.00017	0.0002	0.00021	0.00217
389	0	0.00015	0.0008	0.00017	0.0002	0.00021	0.00212
390	0	0.00014	0.00078	0.00017	0.0002	0.0002	0.00208
391	0	0.00014	0.00076	0.00016	0.00019	0.0002	0.00203
392	0	0.00014	0.00074	0.00016	0.00019	0.00019	0.00199
393	0	0.00013	0.00073	0.00016	0.00018	0.00019	0.00195
394	0	0.00013	0.00071	0.00015	0.00018	0.00019	0.0019
395	0	0.00013	0.00069	0.00015	0.00017	0.00018	0.00186
396	0	0.00012	0.00068	0.00015	0.00017	0.00018	0.00182
397	0	0.00012	0.00066	0.00014	0.00017	0.00017	0.00179
398	0	0.00012	0.00065	0.00014	0.00016	0.00017	0.00175
399	0	0.00011	0.00063	0.00014	0.00016	0.00017	0.00171
400	0	0.00011	0.00062	0.00013	0.00016	0.00016	0.00167

## Sheet: ROI 7 
Matlab data									Raw data
30	0.29738	0.40552	0.18237	0.02404	0.01672	0.00849	0.00381		after normalization
1	0.96038	0.03726	0.00043	0	0	0	0			ROI 1(Top)	ROI 2	ROI 3	ROI 4	ROI 5	ROI 6	ROI 7(Excretion)
2	0.92233	0.07212	0.00167	3e-05	0	0	0		0	1	0.000205688	0	0	0	0.000149812	0
3	0.88579	0.10471	0.00365	8e-05	1e-05	0	0		15	0.795036	0.24997	0.000615727	8.00728e-05	0	0	0
4	0.8507	0.13513	0.00629	0.00019	2e-05	0	0		30	0.371457	0.353036	0.0296875	0.00122211	0	0.000189754	0
5	0.81699	0.16348	0.00953	0.00035	6e-05	1e-05	0		45	0.174041	0.337233	0.066345	0.0329136	0.00179886	2.99872e-05	0.000433772
6	0.78462	0.18989	0.01331	0.00057	0.00011	2e-05	0		60	0.0922561	0.279533	0.0640488	0.0356055	0.0261296	0.00166759	0.000353473
7	0.75354	0.21443	0.01756	0.00086	0.00019	3e-05	1e-05		75	0.0393388	0.234823	0.0708865	0.0451089	0.0348822	0.0103749	0.00179886
8	0.72368	0.23721	0.02224	0.00122	0.0003	6e-05	1e-05		90	0.0264106	0.190112	0.222447	0.0537557	0.0465256	0.0211591	0.00641607
9	0.69501	0.25831	0.0273	0.00164	0.00044	0.0001	2e-05		105	0.012037	0.157466	0.215025	0.135615	0.0518655	0.0296267	0.0143657
10	0.66748	0.27782	0.03268	0.00213	0.00063	0.00015	3e-05		120	0.00673727	0.127633	0.182181	0.187496	0.127072	0.0365766	0.0231986
11	0.64103	0.29583	0.03835	0.00269	0.00086	0.00023	5e-05
12	0.61564	0.3124	0.04425	0.00331	0.00113	0.00032	8e-05
13	0.59124	0.32762	0.05037	0.00399	0.00146	0.00044	0.00011
14	0.56782	0.34155	0.05665	0.00472	0.00183	0.00059	0.00016
15	0.54532	0.35427	0.06306	0.00551	0.00225	0.00076	0.00022
16	0.52372	0.36583	0.06958	0.00635	0.00272	0.00097	0.00029
17	0.50297	0.37631	0.07618	0.00723	0.00325	0.00122	0.00038
18	0.48304	0.38575	0.08283	0.00816	0.00382	0.00149	0.00049
19	0.46391	0.39421	0.0895	0.00911	0.00443	0.00181	0.00062
20	0.44553	0.40175	0.09618	0.0101	0.0051	0.00216	0.00076
21	0.42787	0.40843	0.10284	0.01112	0.0058	0.00255	0.00093
22	0.41092	0.41427	0.10946	0.01216	0.00655	0.00297	0.00111
23	0.39464	0.41935	0.11603	0.01322	0.00733	0.00344	0.00132
24	0.37901	0.42369	0.12253	0.01429	0.00815	0.00393	0.00156
25	0.36399	0.42734	0.12895	0.01538	0.009	0.00447	0.00181
26	0.34957	0.43034	0.13528	0.01647	0.00988	0.00504	0.00209
27	0.33572	0.43273	0.14149	0.01756	0.01079	0.00564	0.00239
28	0.32242	0.43454	0.14759	0.01866	0.01172	0.00627	0.00271
29	0.30965	0.43582	0.15356	0.01976	0.01267	0.00693	0.00306
30	0.29738	0.43659	0.15939	0.02085	0.01363	0.00762	0.00342
31	0.2856	0.43688	0.16508	0.02193	0.01461	0.00833	0.00381
32	0.27428	0.43672	0.17062	0.023	0.0156	0.00907	0.00421
33	0.26341	0.43615	0.176	0.02406	0.0166	0.00983	0.00464
34	0.25298	0.43518	0.18122	0.02511	0.01761	0.01061	0.00508
35	0.24296	0.43385	0.18627	0.02614	0.01861	0.0114	0.00554
36	0.23333	0.43218	0.19116	0.02715	0.01962	0.01221	0.00601
37	0.22409	0.4302	0.19587	0.02814	0.02063	0.01303	0.0065
38	0.21521	0.42791	0.2004	0.02911	0.02162	0.01386	0.007
39	0.20668	0.42536	0.20477	0.03006	0.02262	0.0147	0.00751
40	0.19849	0.42255	0.20895	0.03098	0.0236	0.01555	0.00803
41	0.19063	0.4195	0.21295	0.03188	0.02457	0.01639	0.00856
42	0.18308	0.41623	0.21678	0.03276	0.02553	0.01724	0.00909
43	0.17582	0.41277	0.22042	0.0336	0.02648	0.01809	0.00963
44	0.16886	0.40912	0.22389	0.03442	0.0274	0.01894	0.01018
45	0.16217	0.4053	0.22718	0.03521	0.02832	0.01978	0.01072
46	0.15574	0.40133	0.23029	0.03597	0.02921	0.02062	0.01127
47	0.14957	0.39721	0.23323	0.03671	0.03008	0.02145	0.01182
48	0.14365	0.39297	0.23599	0.03741	0.03093	0.02227	0.01237
49	0.13796	0.38861	0.23858	0.03809	0.03176	0.02308	0.01292
50	0.13249	0.38414	0.241	0.03873	0.03256	0.02387	0.01346
51	0.12724	0.37959	0.24325	0.03935	0.03334	0.02466	0.014
52	0.1222	0.37495	0.24534	0.03993	0.0341	0.02543	0.01453
53	0.11736	0.37023	0.24727	0.04049	0.03483	0.02618	0.01506
54	0.11271	0.36545	0.24903	0.04102	0.03553	0.02692	0.01558
55	0.10824	0.36062	0.25064	0.04151	0.03621	0.02764	0.01609
56	0.10395	0.35574	0.2521	0.04198	0.03686	0.02834	0.0166
57	0.09984	0.35082	0.2534	0.04242	0.03749	0.02902	0.01709
58	0.09588	0.34587	0.25456	0.04283	0.03809	0.02968	0.01757
59	0.09208	0.3409	0.25557	0.04321	0.03866	0.03032	0.01804
60	0.08843	0.3359	0.25644	0.04357	0.0392	0.03094	0.0185
61	0.08493	0.3309	0.25718	0.04389	0.03972	0.03154	0.01895
62	0.08157	0.32588	0.25778	0.04419	0.0402	0.03211	0.01939
63	0.07833	0.32087	0.25825	0.04447	0.04067	0.03267	0.01981
64	0.07523	0.31586	0.2586	0.04471	0.0411	0.0332	0.02022
65	0.07225	0.31086	0.25882	0.04493	0.04151	0.03371	0.02062
66	0.06939	0.30586	0.25892	0.04513	0.04189	0.03419	0.021
67	0.06664	0.30089	0.2589	0.0453	0.04225	0.03466	0.02137
68	0.064	0.29594	0.25878	0.04545	0.04257	0.0351	0.02172
69	0.06146	0.29101	0.25854	0.04557	0.04288	0.03551	0.02206
70	0.05903	0.28611	0.2582	0.04567	0.04316	0.03591	0.02238
71	0.05669	0.28123	0.25775	0.04575	0.04341	0.03628	0.02269
72	0.05444	0.2764	0.25721	0.0458	0.04364	0.03663	0.02298
73	0.05229	0.27159	0.25657	0.04584	0.04384	0.03695	0.02326
74	0.05021	0.26683	0.25584	0.04585	0.04402	0.03726	0.02353
75	0.04823	0.26211	0.25502	0.04585	0.04418	0.03754	0.02378
76	0.04631	0.25743	0.25411	0.04582	0.04431	0.0378	0.02401
77	0.04448	0.25279	0.25313	0.04578	0.04443	0.03803	0.02423
78	0.04272	0.2482	0.25206	0.04571	0.04452	0.03825	0.02444
79	0.04102	0.24366	0.25092	0.04563	0.04459	0.03845	0.02463
80	0.0394	0.23916	0.24971	0.04553	0.04463	0.03862	0.02481
81	0.03784	0.23472	0.24842	0.04542	0.04466	0.03877	0.02497
82	0.03634	0.23033	0.24707	0.04529	0.04467	0.03891	0.02512
83	0.0349	0.22599	0.24566	0.04514	0.04466	0.03902	0.02525
84	0.03352	0.22171	0.24419	0.04498	0.04463	0.03912	0.02537
85	0.03219	0.21748	0.24266	0.04481	0.04459	0.0392	0.02548
86	0.03091	0.2133	0.24107	0.04462	0.04452	0.03926	0.02558
87	0.02969	0.20918	0.23944	0.04442	0.04444	0.0393	0.02566
88	0.02851	0.20512	0.23775	0.0442	0.04435	0.03932	0.02573
89	0.02738	0.20111	0.23601	0.04398	0.04423	0.03933	0.02578
90	0.0263	0.19716	0.23424	0.04374	0.04411	0.03932	0.02583
91	0.02526	0.19327	0.23242	0.04349	0.04396	0.03929	0.02586
92	0.02426	0.18943	0.23056	0.04323	0.04381	0.03925	0.02588
93	0.02329	0.18565	0.22866	0.04296	0.04363	0.0392	0.02589
94	0.02237	0.18193	0.22673	0.04268	0.04345	0.03912	0.02589
95	0.02149	0.17827	0.22477	0.04239	0.04325	0.03904	0.02588
96	0.02063	0.17467	0.22277	0.0421	0.04305	0.03894	0.02586
97	0.01982	0.17112	0.22075	0.04179	0.04283	0.03883	0.02583
98	0.01903	0.16763	0.2187	0.04148	0.04259	0.0387	0.02579
99	0.01828	0.16419	0.21663	0.04116	0.04235	0.03857	0.02574
100	0.01755	0.16082	0.21454	0.04083	0.0421	0.03842	0.02568
101	0.01686	0.1575	0.21242	0.04049	0.04184	0.03826	0.02561
102	0.01619	0.15423	0.21029	0.04015	0.04157	0.03808	0.02553
103	0.01555	0.15102	0.20814	0.03981	0.04129	0.0379	0.02544
104	0.01493	0.14787	0.20598	0.03946	0.041	0.03771	0.02535
105	0.01434	0.14477	0.2038	0.0391	0.0407	0.03751	0.02525
106	0.01377	0.14173	0.20161	0.03874	0.0404	0.03729	0.02514
107	0.01323	0.13874	0.19941	0.03837	0.04009	0.03707	0.02502
108	0.0127	0.1358	0.1972	0.038	0.03977	0.03685	0.0249
109	0.0122	0.13292	0.19499	0.03763	0.03944	0.03661	0.02477
110	0.01172	0.13009	0.19277	0.03726	0.03911	0.03636	0.02464
111	0.01125	0.12731	0.19054	0.03688	0.03878	0.03611	0.0245
112	0.01081	0.12458	0.18831	0.03649	0.03844	0.03585	0.02435
113	0.01038	0.12191	0.18608	0.03611	0.03809	0.03559	0.02419
114	0.00997	0.11928	0.18385	0.03572	0.03774	0.03531	0.02404
115	0.00957	0.1167	0.18162	0.03534	0.03739	0.03504	0.02387
116	0.00919	0.11418	0.17939	0.03495	0.03703	0.03475	0.02371
117	0.00883	0.1117	0.17716	0.03456	0.03667	0.03446	0.02353
118	0.00848	0.10927	0.17494	0.03416	0.0363	0.03417	0.02336
119	0.00814	0.10688	0.17272	0.03377	0.03594	0.03387	0.02318
120	0.00782	0.10454	0.17051	0.03338	0.03556	0.03357	0.02299
121	0.00751	0.10225	0.1683	0.03298	0.03519	0.03326	0.0228
122	0.00721	0.1	0.1661	0.03259	0.03482	0.03295	0.02261
123	0.00693	0.0978	0.16391	0.0322	0.03444	0.03264	0.02242
124	0.00665	0.09564	0.16173	0.0318	0.03406	0.03232	0.02222
125	0.00639	0.09353	0.15955	0.03141	0.03368	0.032	0.02202
126	0.00614	0.09145	0.15739	0.03102	0.0333	0.03168	0.02182
127	0.00589	0.08942	0.15524	0.03062	0.03292	0.03135	0.02161
128	0.00566	0.08743	0.1531	0.03023	0.03254	0.03103	0.02141
129	0.00544	0.08548	0.15097	0.02984	0.03216	0.0307	0.0212
130	0.00522	0.08357	0.14886	0.02946	0.03177	0.03037	0.02099
131	0.00501	0.0817	0.14676	0.02907	0.03139	0.03004	0.02077
132	0.00481	0.07987	0.14467	0.02868	0.03101	0.0297	0.02056
133	0.00462	0.07807	0.1426	0.0283	0.03063	0.02937	0.02034
134	0.00444	0.07632	0.14054	0.02792	0.03025	0.02903	0.02013
135	0.00426	0.0746	0.1385	0.02754	0.02987	0.0287	0.01991
136	0.0041	0.07291	0.13648	0.02716	0.02949	0.02836	0.01969
137	0.00393	0.07126	0.13447	0.02678	0.02911	0.02803	0.01947
138	0.00378	0.06965	0.13247	0.02641	0.02873	0.02769	0.01925
139	0.00363	0.06807	0.1305	0.02604	0.02835	0.02736	0.01903
140	0.00348	0.06652	0.12854	0.02567	0.02798	0.02702	0.01881
141	0.00335	0.065	0.1266	0.0253	0.0276	0.02668	0.01859
142	0.00321	0.06352	0.12468	0.02494	0.02723	0.02635	0.01837
143	0.00309	0.06207	0.12277	0.02458	0.02686	0.02602	0.01815
144	0.00296	0.06065	0.12088	0.02422	0.0265	0.02568	0.01793
145	0.00285	0.05927	0.11901	0.02386	0.02613	0.02535	0.01771
146	0.00273	0.05791	0.11716	0.02351	0.02577	0.02502	0.01749
147	0.00263	0.05658	0.11533	0.02316	0.02541	0.02469	0.01727
148	0.00252	0.05528	0.11352	0.02281	0.02505	0.02436	0.01705
149	0.00242	0.054	0.11173	0.02247	0.02469	0.02404	0.01683
150	0.00233	0.05276	0.10996	0.02213	0.02434	0.02371	0.01661
151	0.00223	0.05154	0.1082	0.02179	0.02398	0.02339	0.01639
152	0.00215	0.05035	0.10647	0.02146	0.02364	0.02307	0.01618
153	0.00206	0.04919	0.10475	0.02113	0.02329	0.02275	0.01596
154	0.00198	0.04805	0.10306	0.0208	0.02295	0.02243	0.01575
155	0.0019	0.04694	0.10138	0.02048	0.02261	0.02211	0.01553
156	0.00182	0.04585	0.09972	0.02015	0.02227	0.0218	0.01532
157	0.00175	0.04478	0.09809	0.01984	0.02193	0.02149	0.01511
158	0.00168	0.04374	0.09647	0.01952	0.0216	0.02118	0.0149
159	0.00162	0.04272	0.09488	0.01921	0.02127	0.02087	0.01469
160	0.00155	0.04173	0.0933	0.01891	0.02095	0.02057	0.01449
161	0.00149	0.04075	0.09174	0.0186	0.02063	0.02027	0.01428
162	0.00143	0.0398	0.0902	0.0183	0.02031	0.01997	0.01407
163	0.00138	0.03887	0.08869	0.018	0.01999	0.01967	0.01387
164	0.00132	0.03796	0.08719	0.01771	0.01968	0.01937	0.01367
165	0.00127	0.03707	0.08571	0.01742	0.01937	0.01908	0.01347
166	0.00122	0.0362	0.08425	0.01713	0.01907	0.01879	0.01327
167	0.00117	0.03535	0.08281	0.01685	0.01876	0.01851	0.01308
168	0.00112	0.03452	0.08139	0.01657	0.01846	0.01822	0.01288
169	0.00108	0.03371	0.07999	0.0163	0.01817	0.01794	0.01269
170	0.00104	0.03292	0.07861	0.01602	0.01787	0.01766	0.0125
171	0.001	0.03214	0.07725	0.01575	0.01759	0.01739	0.01231
172	0.00096	0.03139	0.07591	0.01549	0.0173	0.01712	0.01212
173	0.00092	0.03065	0.07458	0.01523	0.01702	0.01685	0.01193
174	0.00088	0.02992	0.07328	0.01497	0.01674	0.01658	0.01175
175	0.00085	0.02922	0.07199	0.01471	0.01646	0.01632	0.01157
176	0.00081	0.02853	0.07072	0.01446	0.01619	0.01605	0.01139
177	0.00078	0.02785	0.06947	0.01421	0.01592	0.0158	0.01121
178	0.00075	0.02719	0.06824	0.01397	0.01566	0.01554	0.01103
179	0.00072	0.02655	0.06702	0.01373	0.01539	0.01529	0.01086
180	0.00069	0.02592	0.06583	0.01349	0.01513	0.01504	0.01068
181	0.00066	0.0253	0.06465	0.01325	0.01488	0.01479	0.01051
182	0.00064	0.0247	0.06349	0.01302	0.01463	0.01455	0.01034
183	0.00061	0.02412	0.06235	0.01279	0.01438	0.01431	0.01018
184	0.00059	0.02354	0.06122	0.01257	0.01413	0.01407	0.01001
185	0.00057	0.02298	0.06011	0.01235	0.01389	0.01384	0.00985
186	0.00054	0.02244	0.05902	0.01213	0.01365	0.01361	0.00969
187	0.00052	0.0219	0.05795	0.01191	0.01341	0.01338	0.00953
188	0.0005	0.02138	0.05689	0.0117	0.01318	0.01315	0.00937
189	0.00048	0.02087	0.05585	0.01149	0.01295	0.01293	0.00921
190	0.00046	0.02037	0.05482	0.01129	0.01273	0.01271	0.00906
191	0.00044	0.01989	0.05382	0.01108	0.0125	0.0125	0.00891
192	0.00043	0.01941	0.05282	0.01088	0.01229	0.01228	0.00876
193	0.00041	0.01895	0.05185	0.01069	0.01207	0.01207	0.00861
194	0.00039	0.01849	0.05089	0.01049	0.01186	0.01186	0.00846
195	0.00038	0.01805	0.04994	0.0103	0.01165	0.01166	0.00832
196	0.00036	0.01762	0.04901	0.01011	0.01144	0.01146	0.00818
197	0.00035	0.0172	0.0481	0.00993	0.01123	0.01126	0.00804
198	0.00033	0.01679	0.0472	0.00975	0.01103	0.01106	0.0079
199	0.00032	0.01638	0.04631	0.00957	0.01084	0.01087	0.00776
200	0.00031	0.01599	0.04544	0.00939	0.01064	0.01067	0.00763
201	0.0003	0.01561	0.04458	0.00922	0.01045	0.01049	0.0075
202	0.00028	0.01523	0.04374	0.00905	0.01026	0.0103	0.00737
203	0.00027	0.01487	0.04292	0.00888	0.01007	0.01012	0.00724
204	0.00026	0.01451	0.0421	0.00872	0.00989	0.00994	0.00711
205	0.00025	0.01416	0.0413	0.00855	0.00971	0.00976	0.00699
206	0.00024	0.01382	0.04052	0.00839	0.00953	0.00959	0.00686
207	0.00023	0.01349	0.03974	0.00824	0.00936	0.00941	0.00674
208	0.00022	0.01316	0.03898	0.00808	0.00919	0.00924	0.00662
209	0.00021	0.01285	0.03824	0.00793	0.00902	0.00908	0.0065
210	0.00021	0.01254	0.0375	0.00778	0.00885	0.00891	0.00639
211	0.0002	0.01223	0.03678	0.00763	0.00869	0.00875	0.00627
212	0.00019	0.01194	0.03607	0.00749	0.00852	0.00859	0.00616
213	0.00018	0.01165	0.03537	0.00735	0.00837	0.00843	0.00605
214	0.00017	0.01137	0.03469	0.00721	0.00821	0.00828	0.00594
215	0.00017	0.0111	0.03402	0.00707	0.00806	0.00813	0.00583
216	0.00016	0.01083	0.03336	0.00693	0.0079	0.00798	0.00573
217	0.00015	0.01057	0.03271	0.0068	0.00776	0.00783	0.00562
218	0.00015	0.01031	0.03207	0.00667	0.00761	0.00769	0.00552
219	0.00014	0.01006	0.03144	0.00654	0.00747	0.00754	0.00542
220	0.00014	0.00982	0.03083	0.00642	0.00733	0.0074	0.00532
221	0.00013	0.00958	0.03023	0.00629	0.00719	0.00727	0.00522
222	0.00013	0.00935	0.02963	0.00617	0.00705	0.00713	0.00512
223	0.00012	0.00912	0.02905	0.00605	0.00692	0.007	0.00503
224	0.00012	0.0089	0.02848	0.00593	0.00678	0.00687	0.00494
225	0.00011	0.00869	0.02792	0.00582	0.00665	0.00674	0.00484
226	0.00011	0.00847	0.02736	0.00571	0.00653	0.00661	0.00475
227	0.0001	0.00827	0.02682	0.00559	0.0064	0.00648	0.00467
228	0.0001	0.00807	0.02629	0.00549	0.00628	0.00636	0.00458
229	0.0001	0.00787	0.02577	0.00538	0.00616	0.00624	0.00449
230	9e-05	0.00768	0.02526	0.00527	0.00604	0.00612	0.00441
231	9e-05	0.0075	0.02475	0.00517	0.00592	0.00601	0.00432
232	8e-05	0.00731	0.02426	0.00507	0.00581	0.00589	0.00424
233	8e-05	0.00714	0.02378	0.00497	0.00569	0.00578	0.00416
234	8e-05	0.00696	0.0233	0.00487	0.00558	0.00567	0.00408
235	7e-05	0.00679	0.02283	0.00477	0.00548	0.00556	0.00401
236	7e-05	0.00663	0.02238	0.00468	0.00537	0.00545	0.00393
237	7e-05	0.00647	0.02193	0.00459	0.00526	0.00535	0.00385
238	7e-05	0.00631	0.02148	0.0045	0.00516	0.00524	0.00378
239	6e-05	0.00616	0.02105	0.00441	0.00506	0.00514	0.00371
240	6e-05	0.00601	0.02063	0.00432	0.00496	0.00504	0.00364
241	6e-05	0.00586	0.02021	0.00423	0.00486	0.00494	0.00357
242	6e-05	0.00572	0.0198	0.00415	0.00477	0.00485	0.0035
243	5e-05	0.00558	0.0194	0.00406	0.00467	0.00475	0.00343
244	5e-05	0.00544	0.01901	0.00398	0.00458	0.00466	0.00336
245	5e-05	0.00531	0.01862	0.0039	0.00449	0.00457	0.0033
246	5e-05	0.00518	0.01824	0.00382	0.0044	0.00448	0.00323
247	5e-05	0.00505	0.01787	0.00375	0.00431	0.00439	0.00317
248	4e-05	0.00493	0.01751	0.00367	0.00423	0.00431	0.00311
249	4e-05	0.00481	0.01715	0.0036	0.00414	0.00422	0.00305
250	4e-05	0.00469	0.0168	0.00352	0.00406	0.00414	0.00299
251	4e-05	0.00458	0.01645	0.00345	0.00398	0.00406	0.00293
252	4e-05	0.00447	0.01612	0.00338	0.0039	0.00398	0.00287
253	4e-05	0.00436	0.01579	0.00331	0.00382	0.0039	0.00282
254	3e-05	0.00425	0.01546	0.00325	0.00374	0.00382	0.00276
255	3e-05	0.00415	0.01514	0.00318	0.00367	0.00374	0.00271
256	3e-05	0.00405	0.01483	0.00312	0.00359	0.00367	0.00265
257	3e-05	0.00395	0.01453	0.00305	0.00352	0.0036	0.0026
258	3e-05	0.00385	0.01423	0.00299	0.00345	0.00352	0.00255
259	3e-05	0.00376	0.01393	0.00293	0.00338	0.00345	0.0025
260	3e-05	0.00367	0.01364	0.00287	0.00331	0.00338	0.00245
261	3e-05	0.00358	0.01336	0.00281	0.00325	0.00332	0.0024
262	3e-05	0.00349	0.01308	0.00275	0.00318	0.00325	0.00235
263	2e-05	0.0034	0.01281	0.0027	0.00312	0.00318	0.00231
264	2e-05	0.00332	0.01255	0.00264	0.00305	0.00312	0.00226
265	2e-05	0.00324	0.01229	0.00259	0.00299	0.00306	0.00221
266	2e-05	0.00316	0.01203	0.00253	0.00293	0.003	0.00217
267	2e-05	0.00308	0.01178	0.00248	0.00287	0.00293	0.00213
268	2e-05	0.00301	0.01153	0.00243	0.00281	0.00288	0.00208
269	2e-05	0.00293	0.01129	0.00238	0.00275	0.00282	0.00204
270	2e-05	0.00286	0.01106	0.00233	0.0027	0.00276	0.002
271	2e-05	0.00279	0.01082	0.00228	0.00264	0.0027	0.00196
272	2e-05	0.00272	0.0106	0.00223	0.00259	0.00265	0.00192
273	2e-05	0.00266	0.01038	0.00219	0.00253	0.00259	0.00188
274	2e-05	0.00259	0.01016	0.00214	0.00248	0.00254	0.00184
275	1e-05	0.00253	0.00994	0.0021	0.00243	0.00249	0.00181
276	1e-05	0.00247	0.00973	0.00205	0.00238	0.00244	0.00177
277	1e-05	0.00241	0.00953	0.00201	0.00233	0.00239	0.00173
278	1e-05	0.00235	0.00933	0.00197	0.00228	0.00234	0.0017
279	1e-05	0.00229	0.00913	0.00193	0.00223	0.00229	0.00166
280	1e-05	0.00223	0.00894	0.00189	0.00219	0.00224	0.00163
281	1e-05	0.00218	0.00875	0.00185	0.00214	0.0022	0.0016
282	1e-05	0.00213	0.00857	0.00181	0.0021	0.00215	0.00156
283	1e-05	0.00207	0.00838	0.00177	0.00205	0.00211	0.00153
284	1e-05	0.00202	0.00821	0.00173	0.00201	0.00206	0.0015
285	1e-05	0.00197	0.00803	0.0017	0.00197	0.00202	0.00147
286	1e-05	0.00192	0.00786	0.00166	0.00193	0.00198	0.00144
287	1e-05	0.00188	0.00769	0.00163	0.00189	0.00194	0.00141
288	1e-05	0.00183	0.00753	0.00159	0.00185	0.0019	0.00138
289	1e-05	0.00179	0.00737	0.00156	0.00181	0.00186	0.00135
290	1e-05	0.00174	0.00721	0.00153	0.00177	0.00182	0.00132
291	1e-05	0.0017	0.00706	0.00149	0.00173	0.00178	0.0013
292	1e-05	0.00166	0.00691	0.00146	0.0017	0.00175	0.00127
293	1e-05	0.00162	0.00676	0.00143	0.00166	0.00171	0.00124
294	1e-05	0.00158	0.00662	0.0014	0.00163	0.00167	0.00122
295	1e-05	0.00154	0.00648	0.00137	0.00159	0.00164	0.00119
296	1e-05	0.0015	0.00634	0.00134	0.00156	0.0016	0.00117
297	1e-05	0.00146	0.0062	0.00131	0.00153	0.00157	0.00114
298	1e-05	0.00143	0.00607	0.00129	0.00149	0.00154	0.00112
299	1e-05	0.00139	0.00594	0.00126	0.00146	0.00151	0.00109
300	1e-05	0.00136	0.00581	0.00123	0.00143	0.00147	0.00107
301	1e-05	0.00133	0.00569	0.0012	0.0014	0.00144	0.00105
302	0	0.00129	0.00556	0.00118	0.00137	0.00141	0.00103
303	0	0.00126	0.00544	0.00115	0.00134	0.00138	0.00101
304	0	0.00123	0.00533	0.00113	0.00131	0.00135	0.00098
305	0	0.0012	0.00521	0.0011	0.00129	0.00132	0.00096
306	0	0.00117	0.0051	0.00108	0.00126	0.0013	0.00094
307	0	0.00114	0.00499	0.00106	0.00123	0.00127	0.00092
308	0	0.00111	0.00488	0.00104	0.00121	0.00124	0.0009
309	0	0.00109	0.00478	0.00101	0.00118	0.00122	0.00089
310	0	0.00106	0.00467	0.00099	0.00116	0.00119	0.00087
311	0	0.00103	0.00457	0.00097	0.00113	0.00117	0.00085
312	0	0.00101	0.00447	0.00095	0.00111	0.00114	0.00083
313	0	0.00098	0.00437	0.00093	0.00108	0.00112	0.00081
314	0	0.00096	0.00428	0.00091	0.00106	0.00109	0.0008
315	0	0.00094	0.00419	0.00089	0.00104	0.00107	0.00078
316	0	0.00091	0.0041	0.00087	0.00101	0.00105	0.00076
317	0	0.00089	0.00401	0.00085	0.00099	0.00102	0.00075
318	0	0.00087	0.00392	0.00083	0.00097	0.001	0.00073
319	0	0.00085	0.00383	0.00081	0.00095	0.00098	0.00071
320	0	0.00083	0.00375	0.0008	0.00093	0.00096	0.0007
321	0	0.00081	0.00367	0.00078	0.00091	0.00094	0.00068
322	0	0.00079	0.00359	0.00076	0.00089	0.00092	0.00067
323	0	0.00077	0.00351	0.00075	0.00087	0.0009	0.00066
324	0	0.00075	0.00343	0.00073	0.00085	0.00088	0.00064
325	0	0.00073	0.00336	0.00071	0.00083	0.00086	0.00063
326	0	0.00071	0.00329	0.0007	0.00082	0.00084	0.00061
327	0	0.00069	0.00321	0.00068	0.0008	0.00082	0.0006
328	0	0.00068	0.00314	0.00067	0.00078	0.00081	0.00059
329	0	0.00066	0.00307	0.00065	0.00076	0.00079	0.00058
330	0	0.00064	0.00301	0.00064	0.00075	0.00077	0.00056
331	0	0.00063	0.00294	0.00063	0.00073	0.00076	0.00055
332	0	0.00061	0.00288	0.00061	0.00072	0.00074	0.00054
333	0	0.0006	0.00281	0.0006	0.0007	0.00072	0.00053
334	0	0.00058	0.00275	0.00059	0.00068	0.00071	0.00052
335	0	0.00057	0.00269	0.00057	0.00067	0.00069	0.00051
336	0	0.00055	0.00263	0.00056	0.00066	0.00068	0.00049
337	0	0.00054	0.00257	0.00055	0.00064	0.00066	0.00048
338	0	0.00053	0.00252	0.00054	0.00063	0.00065	0.00047
339	0	0.00051	0.00246	0.00052	0.00061	0.00063	0.00046
340	0	0.0005	0.00241	0.00051	0.0006	0.00062	0.00045
341	0	0.00049	0.00235	0.0005	0.00059	0.00061	0.00044
342	0	0.00048	0.0023	0.00049	0.00057	0.00059	0.00043
343	0	0.00047	0.00225	0.00048	0.00056	0.00058	0.00042
344	0	0.00045	0.0022	0.00047	0.00055	0.00057	0.00041
345	0	0.00044	0.00215	0.00046	0.00054	0.00056	0.00041
346	0	0.00043	0.0021	0.00045	0.00053	0.00054	0.0004
347	0	0.00042	0.00206	0.00044	0.00051	0.00053	0.00039
348	0	0.00041	0.00201	0.00043	0.0005	0.00052	0.00038
349	0	0.0004	0.00197	0.00042	0.00049	0.00051	0.00037
350	0	0.00039	0.00192	0.00041	0.00048	0.0005	0.00036
351	0	0.00038	0.00188	0.0004	0.00047	0.00049	0.00036
352	0	0.00037	0.00184	0.00039	0.00046	0.00048	0.00035
353	0	0.00036	0.0018	0.00038	0.00045	0.00047	0.00034
354	0	0.00035	0.00176	0.00038	0.00044	0.00046	0.00033
355	0	0.00035	0.00172	0.00037	0.00043	0.00045	0.00033
356	0	0.00034	0.00168	0.00036	0.00042	0.00044	0.00032
357	0	0.00033	0.00164	0.00035	0.00041	0.00043	0.00031
358	0	0.00032	0.00161	0.00034	0.0004	0.00042	0.0003
359	0	0.00031	0.00157	0.00034	0.00039	0.00041	0.0003
360	0	0.0003	0.00154	0.00033	0.00038	0.0004	0.00029
361	0	0.0003	0.0015	0.00032	0.00038	0.00039	0.00029
362	0	0.00029	0.00147	0.00031	0.00037	0.00038	0.00028
363	0	0.00028	0.00144	0.00031	0.00036	0.00037	0.00027
364	0	0.00028	0.0014	0.0003	0.00035	0.00036	0.00027
365	0	0.00027	0.00137	0.00029	0.00034	0.00036	0.00026
366	0	0.00026	0.00134	0.00029	0.00034	0.00035	0.00026
367	0	0.00026	0.00131	0.00028	0.00033	0.00034	0.00025
368	0	0.00025	0.00128	0.00027	0.00032	0.00033	0.00024
369	0	0.00024	0.00125	0.00027	0.00031	0.00033	0.00024
370	0	0.00024	0.00123	0.00026	0.00031	0.00032	0.00023
371	0	0.00023	0.0012	0.00026	0.0003	0.00031	0.00023
372	0	0.00023	0.00117	0.00025	0.00029	0.00031	0.00022
373	0	0.00022	0.00115	0.00024	0.00029	0.0003	0.00022
374	0	0.00021	0.00112	0.00024	0.00028	0.00029	0.00021
375	0	0.00021	0.00109	0.00023	0.00027	0.00029	0.00021
376	0	0.0002	0.00107	0.00023	0.00027	0.00028	0.0002
377	0	0.0002	0.00105	0.00022	0.00026	0.00027	0.0002
378	0	0.00019	0.00102	0.00022	0.00026	0.00027	0.0002
379	0	0.00019	0.001	0.00021	0.00025	0.00026	0.00019
380	0	0.00018	0.00098	0.00021	0.00025	0.00025	0.00019
381	0	0.00018	0.00095	0.0002	0.00024	0.00025	0.00018
382	0	0.00018	0.00093	0.0002	0.00023	0.00024	0.00018
383	0	0.00017	0.00091	0.0002	0.00023	0.00024	0.00017
384	0	0.00017	0.00089	0.00019	0.00022	0.00023	0.00017
385	0	0.00016	0.00087	0.00019	0.00022	0.00023	0.00017
386	0	0.00016	0.00085	0.00018	0.00021	0.00022	0.00016
387	0	0.00016	0.00083	0.00018	0.00021	0.00022	0.00016
388	0	0.00015	0.00081	0.00017	0.0002	0.00021	0.00016
389	0	0.00015	0.0008	0.00017	0.0002	0.00021	0.00015
390	0	0.00014	0.00078	0.00017	0.0002	0.0002	0.00015
391	0	0.00014	0.00076	0.00016	0.00019	0.0002	0.00015
392	0	0.00014	0.00074	0.00016	0.00019	0.00019	0.00014
393	0	0.00013	0.00073	0.00016	0.00018	0.00019	0.00014
394	0	0.00013	0.00071	0.00015	0.00018	0.00019	0.00014
395	0	0.00013	0.00069	0.00015	0.00017	0.00018	0.00013
396	0	0.00012	0.00068	0.00015	0.00017	0.00018	0.00013
397	0	0.00012	0.00066	0.00014	0.00017	0.00017	0.00013
398	0	0.00012	0.00065	0.00014	0.00016	0.00017	0.00012
399	0	0.00011	0.00063	0.00014	0.00016	0.00017	0.00012
400	0	0.00011	0.00062	0.00013	0.00016	0.00016	0.00012

## Sheet: AT value
MATLAB										after normalization
		ROI 1(Top)	ROI 2	ROI 3	ROI 4	ROI 5	ROI 6	ROI 7(Excretion)			ROI 1(Top)	ROI 2	ROI 3	ROI 4	ROI 5	ROI 6	ROI 7(Excretion)
	0	1	0	0	0	0	0	0		0	1	0.000205688	0	0	0	0.000149812	0
	15	0.54532	0.34182	0.07392	0.00649	0.00275	0.00085	0.00024		15	0.795036	0.24997	0.000615727	8e-05	0	0	0
	30	0.29738	0.40552	0.18237	0.02404	0.01672	0.00849	0.00381		30	0.371457	0.353036	0.0296875	0.00611079	0	0.000189754	0
	45	0.16217	0.3616	0.25355	0.03968	0.03455	0.02199	0.01193		45	0.174041	0.337233	0.066345	0.0391358	0.00179886	2.99872e-05	0.000433772
	60	0.08843	0.28723	0.27901	0.04793	0.04728	0.03408	0.02044		60	0.0922561	0.279533	0.0640488	0.0456055	0.0261296	0.00166759	0.000353473
	75	0.04823	0.21435	0.2703	0.04919	0.05243	0.04077	0.02593		75	0.0393388	0.234823	0.0708865	0.0441089	0.0348822	0.0103749	0.00179886
	90	0.0263	0.15389	0.24174	0.04573	0.05134	0.04195	0.0277		90	0.0264106	0.190112	0.222447	0.0547557	0.0465256	0.0211591	0.00641607
	105	0.01434	0.10764	0.20468	0.03981	0.04635	0.03921	0.02655		105	0.012037	0.157466	0.215025	0.0666152	0.0518655	0.0296267	0.0143657
	120	0.00782	0.0739	0.16656	0.03307	0.03957	0.03431	0.02366		120	0.00673727	0.127633	0.182181	0.0977856	0.127072	0.0365766	0.0231986
		ROI 1	ROI 2	ROI 3	ROI 4	ROI 5	ROI 6	ROI 7		Weighted AT
	0	0	0	0	0	0	0	0
	15	0.209696	0.0722037	0.98341	0.975499	1	1	0		ROI	1	2	3	4	5	6	7
	30	0.06205	0.0167504	0.700925	0.556229	1	0.955799	1
	45	0.00535834	0.00454084	0.545139	0.000188079	0.89858	0.997275	0.928602		CC	144	612	252	64	144	252	144	1612
	60	0.001872	0.00071802	0.593582	0.00235199	0.200117	0.904531	0.965713
	75	0.0339849	0.00912231	0.544274	0.01067	0.112018	0.55581	0.866065		AT	0.199427	0.316523	0.613284	0.807384	0.950064	0.724427	0.711943
	90	1.76879e-05	0.055402	0.0063695	0.0389549	0.00879374	0.24563	0.590397
	105	0.0257917	0.214268	0.00255464	0.45337	0.0141602	0.0597355	0.210606			28.7175	193.712	154.547	51.6726	136.809	182.555	102.52	850.534
	120	0.0191702	0.528676	0.00879591	3.82956	4.88992	0.0043642	0.00038024
										ATwi	0.527627
	SUM	0.357941	0.901681	3.38505	5.86682	8.12359	4.72314	4.56176
	AT	0.199427	0.316523	0.613284	0.807384	0.950064	0.724427	0.711943		0.193411	0.318364	0.611409	1.81308	0.933136	0.656182	0.68409
