# Supplementary material for: A quantitative evaluation of multiple biokinetic models using an assembled water phantom: A feasibility study
Source: PLoS One. 2017 Dec 21;12(12):e0189244. doi: 10.1371/journal.pone.0189244 (PMC5739403; doi:10.1371/journal.pone.0189244)
Supplement: S2 Table — (XLSX) [file pone.0189244.s002.xlsx]

## Sheet: Original combination
Matlab data									Raw data
0	1	0	0	0	0	0	0		after normalization
1	0.93554	0.06158	0.00046	1e-05	1e-05	0	0.01424			ROI 1(Top)	ROI 2	ROI 3	ROI 4	ROI 5	ROI 6	ROI 7(Excretion)
2	0.87524	0.11724	0.00175	4e-05	5e-05	0	0.02664		0	1	0.000813268	0	0	0	0	0
3	0.81882	0.16741	0.00372	0.00013	0.00015	1e-05	0.03738		15	0.0584135	0.174726	8.89184e-05	0	0	0	0.00149235
4	0.76604	0.2125	0.00624	0.00028	0.00035	2e-05	0.04663		30	0.0328727	0.332884	0.000451093	8.89184e-05	0.000217623	0.000451093	0.0467642
5	0.71666	0.25291	0.00921	0.00051	0.00065	5e-05	0.05453		45	0.0128508	0.219264	0	0	3.8432e-05	0.000496365	0.114944
6	0.67046	0.28899	0.01251	0.00081	0.00109	0.00011	0.06122		60	0.0111823	0.150543	0.000364884	0.000405821	0	0.00013419	0.144687
7	0.62725	0.32108	0.01608	0.00119	0.00167	0.00019	0.06682		75	0.00493617	0.109653	0.000360549	0.000626462	0.000172825	0.000315278	0.17425
8	0.58681	0.34949	0.01982	0.00165	0.00241	0.00031	0.07146		90	0.00399497	0.0786494	0.000179462	0.000994355	0	0.000677452	0.219248
9	0.54899	0.3745	0.02369	0.00217	0.0033	0.00048	0.07522		105	0.00356715	0.061692	0.00013419	0.000224734	0.000217623	0.000270006	0.13939
10	0.5136	0.39638	0.02761	0.00276	0.00435	0.0007	0.07821		120	0.0022837	0.0501183	0.000224734	8.89184e-05	0.000262421	0	0.083706
11	0.48049	0.41539	0.03155	0.0034	0.00556	0.00099	0.08051
12	0.44952	0.43175	0.03546	0.00408	0.00693	0.00135	0.0822
13	0.42055	0.44569	0.0393	0.00481	0.00845	0.00178	0.08336
14	0.39344	0.4574	0.04305	0.00557	0.01011	0.0023	0.08404
15	0.36808	0.46706	0.04668	0.00635	0.0119	0.00291	0.08432
16	0.34435	0.47486	0.05018	0.00714	0.01382	0.00362	0.08424
17	0.32215	0.48094	0.05352	0.00795	0.01584	0.00442	0.08386
18	0.30139	0.48547	0.05669	0.00875	0.01797	0.00533	0.08321
19	0.28196	0.48857	0.05969	0.00955	0.02018	0.00633	0.08235
20	0.26379	0.49038	0.06251	0.01034	0.02247	0.00745	0.0813
21	0.24678	0.49101	0.06513	0.01112	0.02482	0.00866	0.0801
22	0.23087	0.49057	0.06757	0.01188	0.02721	0.00998	0.07879
23	0.21599	0.48917	0.06981	0.01261	0.02964	0.01141	0.07738
24	0.20207	0.4869	0.07187	0.01332	0.03209	0.01293	0.0759
25	0.18904	0.48384	0.07373	0.01399	0.03455	0.01455	0.07438
26	0.17686	0.48007	0.07541	0.01464	0.03701	0.01627	0.07282
27	0.16546	0.47568	0.0769	0.01525	0.03945	0.01808	0.07126
28	0.15479	0.47072	0.07822	0.01582	0.04187	0.01997	0.0697
29	0.14482	0.46526	0.07937	0.01636	0.04426	0.02194	0.06816
30	0.13548	0.45937	0.08035	0.01686	0.0466	0.02399	0.06665
31	0.12675	0.45308	0.08116	0.01733	0.04889	0.0261	0.06518
32	0.11858	0.44646	0.08183	0.01775	0.05113	0.02828	0.06376
33	0.11093	0.43955	0.08234	0.01814	0.05329	0.03052	0.06239
34	0.10378	0.43239	0.08272	0.01849	0.05539	0.0328	0.06108
35	0.09709	0.42501	0.08296	0.0188	0.05741	0.03513	0.05983
36	0.09083	0.41746	0.08307	0.01907	0.05934	0.0375	0.05866
37	0.08498	0.40976	0.08306	0.01931	0.06119	0.03989	0.05755
38	0.0795	0.40194	0.08294	0.01952	0.06295	0.04231	0.05652
39	0.07438	0.39404	0.08272	0.01969	0.06462	0.04475	0.05557
40	0.06958	0.38607	0.08239	0.01982	0.06619	0.04719	0.05469
41	0.0651	0.37807	0.08197	0.01993	0.06766	0.04964	0.05389
42	0.0609	0.37004	0.08146	0.02	0.06903	0.05209	0.05316
43	0.05698	0.362	0.08088	0.02005	0.07031	0.05452	0.05251
44	0.0533	0.35399	0.08022	0.02007	0.07148	0.05694	0.05193
45	0.04987	0.346	0.07948	0.02006	0.07255	0.05934	0.05142
46	0.04665	0.33805	0.07869	0.02003	0.07353	0.06171	0.05098
47	0.04365	0.33016	0.07784	0.01997	0.0744	0.06406	0.0506
48	0.04083	0.32233	0.07693	0.01989	0.07518	0.06636	0.0503
49	0.0382	0.31459	0.07598	0.01979	0.07586	0.06862	0.05005
50	0.03574	0.30692	0.07498	0.01967	0.07645	0.07084	0.04986
51	0.03343	0.29935	0.07395	0.01953	0.07694	0.07301	0.04973
52	0.03128	0.29188	0.07288	0.01937	0.07735	0.07512	0.04965
53	0.02926	0.28451	0.07178	0.0192	0.07767	0.07717	0.04961
54	0.02738	0.27725	0.07065	0.01901	0.0779	0.07917	0.04963
55	0.02561	0.27011	0.0695	0.01881	0.07804	0.08109	0.04969
56	0.02396	0.26309	0.06833	0.0186	0.07811	0.08296	0.04978
57	0.02242	0.25618	0.06714	0.01838	0.0781	0.08475	0.04991
58	0.02097	0.24941	0.06594	0.01814	0.07802	0.08647	0.05008
59	0.01962	0.24276	0.06473	0.0179	0.07786	0.08812	0.05027
60	0.01836	0.23624	0.06351	0.01765	0.07764	0.0897	0.05049
61	0.01717	0.22984	0.06229	0.01739	0.07735	0.09119	0.05073
62	0.01606	0.22358	0.06106	0.01712	0.077	0.09261	0.05099
63	0.01503	0.21745	0.05983	0.01685	0.07659	0.09396	0.05127
64	0.01406	0.21145	0.0586	0.01657	0.07613	0.09522	0.05156
65	0.01315	0.20559	0.05738	0.01629	0.07561	0.0964	0.05186
66	0.01231	0.19985	0.05616	0.01601	0.07504	0.09751	0.05217
67	0.01151	0.19425	0.05494	0.01572	0.07442	0.09853	0.05249
68	0.01077	0.18877	0.05374	0.01543	0.07376	0.09947	0.05281
69	0.01008	0.18342	0.05254	0.01514	0.07306	0.10034	0.05313
70	0.00943	0.1782	0.05135	0.01485	0.07232	0.10113	0.05345
71	0.00882	0.17311	0.05017	0.01456	0.07154	0.10183	0.05377
72	0.00825	0.16814	0.04901	0.01426	0.07073	0.10246	0.05408
73	0.00772	0.16329	0.04786	0.01397	0.06989	0.10302	0.05439
74	0.00722	0.15857	0.04672	0.01368	0.06902	0.1035	0.05468
75	0.00676	0.15397	0.0456	0.01339	0.06813	0.1039	0.05497
76	0.00632	0.14948	0.04449	0.0131	0.06721	0.10423	0.05524
77	0.00591	0.14511	0.0434	0.01281	0.06628	0.10449	0.05551
78	0.00553	0.14085	0.04232	0.01253	0.06532	0.10469	0.05575
79	0.00518	0.13671	0.04126	0.01224	0.06435	0.10481	0.05598
80	0.00484	0.13267	0.04022	0.01197	0.06336	0.10486	0.0562
81	0.00453	0.12875	0.0392	0.01169	0.06236	0.10485	0.05639
82	0.00424	0.12493	0.0382	0.01141	0.06135	0.10478	0.05657
83	0.00396	0.12121	0.03721	0.01114	0.06033	0.10464	0.05673
84	0.00371	0.11759	0.03624	0.01088	0.05931	0.10445	0.05687
85	0.00347	0.11408	0.03529	0.01061	0.05828	0.1042	0.05698
86	0.00325	0.11066	0.03436	0.01035	0.05724	0.10389	0.05708
87	0.00304	0.10734	0.03345	0.0101	0.0562	0.10353	0.05715
88	0.00284	0.1041	0.03255	0.00985	0.05517	0.10311	0.05721
89	0.00266	0.10096	0.03168	0.0096	0.05413	0.10265	0.05724
90	0.00249	0.09791	0.03082	0.00936	0.05309	0.10213	0.05725
91	0.00233	0.09495	0.02998	0.00912	0.05206	0.10157	0.05724
92	0.00218	0.09207	0.02916	0.00888	0.05102	0.10097	0.0572
93	0.00204	0.08927	0.02836	0.00865	0.05	0.10033	0.05714
94	0.0019	0.08655	0.02758	0.00843	0.04898	0.09964	0.05706
95	0.00178	0.08392	0.02681	0.00821	0.04796	0.09892	0.05696
96	0.00167	0.08135	0.02606	0.00799	0.04696	0.09816	0.05684
97	0.00156	0.07887	0.02533	0.00778	0.04596	0.09736	0.05669
98	0.00146	0.07645	0.02462	0.00757	0.04497	0.09653	0.05653
99	0.00137	0.07411	0.02393	0.00736	0.04399	0.09567	0.05634
100	0.00128	0.07183	0.02325	0.00716	0.04302	0.09478	0.05613
101	0.00119	0.06962	0.02259	0.00697	0.04206	0.09387	0.05591
102	0.00112	0.06748	0.02194	0.00678	0.04111	0.09293	0.05566
103	0.00105	0.0654	0.02131	0.00659	0.04018	0.09196	0.05539
104	0.00098	0.06338	0.0207	0.00641	0.03925	0.09098	0.05511
105	0.00092	0.06142	0.0201	0.00623	0.03834	0.08997	0.0548
106	0.00086	0.05952	0.01952	0.00606	0.03744	0.08894	0.05448
107	0.0008	0.05768	0.01895	0.00589	0.03656	0.0879	0.05414
108	0.00075	0.05589	0.0184	0.00572	0.03569	0.08684	0.05379
109	0.0007	0.05416	0.01786	0.00556	0.03483	0.08576	0.05342
110	0.00066	0.05248	0.01734	0.0054	0.03398	0.08468	0.05303
111	0.00061	0.05085	0.01683	0.00525	0.03315	0.08358	0.05263
112	0.00057	0.04927	0.01633	0.0051	0.03234	0.08247	0.05221
113	0.00054	0.04773	0.01585	0.00495	0.03154	0.08135	0.05179
114	0.0005	0.04625	0.01538	0.00481	0.03075	0.08022	0.05134
115	0.00047	0.0448	0.01492	0.00467	0.02998	0.07909	0.05089
116	0.00044	0.04341	0.01448	0.00453	0.02922	0.07795	0.05042
117	0.00041	0.04205	0.01405	0.0044	0.02847	0.07681	0.04995
118	0.00038	0.04074	0.01363	0.00427	0.02774	0.07566	0.04946
119	0.00036	0.03946	0.01322	0.00415	0.02703	0.07451	0.04896
120	0.00034	0.03823	0.01282	0.00403	0.02633	0.07337	0.04845
121	0.00032	0.03703	0.01244	0.00391	0.02564	0.07222	0.04794
122	0.00029	0.03587	0.01206	0.00379	0.02497	0.07107	0.04741
123	0.00028	0.03475	0.0117	0.00368	0.02431	0.06992	0.04688
124	0.00026	0.03366	0.01135	0.00357	0.02366	0.06878	0.04634
125	0.00024	0.0326	0.011	0.00347	0.02303	0.06763	0.0458
126	0.00023	0.03158	0.01067	0.00336	0.02242	0.0665	0.04525
127	0.00021	0.03059	0.01035	0.00326	0.02181	0.06536	0.04469
128	0.0002	0.02963	0.01003	0.00317	0.02122	0.06424	0.04413
129	0.00018	0.0287	0.00973	0.00307	0.02065	0.06312	0.04356
130	0.00017	0.02779	0.00943	0.00298	0.02009	0.062	0.04299
131	0.00016	0.02692	0.00914	0.00289	0.01954	0.06089	0.04242
132	0.00015	0.02607	0.00886	0.0028	0.019	0.05979	0.04185
133	0.00014	0.02525	0.00859	0.00272	0.01848	0.0587	0.04127
134	0.00013	0.02446	0.00833	0.00264	0.01796	0.05762	0.04069
135	0.00012	0.02369	0.00807	0.00256	0.01746	0.05655	0.04011
136	0.00012	0.02294	0.00782	0.00248	0.01698	0.05548	0.03953
137	0.00011	0.02222	0.00758	0.0024	0.0165	0.05443	0.03895
138	0.0001	0.02152	0.00735	0.00233	0.01604	0.05338	0.03837
139	9e-05	0.02084	0.00712	0.00226	0.01559	0.05235	0.03778
140	9e-05	0.02018	0.0069	0.00219	0.01515	0.05133	0.0372
141	8e-05	0.01954	0.00669	0.00212	0.01472	0.05032	0.03662
142	8e-05	0.01893	0.00648	0.00206	0.0143	0.04932	0.03605
143	7e-05	0.01833	0.00628	0.00199	0.01389	0.04833	0.03547
144	7e-05	0.01775	0.00609	0.00193	0.01349	0.04736	0.03489
145	6e-05	0.01719	0.0059	0.00187	0.0131	0.0464	0.03432
146	6e-05	0.01664	0.00572	0.00182	0.01273	0.04545	0.03375
147	6e-05	0.01612	0.00554	0.00176	0.01236	0.04451	0.03319
148	5e-05	0.01561	0.00537	0.00171	0.012	0.04359	0.03262
149	5e-05	0.01511	0.0052	0.00165	0.01165	0.04267	0.03206
150	5e-05	0.01464	0.00504	0.0016	0.01131	0.04177	0.03151
151	4e-05	0.01417	0.00488	0.00155	0.01098	0.04089	0.03095
152	4e-05	0.01372	0.00473	0.00151	0.01066	0.04002	0.0304
153	4e-05	0.01329	0.00458	0.00146	0.01035	0.03916	0.02986
154	3e-05	0.01287	0.00444	0.00141	0.01005	0.03831	0.02932
155	3e-05	0.01246	0.0043	0.00137	0.00975	0.03748	0.02879
156	3e-05	0.01207	0.00417	0.00133	0.00946	0.03666	0.02826
157	3e-05	0.01168	0.00403	0.00129	0.00919	0.03585	0.02773
158	3e-05	0.01131	0.00391	0.00125	0.00891	0.03506	0.02721
159	3e-05	0.01095	0.00379	0.00121	0.00865	0.03428	0.0267
160	2e-05	0.01061	0.00367	0.00117	0.00839	0.03351	0.02619
161	2e-05	0.01027	0.00355	0.00113	0.00814	0.03276	0.02569
162	2e-05	0.00995	0.00344	0.0011	0.0079	0.03202	0.02519
163	2e-05	0.00963	0.00333	0.00106	0.00766	0.03129	0.0247
164	2e-05	0.00932	0.00323	0.00103	0.00743	0.03058	0.02421
165	2e-05	0.00903	0.00313	0.001	0.00721	0.02987	0.02373
166	2e-05	0.00874	0.00303	0.00097	0.007	0.02919	0.02326
167	1e-05	0.00847	0.00293	0.00094	0.00679	0.02851	0.02279
168	1e-05	0.0082	0.00284	0.00091	0.00658	0.02785	0.02233
169	1e-05	0.00794	0.00275	0.00088	0.00638	0.0272	0.02187
170	1e-05	0.00768	0.00267	0.00085	0.00619	0.02656	0.02142
171	1e-05	0.00744	0.00258	0.00082	0.006	0.02593	0.02098
172	1e-05	0.0072	0.0025	0.0008	0.00582	0.02532	0.02055
173	1e-05	0.00698	0.00242	0.00077	0.00564	0.02472	0.02012
174	1e-05	0.00675	0.00235	0.00075	0.00547	0.02413	0.01969
175	1e-05	0.00654	0.00227	0.00073	0.00531	0.02355	0.01927
176	1e-05	0.00633	0.0022	0.0007	0.00515	0.02298	0.01886
177	1e-05	0.00613	0.00213	0.00068	0.00499	0.02243	0.01846
178	1e-05	0.00594	0.00206	0.00066	0.00484	0.02188	0.01806
179	1e-05	0.00575	0.002	0.00064	0.00469	0.02135	0.01767
180	1e-05	0.00556	0.00194	0.00062	0.00455	0.02083	0.01729
181	1e-05	0.00539	0.00187	0.0006	0.00441	0.02032	0.01691
182	1e-05	0.00522	0.00181	0.00058	0.00427	0.01982	0.01653
183	1e-05	0.00505	0.00176	0.00056	0.00414	0.01933	0.01617
184	0	0.00489	0.0017	0.00054	0.00401	0.01885	0.01581
185	0	0.00473	0.00165	0.00053	0.00389	0.01838	0.01546
186	0	0.00458	0.0016	0.00051	0.00377	0.01793	0.01511
187	0	0.00444	0.00155	0.00049	0.00365	0.01748	0.01477
188	0	0.0043	0.0015	0.00048	0.00354	0.01704	0.01443
189	0	0.00416	0.00145	0.00046	0.00343	0.01661	0.0141
190	0	0.00403	0.0014	0.00045	0.00333	0.01619	0.01378
191	0	0.0039	0.00136	0.00044	0.00322	0.01578	0.01346
192	0	0.00378	0.00132	0.00042	0.00312	0.01538	0.01315
193	0	0.00366	0.00127	0.00041	0.00303	0.01499	0.01285
194	0	0.00354	0.00123	0.0004	0.00293	0.01461	0.01255
195	0	0.00343	0.00119	0.00038	0.00284	0.01423	0.01226
196	0	0.00332	0.00116	0.00037	0.00275	0.01387	0.01197
197	0	0.00321	0.00112	0.00036	0.00267	0.01351	0.01169
198	0	0.00311	0.00108	0.00035	0.00259	0.01316	0.01141
199	0	0.00301	0.00105	0.00034	0.00251	0.01282	0.01114
200	0	0.00292	0.00102	0.00033	0.00243	0.01249	0.01087
201	0	0.00282	0.00098	0.00032	0.00235	0.01216	0.01061
202	0	0.00273	0.00095	0.00031	0.00228	0.01185	0.01036
203	0	0.00265	0.00092	0.0003	0.00221	0.01154	0.01011
204	0	0.00256	0.00089	0.00029	0.00214	0.01124	0.00986
205	0	0.00248	0.00087	0.00028	0.00207	0.01094	0.00962
206	0	0.0024	0.00084	0.00027	0.00201	0.01065	0.00939
207	0	0.00233	0.00081	0.00026	0.00194	0.01037	0.00916
208	0	0.00225	0.00079	0.00025	0.00188	0.0101	0.00894
209	0	0.00218	0.00076	0.00024	0.00183	0.00983	0.00872
210	0	0.00211	0.00074	0.00024	0.00177	0.00957	0.0085
211	0	0.00204	0.00071	0.00023	0.00171	0.00932	0.00829
212	0	0.00198	0.00069	0.00022	0.00166	0.00907	0.00808
213	0	0.00192	0.00067	0.00021	0.00161	0.00882	0.00788
214	0	0.00185	0.00065	0.00021	0.00156	0.00859	0.00769
215	0	0.0018	0.00063	0.0002	0.00151	0.00836	0.00749
216	0	0.00174	0.00061	0.00019	0.00146	0.00813	0.00731
217	0	0.00168	0.00059	0.00019	0.00142	0.00791	0.00712
218	0	0.00163	0.00057	0.00018	0.00137	0.0077	0.00694
219	0	0.00158	0.00055	0.00018	0.00133	0.00749	0.00677
220	0	0.00153	0.00053	0.00017	0.00129	0.00729	0.00659
221	0	0.00148	0.00052	0.00017	0.00125	0.00709	0.00643
222	0	0.00143	0.0005	0.00016	0.00121	0.0069	0.00626
223	0	0.00139	0.00048	0.00016	0.00117	0.00671	0.0061
224	0	0.00134	0.00047	0.00015	0.00113	0.00653	0.00595
225	0	0.0013	0.00045	0.00015	0.0011	0.00635	0.00579
226	0	0.00126	0.00044	0.00014	0.00106	0.00618	0.00564
227	0	0.00122	0.00043	0.00014	0.00103	0.00601	0.0055
228	0	0.00118	0.00041	0.00013	0.001	0.00584	0.00535
229	0	0.00114	0.0004	0.00013	0.00096	0.00568	0.00522
230	0	0.00111	0.00039	0.00012	0.00093	0.00553	0.00508
231	0	0.00107	0.00037	0.00012	0.0009	0.00537	0.00495
232	0	0.00104	0.00036	0.00012	0.00088	0.00522	0.00482
233	0	0.001	0.00035	0.00011	0.00085	0.00508	0.00469
234	0	0.00097	0.00034	0.00011	0.00082	0.00494	0.00457
235	0	0.00094	0.00033	0.00011	0.0008	0.0048	0.00445
236	0	0.00091	0.00032	0.0001	0.00077	0.00467	0.00433
237	0	0.00088	0.00031	0.0001	0.00075	0.00454	0.00422
238	0	0.00085	0.0003	0.0001	0.00072	0.00441	0.0041
239	0	0.00083	0.00029	9e-05	0.0007	0.00429	0.00399
240	0	0.0008	0.00028	9e-05	0.00068	0.00417	0.00389
241	0	0.00077	0.00027	9e-05	0.00066	0.00405	0.00378
242	0	0.00075	0.00026	8e-05	0.00064	0.00394	0.00368
243	0	0.00073	0.00025	8e-05	0.00062	0.00383	0.00358
244	0	0.0007	0.00025	8e-05	0.0006	0.00372	0.00349
245	0	0.00068	0.00024	8e-05	0.00058	0.00362	0.0034
246	0	0.00066	0.00023	7e-05	0.00056	0.00351	0.0033
247	0	0.00064	0.00022	7e-05	0.00054	0.00342	0.00321
248	0	0.00062	0.00022	7e-05	0.00052	0.00332	0.00313
249	0	0.0006	0.00021	7e-05	0.00051	0.00323	0.00304
250	0	0.00058	0.0002	6e-05	0.00049	0.00313	0.00296
251	0	0.00056	0.0002	6e-05	0.00048	0.00304	0.00288
252	0	0.00054	0.00019	6e-05	0.00046	0.00296	0.0028
253	0	0.00053	0.00018	6e-05	0.00045	0.00287	0.00273
254	0	0.00051	0.00018	6e-05	0.00043	0.00279	0.00265
255	0	0.00049	0.00017	6e-05	0.00042	0.00271	0.00258
256	0	0.00048	0.00017	5e-05	0.00041	0.00264	0.00251
257	0	0.00046	0.00016	5e-05	0.00039	0.00256	0.00244
258	0	0.00045	0.00016	5e-05	0.00038	0.00249	0.00237
259	0	0.00043	0.00015	5e-05	0.00037	0.00242	0.00231
260	0	0.00042	0.00015	5e-05	0.00036	0.00235	0.00224
261	0	0.00041	0.00014	5e-05	0.00034	0.00228	0.00218
262	0	0.00039	0.00014	4e-05	0.00033	0.00221	0.00212
263	0	0.00038	0.00013	4e-05	0.00032	0.00215	0.00206
264	0	0.00037	0.00013	4e-05	0.00031	0.00209	0.00201
265	0	0.00036	0.00012	4e-05	0.0003	0.00203	0.00195
266	0	0.00034	0.00012	4e-05	0.00029	0.00197	0.0019
267	0	0.00033	0.00012	4e-05	0.00028	0.00191	0.00184
268	0	0.00032	0.00011	4e-05	0.00028	0.00186	0.00179
269	0	0.00031	0.00011	4e-05	0.00027	0.0018	0.00174
270	0	0.0003	0.00011	3e-05	0.00026	0.00175	0.00169
271	0	0.00029	0.0001	3e-05	0.00025	0.0017	0.00165
272	0	0.00028	0.0001	3e-05	0.00024	0.00165	0.0016
273	0	0.00027	0.0001	3e-05	0.00023	0.0016	0.00155
274	0	0.00027	9e-05	3e-05	0.00023	0.00156	0.00151
275	0	0.00026	9e-05	3e-05	0.00022	0.00151	0.00147
276	0	0.00025	9e-05	3e-05	0.00021	0.00147	0.00143
277	0	0.00024	8e-05	3e-05	0.00021	0.00143	0.00139
278	0	0.00023	8e-05	3e-05	0.0002	0.00138	0.00135
279	0	0.00023	8e-05	3e-05	0.00019	0.00134	0.00131
280	0	0.00022	8e-05	2e-05	0.00019	0.0013	0.00127
281	0	0.00021	7e-05	2e-05	0.00018	0.00127	0.00124
282	0	0.00021	7e-05	2e-05	0.00018	0.00123	0.0012
283	0	0.0002	7e-05	2e-05	0.00017	0.00119	0.00117
284	0	0.00019	7e-05	2e-05	0.00016	0.00116	0.00113
285	0	0.00019	7e-05	2e-05	0.00016	0.00112	0.0011
286	0	0.00018	6e-05	2e-05	0.00015	0.00109	0.00107
287	0	0.00017	6e-05	2e-05	0.00015	0.00106	0.00104
288	0	0.00017	6e-05	2e-05	0.00014	0.00103	0.00101
289	0	0.00016	6e-05	2e-05	0.00014	0.001	0.00098
290	0	0.00016	6e-05	2e-05	0.00014	0.00097	0.00095
291	0	0.00015	5e-05	2e-05	0.00013	0.00094	0.00093
292	0	0.00015	5e-05	2e-05	0.00013	0.00091	0.0009
293	0	0.00014	5e-05	2e-05	0.00012	0.00089	0.00087
294	0	0.00014	5e-05	2e-05	0.00012	0.00086	0.00085
295	0	0.00013	5e-05	2e-05	0.00012	0.00083	0.00082
296	0	0.00013	5e-05	1e-05	0.00011	0.00081	0.0008
297	0	0.00013	4e-05	1e-05	0.00011	0.00079	0.00078
298	0	0.00012	4e-05	1e-05	0.0001	0.00076	0.00075
299	0	0.00012	4e-05	1e-05	0.0001	0.00074	0.00073
300	0	0.00011	4e-05	1e-05	0.0001	0.00072	0.00071
301	0	0.00011	4e-05	1e-05	9e-05	0.0007	0.00069
302	0	0.00011	4e-05	1e-05	9e-05	0.00068	0.00067
303	0	0.0001	4e-05	1e-05	9e-05	0.00066	0.00065
304	0	0.0001	4e-05	1e-05	9e-05	0.00064	0.00063
305	0	0.0001	3e-05	1e-05	8e-05	0.00062	0.00061
306	0	9e-05	3e-05	1e-05	8e-05	0.0006	0.0006
307	0	9e-05	3e-05	1e-05	8e-05	0.00058	0.00058
308	0	9e-05	3e-05	1e-05	8e-05	0.00056	0.00056
309	0	9e-05	3e-05	1e-05	7e-05	0.00055	0.00055
310	0	8e-05	3e-05	1e-05	7e-05	0.00053	0.00053
311	0	8e-05	3e-05	1e-05	7e-05	0.00052	0.00051
312	0	8e-05	3e-05	1e-05	7e-05	0.0005	0.0005
313	0	8e-05	3e-05	1e-05	6e-05	0.00049	0.00049
314	0	7e-05	3e-05	1e-05	6e-05	0.00047	0.00047
315	0	7e-05	2e-05	1e-05	6e-05	0.00046	0.00046
316	0	7e-05	2e-05	1e-05	6e-05	0.00044	0.00044
317	0	7e-05	2e-05	1e-05	6e-05	0.00043	0.00043
318	0	6e-05	2e-05	1e-05	5e-05	0.00042	0.00042
319	0	6e-05	2e-05	1e-05	5e-05	0.0004	0.00041
320	0	6e-05	2e-05	1e-05	5e-05	0.00039	0.00039
321	0	6e-05	2e-05	1e-05	5e-05	0.00038	0.00038
322	0	6e-05	2e-05	1e-05	5e-05	0.00037	0.00037
323	0	5e-05	2e-05	1e-05	5e-05	0.00036	0.00036
324	0	5e-05	2e-05	1e-05	5e-05	0.00035	0.00035
325	0	5e-05	2e-05	1e-05	4e-05	0.00034	0.00034
326	0	5e-05	2e-05	1e-05	4e-05	0.00033	0.00033
327	0	5e-05	2e-05	1e-05	4e-05	0.00032	0.00032
328	0	5e-05	2e-05	1e-05	4e-05	0.00031	0.00031
329	0	4e-05	2e-05	1e-05	4e-05	0.0003	0.0003
330	0	4e-05	2e-05	0	4e-05	0.00029	0.00029
331	0	4e-05	1e-05	0	4e-05	0.00028	0.00028
332	0	4e-05	1e-05	0	3e-05	0.00027	0.00027
333	0	4e-05	1e-05	0	3e-05	0.00026	0.00027
334	0	4e-05	1e-05	0	3e-05	0.00026	0.00026
335	0	4e-05	1e-05	0	3e-05	0.00025	0.00025
336	0	4e-05	1e-05	0	3e-05	0.00024	0.00024
337	0	3e-05	1e-05	0	3e-05	0.00023	0.00024
338	0	3e-05	1e-05	0	3e-05	0.00023	0.00023
339	0	3e-05	1e-05	0	3e-05	0.00022	0.00022
340	0	3e-05	1e-05	0	3e-05	0.00021	0.00022
341	0	3e-05	1e-05	0	3e-05	0.00021	0.00021
342	0	3e-05	1e-05	0	3e-05	0.0002	0.0002
343	0	3e-05	1e-05	0	2e-05	0.00019	0.0002
344	0	3e-05	1e-05	0	2e-05	0.00019	0.00019
345	0	3e-05	1e-05	0	2e-05	0.00018	0.00019
346	0	3e-05	1e-05	0	2e-05	0.00018	0.00018
347	0	3e-05	1e-05	0	2e-05	0.00017	0.00017
348	0	2e-05	1e-05	0	2e-05	0.00017	0.00017
349	0	2e-05	1e-05	0	2e-05	0.00016	0.00016
350	0	2e-05	1e-05	0	2e-05	0.00016	0.00016
351	0	2e-05	1e-05	0	2e-05	0.00015	0.00015
352	0	2e-05	1e-05	0	2e-05	0.00015	0.00015
353	0	2e-05	1e-05	0	2e-05	0.00014	0.00015
354	0	2e-05	1e-05	0	2e-05	0.00014	0.00014
355	0	2e-05	1e-05	0	2e-05	0.00013	0.00014
356	0	2e-05	1e-05	0	2e-05	0.00013	0.00013
357	0	2e-05	1e-05	0	2e-05	0.00013	0.00013
358	0	2e-05	1e-05	0	2e-05	0.00012	0.00013
359	0	2e-05	1e-05	0	1e-05	0.00012	0.00012
360	0	2e-05	1e-05	0	1e-05	0.00011	0.00012
361	0	2e-05	1e-05	0	1e-05	0.00011	0.00011
362	0	2e-05	1e-05	0	1e-05	0.00011	0.00011
363	0	1e-05	1e-05	0	1e-05	0.0001	0.00011
364	0	1e-05	1e-05	0	1e-05	0.0001	0.0001
365	0	1e-05	0	0	1e-05	0.0001	0.0001
366	0	1e-05	0	0	1e-05	0.0001	0.0001
367	0	1e-05	0	0	1e-05	9e-05	9e-05
368	0	1e-05	0	0	1e-05	9e-05	9e-05
369	0	1e-05	0	0	1e-05	9e-05	9e-05
370	0	1e-05	0	0	1e-05	8e-05	9e-05
371	0	1e-05	0	0	1e-05	8e-05	8e-05
372	0	1e-05	0	0	1e-05	8e-05	8e-05
373	0	1e-05	0	0	1e-05	8e-05	8e-05
374	0	1e-05	0	0	1e-05	7e-05	8e-05
375	0	1e-05	0	0	1e-05	7e-05	7e-05
376	0	1e-05	0	0	1e-05	7e-05	7e-05
377	0	1e-05	0	0	1e-05	7e-05	7e-05
378	0	1e-05	0	0	1e-05	7e-05	7e-05
379	0	1e-05	0	0	1e-05	6e-05	7e-05
380	0	1e-05	0	0	1e-05	6e-05	6e-05
381	0	1e-05	0	0	1e-05	6e-05	6e-05
382	0	1e-05	0	0	1e-05	6e-05	6e-05
383	0	1e-05	0	0	1e-05	6e-05	6e-05
384	0	1e-05	0	0	1e-05	5e-05	6e-05
385	0	1e-05	0	0	1e-05	5e-05	5e-05
386	0	1e-05	0	0	1e-05	5e-05	5e-05
387	0	1e-05	0	0	1e-05	5e-05	5e-05
388	0	1e-05	0	0	1e-05	5e-05	5e-05
389	0	1e-05	0	0	1e-05	5e-05	5e-05
390	0	1e-05	0	0	1e-05	5e-05	5e-05
391	0	1e-05	0	0	1e-05	4e-05	5e-05
392	0	1e-05	0	0	0	4e-05	4e-05
393	0	1e-05	0	0	0	4e-05	4e-05
394	0	1e-05	0	0	0	4e-05	4e-05
395	0	1e-05	0	0	0	4e-05	4e-05
396	0	1e-05	0	0	0	4e-05	4e-05
397	0	0	0	0	0	4e-05	4e-05
398	0	0	0	0	0	4e-05	4e-05
399	0	0	0	0	0	3e-05	4e-05
400	0	0	0	0	0	3e-05	3e-05

## Sheet: ROI 1 
Matlab data									Raw data
0	1	0	0	0	0	0	0		after normalization
1	0.93714	0.06047	5e-05	0	0	0	0.01282			ROI 1(Top)	ROI 2	ROI 3	ROI 4	ROI 5	ROI 6	ROI 7(Excretion)
2	0.87823	0.11612	0.00018	0	0	0	0.02401		0	1	0.000813268	0	0	0	0	0
3	0.82302	0.16725	0.00038	1e-05	1e-05	0	0.03373		15	0.0584135	0.174726	8.89184e-05	0	0	0	0.00149235
4	0.77128	0.21418	0.00065	1e-05	2e-05	0	0.04211		30	0.0328727	0.332884	0.000451093	8.89184e-05	0.000217623	0.000451093	0.0467642
5	0.7228	0.25718	0.00098	3e-05	3e-05	0	0.04929		45	0.0128508	0.219264	0	0	3.8432e-05	0.000496365	0.114944
6	0.67736	0.29652	0.00136	4e-05	6e-05	1e-05	0.05538		60	0.0111823	0.150543	0.000364884	0.000405821	0	0.00013419	0.144687
7	0.63478	0.33244	0.00178	6e-05	9e-05	1e-05	0.06049		75	0.00493617	0.109653	0.000360549	0.000626462	0.000172825	0.000315278	0.17425
8	0.59488	0.36518	0.00223	9e-05	0.00013	2e-05	0.06474		90	0.00399497	0.0786494	0.000179462	0.000994355	0	0.000677452	0.219248
9	0.55748	0.39495	0.00271	0.00012	0.00018	3e-05	0.06819		105	0.00356715	0.061692	0.00013419	0.000224734	0.000217623	0.000270006	0.13939
10	0.52244	0.42195	0.00322	0.00015	0.00024	4e-05	0.07095		120	0.0022837	0.0501183	0.000224734	8.89184e-05	0.000262421	0	0.083706
11	0.4896	0.44637	0.00374	0.00019	0.00031	5e-05	0.07308
12	0.45882	0.46839	0.00428	0.00024	0.00039	7e-05	0.07465
13	0.42998	0.48817	0.00484	0.00028	0.00049	0.0001	0.07572
14	0.40295	0.50588	0.00539	0.00033	0.00059	0.00013	0.07636
15	0.37762	0.52165	0.00595	0.00038	0.0007	0.00017	0.07661
16	0.35388	0.53562	0.00652	0.00044	0.00083	0.00021	0.07652
17	0.33163	0.54791	0.00708	0.00049	0.00096	0.00026	0.07613
18	0.31079	0.55866	0.00763	0.00055	0.00111	0.00031	0.07549
19	0.29125	0.56796	0.00818	0.00061	0.00126	0.00038	0.07462
20	0.27294	0.57592	0.00872	0.00067	0.00142	0.00045	0.07356
21	0.25578	0.58263	0.00926	0.00074	0.00159	0.00052	0.07234
22	0.2397	0.5882	0.00978	0.0008	0.00176	0.00061	0.07097
23	0.22464	0.5927	0.01029	0.00086	0.00195	0.00071	0.0695
24	0.21051	0.59621	0.01078	0.00093	0.00214	0.00081	0.06792
25	0.19728	0.5988	0.01126	0.00099	0.00233	0.00092	0.06628
26	0.18488	0.60056	0.01173	0.00105	0.00253	0.00104	0.06457
27	0.17326	0.60153	0.01218	0.00111	0.00273	0.00117	0.06282
28	0.16237	0.60178	0.01261	0.00117	0.00294	0.0013	0.06103
29	0.15216	0.60137	0.01303	0.00123	0.00315	0.00144	0.05923
30	0.14259	0.60035	0.01343	0.00129	0.00336	0.0016	0.05742
31	0.13363	0.59877	0.01381	0.00135	0.00357	0.00175	0.05561
32	0.12523	0.59668	0.01418	0.0014	0.00379	0.00192	0.0538
33	0.11736	0.59411	0.01452	0.00146	0.004	0.0021	0.05201
34	0.10998	0.59111	0.01485	0.00151	0.00421	0.00228	0.05024
35	0.10307	0.58771	0.01517	0.00156	0.00443	0.00246	0.0485
36	0.09659	0.58396	0.01546	0.00161	0.00464	0.00266	0.04678
37	0.09052	0.57987	0.01574	0.00166	0.00485	0.00286	0.04511
38	0.08483	0.57549	0.016	0.0017	0.00506	0.00306	0.04347
39	0.07949	0.57084	0.01625	0.00175	0.00526	0.00327	0.04186
40	0.0745	0.56594	0.01648	0.00179	0.00546	0.00349	0.04031
41	0.06981	0.56083	0.01669	0.00183	0.00566	0.00371	0.03879
42	0.06543	0.55552	0.01689	0.00187	0.00586	0.00393	0.03732
43	0.06131	0.55004	0.01707	0.0019	0.00605	0.00416	0.0359
44	0.05746	0.54439	0.01723	0.00194	0.00624	0.00439	0.03453
45	0.05385	0.53862	0.01738	0.00197	0.00642	0.00463	0.0332
46	0.05046	0.53272	0.01752	0.002	0.0066	0.00486	0.03192
47	0.04729	0.52672	0.01764	0.00203	0.00677	0.0051	0.03069
48	0.04432	0.52062	0.01775	0.00205	0.00694	0.00534	0.0295
49	0.04153	0.51445	0.01785	0.00208	0.0071	0.00558	0.02836
50	0.03892	0.50822	0.01793	0.0021	0.00725	0.00583	0.02727
51	0.03647	0.50194	0.018	0.00212	0.00741	0.00607	0.02623
52	0.03418	0.49561	0.01806	0.00214	0.00755	0.00631	0.02522
53	0.03203	0.48926	0.0181	0.00216	0.00769	0.00656	0.02427
54	0.03002	0.48288	0.01814	0.00217	0.00782	0.0068	0.02335
55	0.02813	0.47649	0.01816	0.00219	0.00795	0.00704	0.02248
56	0.02636	0.47009	0.01818	0.0022	0.00807	0.00728	0.02165
57	0.02471	0.46369	0.01818	0.00221	0.00819	0.00752	0.02085
58	0.02315	0.45731	0.01817	0.00222	0.0083	0.00775	0.0201
59	0.0217	0.45093	0.01816	0.00223	0.0084	0.00799	0.01938
60	0.02033	0.44458	0.01813	0.00223	0.0085	0.00822	0.0187
61	0.01906	0.43825	0.0181	0.00224	0.00859	0.00845	0.01805
62	0.01786	0.43196	0.01806	0.00224	0.00867	0.00867	0.01744
63	0.01673	0.4257	0.01801	0.00224	0.00875	0.0089	0.01686
64	0.01568	0.41947	0.01796	0.00225	0.00883	0.00911	0.01631
65	0.0147	0.41329	0.01789	0.00225	0.00889	0.00933	0.01579
66	0.01377	0.40716	0.01782	0.00224	0.00896	0.00954	0.0153
67	0.01291	0.40107	0.01775	0.00224	0.00901	0.00975	0.01483
68	0.0121	0.39503	0.01766	0.00224	0.00906	0.00995	0.01439
69	0.01134	0.38905	0.01757	0.00223	0.00911	0.01014	0.01398
70	0.01062	0.38312	0.01748	0.00223	0.00915	0.01034	0.01359
71	0.00996	0.37725	0.01738	0.00222	0.00918	0.01052	0.01322
72	0.00933	0.37144	0.01728	0.00222	0.00921	0.01071	0.01288
73	0.00874	0.36569	0.01717	0.00221	0.00924	0.01088	0.01256
74	0.00819	0.36001	0.01705	0.0022	0.00926	0.01106	0.01225
75	0.00768	0.35438	0.01694	0.00219	0.00928	0.01122	0.01196
76	0.0072	0.34883	0.01682	0.00218	0.00929	0.01138	0.0117
77	0.00674	0.34333	0.01669	0.00217	0.0093	0.01154	0.01144
78	0.00632	0.3379	0.01656	0.00216	0.0093	0.01169	0.01121
79	0.00592	0.33254	0.01643	0.00214	0.0093	0.01183	0.01099
80	0.00555	0.32725	0.0163	0.00213	0.00929	0.01197	0.01078
81	0.0052	0.32202	0.01616	0.00212	0.00928	0.01211	0.01059
82	0.00487	0.31686	0.01602	0.0021	0.00927	0.01223	0.01041
83	0.00457	0.31177	0.01588	0.00209	0.00925	0.01235	0.01024
84	0.00428	0.30675	0.01573	0.00207	0.00923	0.01247	0.01008
85	0.00401	0.3018	0.01559	0.00206	0.00921	0.01258	0.00993
86	0.00376	0.29691	0.01544	0.00204	0.00918	0.01268	0.0098
87	0.00352	0.29209	0.01529	0.00203	0.00915	0.01278	0.00967
88	0.0033	0.28734	0.01514	0.00201	0.00912	0.01287	0.00955
89	0.00309	0.28265	0.01499	0.00199	0.00908	0.01296	0.00944
90	0.0029	0.27804	0.01484	0.00198	0.00904	0.01304	0.00933
91	0.00272	0.27349	0.01468	0.00196	0.009	0.01311	0.00924
92	0.00255	0.269	0.01453	0.00194	0.00895	0.01318	0.00915
93	0.00239	0.26459	0.01437	0.00192	0.00891	0.01325	0.00906
94	0.00224	0.26023	0.01421	0.0019	0.00886	0.01331	0.00898
95	0.0021	0.25595	0.01406	0.00189	0.00881	0.01336	0.00891
96	0.00196	0.25172	0.0139	0.00187	0.00875	0.01341	0.00884
97	0.00184	0.24756	0.01374	0.00185	0.0087	0.01345	0.00878
98	0.00172	0.24347	0.01358	0.00183	0.00864	0.01349	0.00872
99	0.00162	0.23943	0.01343	0.00181	0.00858	0.01352	0.00866
100	0.00151	0.23546	0.01327	0.00179	0.00852	0.01355	0.00861
101	0.00142	0.23155	0.01311	0.00177	0.00846	0.01357	0.00855
102	0.00133	0.2277	0.01295	0.00175	0.00839	0.01359	0.00851
103	0.00125	0.22391	0.0128	0.00173	0.00833	0.0136	0.00846
104	0.00117	0.22018	0.01264	0.00171	0.00826	0.01361	0.00842
105	0.00109	0.21651	0.01248	0.0017	0.00819	0.01361	0.00838
106	0.00103	0.2129	0.01233	0.00168	0.00813	0.01361	0.00834
107	0.00096	0.20934	0.01217	0.00166	0.00806	0.0136	0.0083
108	0.0009	0.20584	0.01202	0.00164	0.00798	0.01359	0.00826
109	0.00084	0.2024	0.01187	0.00162	0.00791	0.01358	0.00823
110	0.00079	0.19901	0.01171	0.0016	0.00784	0.01356	0.00819
111	0.00074	0.19567	0.01156	0.00158	0.00777	0.01354	0.00816
112	0.00069	0.19239	0.01141	0.00156	0.00769	0.01351	0.00813
113	0.00065	0.18916	0.01126	0.00154	0.00762	0.01348	0.0081
114	0.00061	0.18599	0.01111	0.00152	0.00754	0.01345	0.00806
115	0.00057	0.18286	0.01096	0.0015	0.00747	0.01341	0.00803
116	0.00054	0.17979	0.01081	0.00148	0.00739	0.01337	0.008
117	0.0005	0.17677	0.01067	0.00146	0.00731	0.01333	0.00797
118	0.00047	0.17379	0.01052	0.00145	0.00724	0.01328	0.00794
119	0.00044	0.17087	0.01038	0.00143	0.00716	0.01323	0.00791
120	0.00041	0.16799	0.01023	0.00141	0.00708	0.01318	0.00787
121	0.00039	0.16516	0.01009	0.00139	0.007	0.01312	0.00784
122	0.00036	0.16238	0.00995	0.00137	0.00692	0.01307	0.00781
123	0.00034	0.15964	0.00981	0.00135	0.00685	0.013	0.00778
124	0.00032	0.15695	0.00967	0.00133	0.00677	0.01294	0.00774
125	0.0003	0.1543	0.00954	0.00132	0.00669	0.01287	0.00771
126	0.00028	0.15169	0.0094	0.0013	0.00661	0.0128	0.00768
127	0.00026	0.14913	0.00927	0.00128	0.00654	0.01273	0.00764
128	0.00025	0.14661	0.00914	0.00126	0.00646	0.01266	0.00761
129	0.00023	0.14414	0.009	0.00125	0.00638	0.01258	0.00757
130	0.00022	0.1417	0.00887	0.00123	0.0063	0.01251	0.00753
131	0.0002	0.1393	0.00875	0.00121	0.00623	0.01243	0.0075
132	0.00019	0.13695	0.00862	0.00119	0.00615	0.01235	0.00746
133	0.00018	0.13463	0.00849	0.00118	0.00607	0.01226	0.00742
134	0.00017	0.13236	0.00837	0.00116	0.006	0.01218	0.00738
135	0.00016	0.13012	0.00824	0.00114	0.00592	0.01209	0.00734
136	0.00015	0.12791	0.00812	0.00113	0.00585	0.012	0.0073
137	0.00014	0.12575	0.008	0.00111	0.00577	0.01192	0.00726
138	0.00013	0.12362	0.00788	0.0011	0.0057	0.01182	0.00722
139	0.00012	0.12153	0.00776	0.00108	0.00562	0.01173	0.00718
140	0.00011	0.11947	0.00765	0.00106	0.00555	0.01164	0.00713
141	0.00011	0.11744	0.00753	0.00105	0.00548	0.01155	0.00709
142	0.0001	0.11545	0.00742	0.00103	0.0054	0.01145	0.00704
143	9e-05	0.1135	0.00731	0.00102	0.00533	0.01135	0.007
144	9e-05	0.11157	0.0072	0.001	0.00526	0.01126	0.00695
145	8e-05	0.10968	0.00709	0.00099	0.00519	0.01116	0.00691
146	8e-05	0.10782	0.00698	0.00097	0.00512	0.01106	0.00686
147	7e-05	0.106	0.00687	0.00096	0.00505	0.01096	0.00681
148	7e-05	0.1042	0.00677	0.00094	0.00498	0.01086	0.00676
149	6e-05	0.10243	0.00666	0.00093	0.00491	0.01076	0.00672
150	6e-05	0.1007	0.00656	0.00092	0.00484	0.01066	0.00667
151	6e-05	0.09899	0.00646	0.0009	0.00477	0.01056	0.00662
152	5e-05	0.09731	0.00636	0.00089	0.00471	0.01046	0.00657
153	5e-05	0.09566	0.00626	0.00088	0.00464	0.01035	0.00652
154	5e-05	0.09403	0.00616	0.00086	0.00457	0.01025	0.00647
155	4e-05	0.09244	0.00607	0.00085	0.00451	0.01015	0.00641
156	4e-05	0.09087	0.00597	0.00084	0.00444	0.01005	0.00636
157	4e-05	0.08933	0.00588	0.00082	0.00438	0.00994	0.00631
158	4e-05	0.08781	0.00579	0.00081	0.00432	0.00984	0.00626
159	3e-05	0.08632	0.0057	0.0008	0.00426	0.00974	0.0062
160	3e-05	0.08486	0.00561	0.00079	0.00419	0.00963	0.00615
161	3e-05	0.08342	0.00552	0.00077	0.00413	0.00953	0.0061
162	3e-05	0.082	0.00543	0.00076	0.00407	0.00943	0.00604
163	3e-05	0.08061	0.00535	0.00075	0.00401	0.00932	0.00599
164	2e-05	0.07924	0.00526	0.00074	0.00395	0.00922	0.00594
165	2e-05	0.07789	0.00518	0.00073	0.0039	0.00912	0.00588
166	2e-05	0.07657	0.0051	0.00071	0.00384	0.00902	0.00583
167	2e-05	0.07527	0.00502	0.0007	0.00378	0.00891	0.00577
168	2e-05	0.07399	0.00494	0.00069	0.00372	0.00881	0.00572
169	2e-05	0.07274	0.00486	0.00068	0.00367	0.00871	0.00566
170	2e-05	0.0715	0.00478	0.00067	0.00361	0.00861	0.00561
171	2e-05	0.07029	0.0047	0.00066	0.00356	0.00851	0.00555
172	1e-05	0.06909	0.00463	0.00065	0.0035	0.00841	0.0055
173	1e-05	0.06792	0.00455	0.00064	0.00345	0.00831	0.00544
174	1e-05	0.06677	0.00448	0.00063	0.0034	0.00821	0.00539
175	1e-05	0.06563	0.00441	0.00062	0.00335	0.00811	0.00533
176	1e-05	0.06452	0.00434	0.00061	0.0033	0.00801	0.00528
177	1e-05	0.06342	0.00427	0.0006	0.00325	0.00791	0.00522
178	1e-05	0.06234	0.0042	0.00059	0.0032	0.00782	0.00516
179	1e-05	0.06129	0.00413	0.00058	0.00315	0.00772	0.00511
180	1e-05	0.06024	0.00406	0.00057	0.0031	0.00762	0.00505
181	1e-05	0.05922	0.004	0.00056	0.00305	0.00753	0.005
182	1e-05	0.05822	0.00393	0.00055	0.003	0.00743	0.00495
183	1e-05	0.05723	0.00387	0.00054	0.00296	0.00734	0.00489
184	1e-05	0.05625	0.00381	0.00054	0.00291	0.00724	0.00484
185	1e-05	0.0553	0.00374	0.00053	0.00287	0.00715	0.00478
186	1e-05	0.05436	0.00368	0.00052	0.00282	0.00706	0.00473
187	1e-05	0.05344	0.00362	0.00051	0.00278	0.00697	0.00467
188	1e-05	0.05253	0.00356	0.0005	0.00273	0.00688	0.00462
189	0	0.05163	0.00351	0.00049	0.00269	0.00679	0.00457
190	0	0.05076	0.00345	0.00049	0.00265	0.0067	0.00451
191	0	0.0499	0.00339	0.00048	0.00261	0.00661	0.00446
192	0	0.04905	0.00334	0.00047	0.00257	0.00652	0.00441
193	0	0.04821	0.00328	0.00046	0.00253	0.00643	0.00435
194	0	0.04739	0.00323	0.00046	0.00249	0.00635	0.0043
195	0	0.04659	0.00318	0.00045	0.00245	0.00626	0.00425
196	0	0.0458	0.00312	0.00044	0.00241	0.00618	0.0042
197	0	0.04502	0.00307	0.00043	0.00237	0.00609	0.00415
198	0	0.04425	0.00302	0.00043	0.00233	0.00601	0.0041
199	0	0.0435	0.00297	0.00042	0.00229	0.00593	0.00405
200	0	0.04276	0.00292	0.00041	0.00226	0.00585	0.004
201	0	0.04204	0.00287	0.00041	0.00222	0.00576	0.00395
202	0	0.04132	0.00283	0.0004	0.00219	0.00568	0.0039
203	0	0.04062	0.00278	0.00039	0.00215	0.00561	0.00385
204	0	0.03993	0.00273	0.00039	0.00212	0.00553	0.0038
205	0	0.03925	0.00269	0.00038	0.00208	0.00545	0.00375
206	0	0.03858	0.00264	0.00037	0.00205	0.00537	0.0037
207	0	0.03793	0.0026	0.00037	0.00202	0.0053	0.00365
208	0	0.03728	0.00256	0.00036	0.00198	0.00522	0.00361
209	0	0.03665	0.00252	0.00036	0.00195	0.00515	0.00356
210	0	0.03603	0.00247	0.00035	0.00192	0.00507	0.00351
211	0	0.03542	0.00243	0.00034	0.00189	0.005	0.00347
212	0	0.03481	0.00239	0.00034	0.00186	0.00493	0.00342
213	0	0.03422	0.00235	0.00033	0.00183	0.00486	0.00337
214	0	0.03364	0.00231	0.00033	0.0018	0.00479	0.00333
215	0	0.03307	0.00227	0.00032	0.00177	0.00472	0.00328
216	0	0.03251	0.00224	0.00032	0.00174	0.00465	0.00324
217	0	0.03195	0.0022	0.00031	0.00171	0.00458	0.0032
218	0	0.03141	0.00216	0.00031	0.00168	0.00451	0.00315
219	0	0.03088	0.00213	0.0003	0.00166	0.00445	0.00311
220	0	0.03035	0.00209	0.0003	0.00163	0.00438	0.00307
221	0	0.02984	0.00206	0.00029	0.0016	0.00432	0.00303
222	0	0.02933	0.00202	0.00029	0.00158	0.00425	0.00298
223	0	0.02883	0.00199	0.00028	0.00155	0.00419	0.00294
224	0	0.02834	0.00196	0.00028	0.00152	0.00413	0.0029
225	0	0.02786	0.00192	0.00027	0.0015	0.00407	0.00286
226	0	0.02739	0.00189	0.00027	0.00148	0.00401	0.00282
227	0	0.02692	0.00186	0.00026	0.00145	0.00395	0.00278
228	0	0.02646	0.00183	0.00026	0.00143	0.00389	0.00274
229	0	0.02601	0.0018	0.00025	0.0014	0.00383	0.0027
230	0	0.02557	0.00177	0.00025	0.00138	0.00377	0.00266
231	0	0.02514	0.00174	0.00025	0.00136	0.00371	0.00263
232	0	0.02471	0.00171	0.00024	0.00134	0.00366	0.00259
233	0	0.02429	0.00168	0.00024	0.00131	0.0036	0.00255
234	0	0.02388	0.00165	0.00023	0.00129	0.00355	0.00252
235	0	0.02347	0.00162	0.00023	0.00127	0.00349	0.00248
236	0	0.02307	0.0016	0.00023	0.00125	0.00344	0.00244
237	0	0.02268	0.00157	0.00022	0.00123	0.00339	0.00241
238	0	0.02229	0.00154	0.00022	0.00121	0.00334	0.00237
239	0	0.02192	0.00152	0.00021	0.00119	0.00329	0.00234
240	0	0.02154	0.00149	0.00021	0.00117	0.00323	0.0023
241	0	0.02118	0.00147	0.00021	0.00115	0.00318	0.00227
242	0	0.02082	0.00144	0.0002	0.00113	0.00314	0.00224
243	0	0.02046	0.00142	0.0002	0.00111	0.00309	0.0022
244	0	0.02012	0.0014	0.0002	0.00109	0.00304	0.00217
245	0	0.01977	0.00137	0.00019	0.00107	0.00299	0.00214
246	0	0.01944	0.00135	0.00019	0.00106	0.00295	0.00211
247	0	0.01911	0.00133	0.00019	0.00104	0.0029	0.00208
248	0	0.01878	0.0013	0.00018	0.00102	0.00285	0.00205
249	0	0.01846	0.00128	0.00018	0.00101	0.00281	0.00201
250	0	0.01815	0.00126	0.00018	0.00099	0.00277	0.00198
251	0	0.01784	0.00124	0.00018	0.00097	0.00272	0.00195
252	0	0.01754	0.00122	0.00017	0.00096	0.00268	0.00193
253	0	0.01724	0.0012	0.00017	0.00094	0.00264	0.0019
254	0	0.01695	0.00118	0.00017	0.00092	0.0026	0.00187
255	0	0.01666	0.00116	0.00016	0.00091	0.00256	0.00184
256	0	0.01638	0.00114	0.00016	0.00089	0.00252	0.00181
257	0	0.0161	0.00112	0.00016	0.00088	0.00248	0.00178
258	0	0.01582	0.0011	0.00016	0.00086	0.00244	0.00176
259	0	0.01555	0.00108	0.00015	0.00085	0.0024	0.00173
260	0	0.01529	0.00106	0.00015	0.00084	0.00236	0.0017
261	0	0.01503	0.00105	0.00015	0.00082	0.00232	0.00168
262	0	0.01477	0.00103	0.00015	0.00081	0.00229	0.00165
263	0	0.01452	0.00101	0.00014	0.00079	0.00225	0.00163
264	0	0.01428	0.00099	0.00014	0.00078	0.00221	0.0016
265	0	0.01403	0.00098	0.00014	0.00077	0.00218	0.00158
266	0	0.0138	0.00096	0.00014	0.00075	0.00214	0.00155
267	0	0.01356	0.00094	0.00013	0.00074	0.00211	0.00153
268	0	0.01333	0.00093	0.00013	0.00073	0.00208	0.0015
269	0	0.0131	0.00091	0.00013	0.00072	0.00204	0.00148
270	0	0.01288	0.0009	0.00013	0.00071	0.00201	0.00146
271	0	0.01266	0.00088	0.00012	0.00069	0.00198	0.00144
272	0	0.01245	0.00087	0.00012	0.00068	0.00195	0.00141
273	0	0.01224	0.00085	0.00012	0.00067	0.00191	0.00139
274	0	0.01203	0.00084	0.00012	0.00066	0.00188	0.00137
275	0	0.01182	0.00082	0.00012	0.00065	0.00185	0.00135
276	0	0.01162	0.00081	0.00011	0.00064	0.00182	0.00133
277	0	0.01142	0.0008	0.00011	0.00063	0.00179	0.00131
278	0	0.01123	0.00078	0.00011	0.00062	0.00176	0.00129
279	0	0.01104	0.00077	0.00011	0.00061	0.00174	0.00126
280	0	0.01085	0.00076	0.00011	0.0006	0.00171	0.00124
281	0	0.01067	0.00074	0.00011	0.00059	0.00168	0.00123
282	0	0.01049	0.00073	0.0001	0.00058	0.00165	0.00121
283	0	0.01031	0.00072	0.0001	0.00057	0.00163	0.00119
284	0	0.01013	0.00071	0.0001	0.00056	0.0016	0.00117
285	0	0.00996	0.00069	0.0001	0.00055	0.00157	0.00115
286	0	0.00979	0.00068	0.0001	0.00054	0.00155	0.00113
287	0	0.00962	0.00067	0.0001	0.00053	0.00152	0.00111
288	0	0.00946	0.00066	9e-05	0.00052	0.0015	0.0011
289	0	0.0093	0.00065	9e-05	0.00051	0.00147	0.00108
290	0	0.00914	0.00064	9e-05	0.0005	0.00145	0.00106
291	0	0.00899	0.00063	9e-05	0.00049	0.00143	0.00104
292	0	0.00883	0.00062	9e-05	0.00049	0.0014	0.00103
293	0	0.00868	0.00061	9e-05	0.00048	0.00138	0.00101
294	0	0.00854	0.0006	8e-05	0.00047	0.00136	0.00099
295	0	0.00839	0.00059	8e-05	0.00046	0.00134	0.00098
296	0	0.00825	0.00058	8e-05	0.00045	0.00131	0.00096
297	0	0.00811	0.00057	8e-05	0.00045	0.00129	0.00095
298	0	0.00797	0.00056	8e-05	0.00044	0.00127	0.00093
299	0	0.00784	0.00055	8e-05	0.00043	0.00125	0.00092
300	0	0.0077	0.00054	8e-05	0.00042	0.00123	0.0009
301	0	0.00757	0.00053	7e-05	0.00042	0.00121	0.00089
302	0	0.00744	0.00052	7e-05	0.00041	0.00119	0.00087
303	0	0.00732	0.00051	7e-05	0.0004	0.00117	0.00086
304	0	0.00719	0.0005	7e-05	0.0004	0.00115	0.00085
305	0	0.00707	0.00049	7e-05	0.00039	0.00113	0.00083
306	0	0.00695	0.00049	7e-05	0.00038	0.00111	0.00082
307	0	0.00683	0.00048	7e-05	0.00038	0.00109	0.0008
308	0	0.00672	0.00047	7e-05	0.00037	0.00108	0.00079
309	0	0.0066	0.00046	7e-05	0.00036	0.00106	0.00078
310	0	0.00649	0.00045	6e-05	0.00036	0.00104	0.00077
311	0	0.00638	0.00045	6e-05	0.00035	0.00102	0.00075
312	0	0.00627	0.00044	6e-05	0.00035	0.00101	0.00074
313	0	0.00616	0.00043	6e-05	0.00034	0.00099	0.00073
314	0	0.00606	0.00042	6e-05	0.00033	0.00097	0.00072
315	0	0.00596	0.00042	6e-05	0.00033	0.00096	0.00071
316	0	0.00585	0.00041	6e-05	0.00032	0.00094	0.00069
317	0	0.00576	0.0004	6e-05	0.00032	0.00093	0.00068
318	0	0.00566	0.0004	6e-05	0.00031	0.00091	0.00067
319	0	0.00556	0.00039	6e-05	0.00031	0.0009	0.00066
320	0	0.00547	0.00038	5e-05	0.0003	0.00088	0.00065
321	0	0.00537	0.00038	5e-05	0.0003	0.00087	0.00064
322	0	0.00528	0.00037	5e-05	0.00029	0.00085	0.00063
323	0	0.00519	0.00036	5e-05	0.00029	0.00084	0.00062
324	0	0.0051	0.00036	5e-05	0.00028	0.00082	0.00061
325	0	0.00502	0.00035	5e-05	0.00028	0.00081	0.0006
326	0	0.00493	0.00034	5e-05	0.00027	0.0008	0.00059
327	0	0.00485	0.00034	5e-05	0.00027	0.00078	0.00058
328	0	0.00477	0.00033	5e-05	0.00026	0.00077	0.00057
329	0	0.00469	0.00033	5e-05	0.00026	0.00076	0.00056
330	0	0.00461	0.00032	5e-05	0.00025	0.00074	0.00055
331	0	0.00453	0.00032	4e-05	0.00025	0.00073	0.00054
332	0	0.00445	0.00031	4e-05	0.00025	0.00072	0.00053
333	0	0.00437	0.00031	4e-05	0.00024	0.00071	0.00052
334	0	0.0043	0.0003	4e-05	0.00024	0.0007	0.00051
335	0	0.00423	0.0003	4e-05	0.00023	0.00068	0.00051
336	0	0.00416	0.00029	4e-05	0.00023	0.00067	0.0005
337	0	0.00408	0.00029	4e-05	0.00023	0.00066	0.00049
338	0	0.00402	0.00028	4e-05	0.00022	0.00065	0.00048
339	0	0.00395	0.00028	4e-05	0.00022	0.00064	0.00047
340	0	0.00388	0.00027	4e-05	0.00021	0.00063	0.00047
341	0	0.00381	0.00027	4e-05	0.00021	0.00062	0.00046
342	0	0.00375	0.00026	4e-05	0.00021	0.00061	0.00045
343	0	0.00369	0.00026	4e-05	0.0002	0.0006	0.00044
344	0	0.00362	0.00025	4e-05	0.0002	0.00059	0.00044
345	0	0.00356	0.00025	4e-05	0.0002	0.00058	0.00043
346	0	0.0035	0.00024	3e-05	0.00019	0.00057	0.00042
347	0	0.00344	0.00024	3e-05	0.00019	0.00056	0.00041
348	0	0.00338	0.00024	3e-05	0.00019	0.00055	0.00041
349	0	0.00333	0.00023	3e-05	0.00018	0.00054	0.0004
350	0	0.00327	0.00023	3e-05	0.00018	0.00053	0.00039
351	0	0.00321	0.00022	3e-05	0.00018	0.00052	0.00039
352	0	0.00316	0.00022	3e-05	0.00017	0.00051	0.00038
353	0	0.0031	0.00022	3e-05	0.00017	0.00051	0.00037
354	0	0.00305	0.00021	3e-05	0.00017	0.0005	0.00037
355	0	0.003	0.00021	3e-05	0.00017	0.00049	0.00036
356	0	0.00295	0.00021	3e-05	0.00016	0.00048	0.00036
357	0	0.0029	0.0002	3e-05	0.00016	0.00047	0.00035
358	0	0.00285	0.0002	3e-05	0.00016	0.00046	0.00034
359	0	0.0028	0.0002	3e-05	0.00015	0.00046	0.00034
360	0	0.00275	0.00019	3e-05	0.00015	0.00045	0.00033
361	0	0.00271	0.00019	3e-05	0.00015	0.00044	0.00033
362	0	0.00266	0.00019	3e-05	0.00015	0.00043	0.00032
363	0	0.00262	0.00018	3e-05	0.00014	0.00043	0.00032
364	0	0.00257	0.00018	3e-05	0.00014	0.00042	0.00031
365	0	0.00253	0.00018	3e-05	0.00014	0.00041	0.00031
366	0	0.00248	0.00017	2e-05	0.00014	0.00041	0.0003
367	0	0.00244	0.00017	2e-05	0.00013	0.0004	0.0003
368	0	0.0024	0.00017	2e-05	0.00013	0.00039	0.00029
369	0	0.00236	0.00017	2e-05	0.00013	0.00039	0.00029
370	0	0.00232	0.00016	2e-05	0.00013	0.00038	0.00028
371	0	0.00228	0.00016	2e-05	0.00013	0.00037	0.00028
372	0	0.00224	0.00016	2e-05	0.00012	0.00037	0.00027
373	0	0.0022	0.00015	2e-05	0.00012	0.00036	0.00027
374	0	0.00217	0.00015	2e-05	0.00012	0.00035	0.00026
375	0	0.00213	0.00015	2e-05	0.00012	0.00035	0.00026
376	0	0.00209	0.00015	2e-05	0.00012	0.00034	0.00025
377	0	0.00206	0.00014	2e-05	0.00011	0.00034	0.00025
378	0	0.00202	0.00014	2e-05	0.00011	0.00033	0.00025
379	0	0.00199	0.00014	2e-05	0.00011	0.00032	0.00024
380	0	0.00195	0.00014	2e-05	0.00011	0.00032	0.00024
381	0	0.00192	0.00013	2e-05	0.00011	0.00031	0.00023
382	0	0.00189	0.00013	2e-05	0.0001	0.00031	0.00023
383	0	0.00186	0.00013	2e-05	0.0001	0.0003	0.00023
384	0	0.00182	0.00013	2e-05	0.0001	0.0003	0.00022
385	0	0.00179	0.00013	2e-05	0.0001	0.00029	0.00022
386	0	0.00176	0.00012	2e-05	0.0001	0.00029	0.00021
387	0	0.00173	0.00012	2e-05	0.0001	0.00028	0.00021
388	0	0.0017	0.00012	2e-05	9e-05	0.00028	0.00021
389	0	0.00168	0.00012	2e-05	9e-05	0.00027	0.0002
390	0	0.00165	0.00012	2e-05	9e-05	0.00027	0.0002
391	0	0.00162	0.00011	2e-05	9e-05	0.00026	0.0002
392	0	0.00159	0.00011	2e-05	9e-05	0.00026	0.00019
393	0	0.00156	0.00011	2e-05	9e-05	0.00026	0.00019
394	0	0.00154	0.00011	2e-05	8e-05	0.00025	0.00019
395	0	0.00151	0.00011	1e-05	8e-05	0.00025	0.00018
396	0	0.00149	0.0001	1e-05	8e-05	0.00024	0.00018
397	0	0.00146	0.0001	1e-05	8e-05	0.00024	0.00018
398	0	0.00144	0.0001	1e-05	8e-05	0.00024	0.00018
399	0	0.00141	0.0001	1e-05	8e-05	0.00023	0.00017
400	0	0.00139	0.0001	1e-05	8e-05	0.00023	0.00017

## Sheet: ROI 2 
Matlab data									Raw data
0	1	0	0	0	0	0	0		after normalization
1	0.93714	0.05977	0.00023	0	0	0	0.02884			ROI 1(Top)	ROI 2	ROI 3	ROI 4	ROI 5	ROI 6	ROI 7(Excretion)
2	0.87823	0.11341	0.00088	1e-05	1e-05	0	0.05401		0	1	0.000813268	0	0	0	0	0
3	0.82302	0.16141	0.00189	3e-05	4e-05	0	0.07585		15	0.0584135	0.174726	8.89184e-05	0	0	0	0.00149235
4	0.77128	0.20421	0.0032	7e-05	9e-05	1e-05	0.0947		30	0.0328727	0.332884	0.000451093	8.89184e-05	0.000217623	0.000451093	0.0467642
5	0.7228	0.24221	0.00477	0.00013	0.00017	1e-05	0.11084		45	0.0128508	0.219264	0	0	3.8432e-05	0.000496365	0.114944
6	0.67736	0.27582	0.00655	0.00021	0.00028	3e-05	0.12454		60	0.0111823	0.150543	0.000364884	0.000405821	0	0.00013419	0.144687
7	0.63478	0.30538	0.0085	0.00031	0.00043	5e-05	0.13605		75	0.00493617	0.109653	0.000360549	0.000626462	0.000172825	0.000315278	0.17425
8	0.59488	0.33122	0.01058	0.00043	0.00063	8e-05	0.14559		90	0.00399497	0.0786494	0.000179462	0.000994355	0	0.000677452	0.219248
9	0.55748	0.35365	0.01276	0.00057	0.00087	0.00012	0.15336		105	0.00356715	0.061692	0.00013419	0.000224734	0.000217623	0.000270006	0.13939
10	0.52244	0.37296	0.01502	0.00073	0.00115	0.00018	0.15956		120	0.0022837	0.0501183	0.000224734	8.89184e-05	0.000262421	0	0.083706
11	0.4896	0.38941	0.01733	0.00091	0.00148	0.00026	0.16435
12	0.45882	0.40324	0.01967	0.00111	0.00186	0.00036	0.16789
13	0.42998	0.41469	0.02201	0.00131	0.00228	0.00047	0.17031
14	0.40295	0.42396	0.02433	0.00153	0.00275	0.00062	0.17175
15	0.37762	0.43125	0.02664	0.00176	0.00326	0.00078	0.17233
16	0.35388	0.43673	0.0289	0.002	0.00381	0.00098	0.17214
17	0.33163	0.44058	0.03111	0.00224	0.0044	0.0012	0.17129
18	0.31079	0.44295	0.03326	0.00248	0.00503	0.00145	0.16986
19	0.29125	0.44397	0.03534	0.00273	0.00568	0.00174	0.16793
20	0.27294	0.44379	0.03735	0.00298	0.00637	0.00205	0.16557
21	0.25578	0.44252	0.03927	0.00323	0.00708	0.0024	0.16285
22	0.2397	0.44028	0.04111	0.00348	0.00782	0.00278	0.15982
23	0.22464	0.43716	0.04285	0.00373	0.00857	0.0032	0.15654
24	0.21051	0.43327	0.04451	0.00397	0.00934	0.00364	0.15305
25	0.19728	0.42868	0.04606	0.0042	0.01013	0.00412	0.14939
26	0.18488	0.42349	0.04753	0.00443	0.01092	0.00463	0.14561
27	0.17326	0.41776	0.04889	0.00465	0.01172	0.00518	0.14173
28	0.16237	0.41157	0.05016	0.00486	0.01252	0.00575	0.13779
29	0.15216	0.40497	0.05133	0.00507	0.01332	0.00635	0.1338
30	0.14259	0.39802	0.0524	0.00526	0.01411	0.00698	0.12981
31	0.13363	0.39077	0.05338	0.00545	0.01491	0.00763	0.12581
32	0.12523	0.38327	0.05427	0.00563	0.01569	0.00831	0.12184
33	0.11736	0.37557	0.05506	0.0058	0.01646	0.00902	0.11791
34	0.10998	0.36771	0.05577	0.00595	0.01722	0.00974	0.11403
35	0.10307	0.35971	0.05639	0.0061	0.01796	0.01049	0.11021
36	0.09659	0.35162	0.05693	0.00624	0.01868	0.01125	0.10647
37	0.09052	0.34347	0.05738	0.00637	0.01939	0.01203	0.10281
38	0.08483	0.33527	0.05775	0.00648	0.02007	0.01282	0.09924
39	0.07949	0.32705	0.05805	0.00659	0.02074	0.01363	0.09576
40	0.0745	0.31885	0.05828	0.00668	0.02137	0.01444	0.09238
41	0.06981	0.31067	0.05843	0.00677	0.02199	0.01527	0.08911
42	0.06543	0.30253	0.05852	0.00685	0.02257	0.0161	0.08594
43	0.06131	0.29446	0.05854	0.00691	0.02313	0.01694	0.08287
44	0.05746	0.28646	0.0585	0.00697	0.02367	0.01778	0.07992
45	0.05385	0.27854	0.0584	0.00702	0.02417	0.01862	0.07708
46	0.05046	0.27072	0.05825	0.00706	0.02465	0.01946	0.07434
47	0.04729	0.26301	0.05804	0.00709	0.0251	0.02029	0.07172
48	0.04432	0.25542	0.05779	0.00711	0.02551	0.02113	0.0692
49	0.04153	0.24795	0.05748	0.00713	0.0259	0.02195	0.06679
50	0.03892	0.24061	0.05714	0.00713	0.02626	0.02277	0.06448
51	0.03647	0.2334	0.05675	0.00713	0.02659	0.02358	0.06227
52	0.03418	0.22633	0.05632	0.00713	0.02689	0.02438	0.06017
53	0.03203	0.21941	0.05585	0.00711	0.02716	0.02516	0.05816
54	0.03002	0.21263	0.05535	0.00709	0.02741	0.02594	0.05625
55	0.02813	0.206	0.05482	0.00707	0.02762	0.02669	0.05443
56	0.02636	0.19952	0.05426	0.00703	0.02781	0.02743	0.0527
57	0.02471	0.19319	0.05368	0.007	0.02797	0.02816	0.05106
58	0.02315	0.18702	0.05306	0.00695	0.0281	0.02886	0.0495
59	0.0217	0.18099	0.05243	0.00691	0.02821	0.02955	0.04802
60	0.02033	0.17512	0.05178	0.00685	0.02829	0.03022	0.04662
61	0.01906	0.16939	0.0511	0.0068	0.02835	0.03086	0.04529
62	0.01786	0.16382	0.05041	0.00674	0.02838	0.03148	0.04404
63	0.01673	0.1584	0.0497	0.00667	0.02839	0.03209	0.04285
64	0.01568	0.15312	0.04898	0.00661	0.02838	0.03266	0.04173
65	0.0147	0.14799	0.04825	0.00654	0.02835	0.03322	0.04067
66	0.01377	0.14301	0.04751	0.00646	0.02829	0.03375	0.03967
67	0.01291	0.13817	0.04676	0.00638	0.02821	0.03425	0.03873
68	0.0121	0.13346	0.046	0.00631	0.02812	0.03474	0.03784
69	0.01134	0.1289	0.04524	0.00622	0.028	0.03519	0.037
70	0.01062	0.12447	0.04447	0.00614	0.02787	0.03562	0.0362
71	0.00996	0.12017	0.0437	0.00606	0.02772	0.03603	0.03546
72	0.00933	0.11601	0.04292	0.00597	0.02756	0.03641	0.03475
73	0.00874	0.11197	0.04215	0.00588	0.02737	0.03676	0.03409
74	0.00819	0.10805	0.04137	0.00579	0.02718	0.03709	0.03347
75	0.00768	0.10426	0.04059	0.0057	0.02697	0.0374	0.03288
76	0.0072	0.10059	0.03982	0.00561	0.02675	0.03767	0.03232
77	0.00674	0.09704	0.03905	0.00552	0.02651	0.03793	0.0318
78	0.00632	0.0936	0.03828	0.00543	0.02626	0.03815	0.0313
79	0.00592	0.09026	0.03751	0.00533	0.02601	0.03836	0.03084
80	0.00555	0.08704	0.03675	0.00524	0.02574	0.03854	0.03039
81	0.0052	0.08393	0.03599	0.00515	0.02546	0.03869	0.02997
82	0.00487	0.08091	0.03524	0.00505	0.02517	0.03882	0.02958
83	0.00457	0.078	0.0345	0.00496	0.02488	0.03893	0.0292
84	0.00428	0.07518	0.03376	0.00486	0.02458	0.03902	0.02885
85	0.00401	0.07246	0.03303	0.00477	0.02427	0.03908	0.02851
86	0.00376	0.06983	0.03231	0.00468	0.02395	0.03912	0.02818
87	0.00352	0.06728	0.03159	0.00458	0.02363	0.03913	0.02787
88	0.0033	0.06483	0.03089	0.00449	0.02331	0.03913	0.02758
89	0.00309	0.06246	0.03019	0.0044	0.02298	0.03911	0.02729
90	0.0029	0.06017	0.0295	0.00431	0.02264	0.03906	0.02702
91	0.00272	0.05796	0.02882	0.00422	0.0223	0.039	0.02676
92	0.00255	0.05582	0.02815	0.00413	0.02196	0.03892	0.02651
93	0.00239	0.05376	0.02749	0.00404	0.02162	0.03882	0.02626
94	0.00224	0.05178	0.02684	0.00395	0.02128	0.0387	0.02602
95	0.0021	0.04986	0.0262	0.00387	0.02093	0.03856	0.02579
96	0.00196	0.04801	0.02557	0.00378	0.02058	0.03841	0.02556
97	0.00184	0.04622	0.02495	0.0037	0.02023	0.03824	0.02534
98	0.00172	0.0445	0.02434	0.00361	0.01988	0.03805	0.02513
99	0.00162	0.04284	0.02375	0.00353	0.01953	0.03785	0.02491
100	0.00151	0.04124	0.02316	0.00345	0.01919	0.03764	0.0247
101	0.00142	0.0397	0.02258	0.00337	0.01884	0.03741	0.0245
102	0.00133	0.03821	0.02201	0.00329	0.01849	0.03716	0.02429
103	0.00125	0.03678	0.02146	0.00321	0.01815	0.03691	0.02409
104	0.00117	0.03539	0.02091	0.00314	0.0178	0.03664	0.02389
105	0.00109	0.03406	0.02038	0.00306	0.01746	0.03636	0.02369
106	0.00103	0.03278	0.01985	0.00299	0.01712	0.03607	0.02349
107	0.00096	0.03154	0.01934	0.00291	0.01678	0.03577	0.02329
108	0.0009	0.03035	0.01883	0.00284	0.01645	0.03546	0.02309
109	0.00084	0.0292	0.01834	0.00277	0.01611	0.03514	0.02289
110	0.00079	0.02809	0.01786	0.0027	0.01578	0.03482	0.02269
111	0.00074	0.02703	0.01738	0.00263	0.01546	0.03448	0.02249
112	0.00069	0.026	0.01692	0.00257	0.01513	0.03414	0.02228
113	0.00065	0.02501	0.01647	0.0025	0.01481	0.03378	0.02208
114	0.00061	0.02406	0.01602	0.00244	0.0145	0.03343	0.02188
115	0.00057	0.02314	0.01559	0.00237	0.01418	0.03306	0.02167
116	0.00054	0.02226	0.01517	0.00231	0.01387	0.03269	0.02147
117	0.0005	0.02141	0.01475	0.00225	0.01357	0.03231	0.02126
118	0.00047	0.02059	0.01435	0.00219	0.01327	0.03193	0.02106
119	0.00044	0.01981	0.01396	0.00214	0.01297	0.03155	0.02085
120	0.00041	0.01905	0.01357	0.00208	0.01268	0.03116	0.02064
121	0.00039	0.01832	0.01319	0.00202	0.01239	0.03076	0.02043
122	0.00036	0.01761	0.01283	0.00197	0.0121	0.03037	0.02021
123	0.00034	0.01694	0.01247	0.00192	0.01182	0.02997	0.02
124	0.00032	0.01629	0.01212	0.00187	0.01155	0.02957	0.01978
125	0.0003	0.01566	0.01178	0.00181	0.01127	0.02916	0.01957
126	0.00028	0.01506	0.01144	0.00177	0.01101	0.02876	0.01935
127	0.00026	0.01448	0.01112	0.00172	0.01074	0.02835	0.01913
128	0.00025	0.01392	0.0108	0.00167	0.01049	0.02794	0.01891
129	0.00023	0.01338	0.01049	0.00162	0.01023	0.02754	0.01869
130	0.00022	0.01287	0.01019	0.00158	0.00998	0.02713	0.01847
131	0.0002	0.01237	0.0099	0.00153	0.00974	0.02672	0.01825
132	0.00019	0.01189	0.00961	0.00149	0.0095	0.02631	0.01803
133	0.00018	0.01143	0.00933	0.00145	0.00926	0.0259	0.0178
134	0.00017	0.01099	0.00906	0.00141	0.00903	0.02549	0.01758
135	0.00016	0.01057	0.0088	0.00137	0.0088	0.02509	0.01736
136	0.00015	0.01016	0.00854	0.00133	0.00858	0.02468	0.01713
137	0.00014	0.00976	0.00829	0.00129	0.00836	0.02428	0.01691
138	0.00013	0.00938	0.00805	0.00126	0.00815	0.02388	0.01668
139	0.00012	0.00902	0.00781	0.00122	0.00794	0.02348	0.01646
140	0.00011	0.00867	0.00758	0.00118	0.00773	0.02308	0.01623
141	0.00011	0.00833	0.00735	0.00115	0.00753	0.02268	0.01601
142	0.0001	0.00801	0.00713	0.00112	0.00734	0.02229	0.01578
143	9e-05	0.0077	0.00692	0.00108	0.00715	0.0219	0.01556
144	9e-05	0.0074	0.00671	0.00105	0.00696	0.02151	0.01533
145	8e-05	0.00711	0.00651	0.00102	0.00677	0.02113	0.01511
146	8e-05	0.00683	0.00632	0.00099	0.00659	0.02074	0.01489
147	7e-05	0.00657	0.00613	0.00096	0.00642	0.02037	0.01466
148	7e-05	0.00631	0.00594	0.00093	0.00624	0.01999	0.01444
149	6e-05	0.00607	0.00576	0.00091	0.00608	0.01962	0.01422
150	6e-05	0.00583	0.00559	0.00088	0.00591	0.01925	0.014
151	6e-05	0.0056	0.00542	0.00085	0.00575	0.01889	0.01378
152	5e-05	0.00538	0.00525	0.00083	0.00559	0.01853	0.01356
153	5e-05	0.00517	0.00509	0.0008	0.00544	0.01817	0.01335
154	5e-05	0.00497	0.00494	0.00078	0.00529	0.01782	0.01313
155	4e-05	0.00478	0.00478	0.00076	0.00514	0.01747	0.01292
156	4e-05	0.00459	0.00464	0.00073	0.005	0.01713	0.0127
157	4e-05	0.00441	0.00449	0.00071	0.00486	0.01679	0.01249
158	4e-05	0.00424	0.00436	0.00069	0.00473	0.01645	0.01228
159	3e-05	0.00407	0.00422	0.00067	0.00459	0.01612	0.01207
160	3e-05	0.00391	0.00409	0.00065	0.00447	0.01579	0.01187
161	3e-05	0.00376	0.00396	0.00063	0.00434	0.01547	0.01166
162	3e-05	0.00361	0.00384	0.00061	0.00422	0.01515	0.01146
163	3e-05	0.00347	0.00372	0.00059	0.0041	0.01484	0.01126
164	2e-05	0.00333	0.0036	0.00057	0.00398	0.01453	0.01106
165	2e-05	0.0032	0.00349	0.00055	0.00387	0.01422	0.01086
166	2e-05	0.00308	0.00338	0.00054	0.00376	0.01392	0.01066
167	2e-05	0.00296	0.00328	0.00052	0.00365	0.01362	0.01047
168	2e-05	0.00284	0.00317	0.00051	0.00354	0.01333	0.01028
169	2e-05	0.00273	0.00307	0.00049	0.00344	0.01305	0.01008
170	2e-05	0.00262	0.00298	0.00047	0.00334	0.01276	0.0099
171	2e-05	0.00252	0.00288	0.00046	0.00324	0.01249	0.00971
172	1e-05	0.00242	0.00279	0.00045	0.00315	0.01221	0.00953
173	1e-05	0.00233	0.0027	0.00043	0.00306	0.01194	0.00934
174	1e-05	0.00223	0.00262	0.00042	0.00297	0.01168	0.00916
175	1e-05	0.00215	0.00253	0.0004	0.00288	0.01142	0.00899
176	1e-05	0.00206	0.00245	0.00039	0.00279	0.01116	0.00881
177	1e-05	0.00198	0.00237	0.00038	0.00271	0.01091	0.00864
178	1e-05	0.0019	0.0023	0.00037	0.00263	0.01067	0.00847
179	1e-05	0.00183	0.00222	0.00036	0.00255	0.01042	0.0083
180	1e-05	0.00176	0.00215	0.00034	0.00248	0.01018	0.00813
181	1e-05	0.00169	0.00208	0.00033	0.0024	0.00995	0.00797
182	1e-05	0.00162	0.00202	0.00032	0.00233	0.00972	0.00781
183	1e-05	0.00156	0.00195	0.00031	0.00226	0.0095	0.00765
184	1e-05	0.0015	0.00189	0.0003	0.00219	0.00928	0.00749
185	1e-05	0.00144	0.00183	0.00029	0.00213	0.00906	0.00734
186	1e-05	0.00138	0.00177	0.00028	0.00206	0.00885	0.00718
187	1e-05	0.00133	0.00171	0.00028	0.002	0.00864	0.00703
188	1e-05	0.00127	0.00166	0.00027	0.00194	0.00843	0.00688
189	0	0.00122	0.0016	0.00026	0.00188	0.00823	0.00674
190	0	0.00118	0.00155	0.00025	0.00182	0.00804	0.0066
191	0	0.00113	0.0015	0.00024	0.00177	0.00784	0.00645
192	0	0.00108	0.00145	0.00023	0.00171	0.00766	0.00632
193	0	0.00104	0.0014	0.00023	0.00166	0.00747	0.00618
194	0	0.001	0.00136	0.00022	0.00161	0.00729	0.00604
195	0	0.00096	0.00131	0.00021	0.00156	0.00711	0.00591
196	0	0.00092	0.00127	0.0002	0.00151	0.00694	0.00578
197	0	0.00089	0.00123	0.0002	0.00147	0.00677	0.00565
198	0	0.00085	0.00119	0.00019	0.00142	0.0066	0.00553
199	0	0.00082	0.00115	0.00019	0.00138	0.00644	0.00541
200	0	0.00079	0.00111	0.00018	0.00133	0.00628	0.00528
201	0	0.00076	0.00108	0.00017	0.00129	0.00612	0.00517
202	0	0.00073	0.00104	0.00017	0.00125	0.00597	0.00505
203	0	0.0007	0.00101	0.00016	0.00121	0.00582	0.00493
204	0	0.00067	0.00097	0.00016	0.00117	0.00567	0.00482
205	0	0.00064	0.00094	0.00015	0.00114	0.00553	0.00471
206	0	0.00062	0.00091	0.00015	0.0011	0.00539	0.0046
207	0	0.00059	0.00088	0.00014	0.00107	0.00525	0.0045
208	0	0.00057	0.00085	0.00014	0.00103	0.00512	0.00439
209	0	0.00055	0.00082	0.00013	0.001	0.00499	0.00429
210	0	0.00053	0.00079	0.00013	0.00097	0.00486	0.00419
211	0	0.00051	0.00077	0.00012	0.00094	0.00474	0.00409
212	0	0.00049	0.00074	0.00012	0.00091	0.00461	0.00399
213	0	0.00047	0.00072	0.00012	0.00088	0.0045	0.0039
214	0	0.00045	0.00069	0.00011	0.00085	0.00438	0.00381
215	0	0.00043	0.00067	0.00011	0.00082	0.00427	0.00372
216	0	0.00041	0.00065	0.00011	0.0008	0.00415	0.00363
217	0	0.0004	0.00063	0.0001	0.00077	0.00405	0.00354
218	0	0.00038	0.00061	0.0001	0.00075	0.00394	0.00345
219	0	0.00037	0.00059	0.0001	0.00072	0.00384	0.00337
220	0	0.00035	0.00057	9e-05	0.0007	0.00373	0.00329
221	0	0.00034	0.00055	9e-05	0.00068	0.00364	0.00321
222	0	0.00032	0.00053	9e-05	0.00066	0.00354	0.00313
223	0	0.00031	0.00051	8e-05	0.00064	0.00345	0.00305
224	0	0.0003	0.00049	8e-05	0.00062	0.00335	0.00298
225	0	0.00029	0.00048	8e-05	0.0006	0.00326	0.0029
226	0	0.00028	0.00046	8e-05	0.00058	0.00318	0.00283
227	0	0.00026	0.00045	7e-05	0.00056	0.00309	0.00276
228	0	0.00025	0.00043	7e-05	0.00054	0.00301	0.00269
229	0	0.00024	0.00042	7e-05	0.00052	0.00293	0.00263
230	0	0.00023	0.0004	7e-05	0.0005	0.00285	0.00256
231	0	0.00023	0.00039	6e-05	0.00049	0.00277	0.00249
232	0	0.00022	0.00037	6e-05	0.00047	0.0027	0.00243
233	0	0.00021	0.00036	6e-05	0.00046	0.00262	0.00237
234	0	0.0002	0.00035	6e-05	0.00044	0.00255	0.00231
235	0	0.00019	0.00034	6e-05	0.00043	0.00248	0.00225
236	0	0.00018	0.00033	5e-05	0.00041	0.00241	0.00219
237	0	0.00018	0.00032	5e-05	0.0004	0.00235	0.00214
238	0	0.00017	0.0003	5e-05	0.00039	0.00228	0.00208
239	0	0.00016	0.00029	5e-05	0.00037	0.00222	0.00203
240	0	0.00016	0.00028	5e-05	0.00036	0.00216	0.00198
241	0	0.00015	0.00027	4e-05	0.00035	0.0021	0.00192
242	0	0.00014	0.00027	4e-05	0.00034	0.00204	0.00187
243	0	0.00014	0.00026	4e-05	0.00033	0.00198	0.00183
244	0	0.00013	0.00025	4e-05	0.00032	0.00193	0.00178
245	0	0.00013	0.00024	4e-05	0.00031	0.00188	0.00173
246	0	0.00012	0.00023	4e-05	0.0003	0.00182	0.00169
247	0	0.00012	0.00022	4e-05	0.00029	0.00177	0.00164
248	0	0.00011	0.00022	4e-05	0.00028	0.00172	0.0016
249	0	0.00011	0.00021	3e-05	0.00027	0.00167	0.00156
250	0	0.0001	0.0002	3e-05	0.00026	0.00163	0.00151
251	0	0.0001	0.00019	3e-05	0.00025	0.00158	0.00147
252	0	0.0001	0.00019	3e-05	0.00024	0.00154	0.00143
253	0	9e-05	0.00018	3e-05	0.00023	0.00149	0.0014
254	0	9e-05	0.00017	3e-05	0.00023	0.00145	0.00136
255	0	9e-05	0.00017	3e-05	0.00022	0.00141	0.00132
256	0	8e-05	0.00016	3e-05	0.00021	0.00137	0.00129
257	0	8e-05	0.00016	3e-05	0.0002	0.00133	0.00125
258	0	8e-05	0.00015	2e-05	0.0002	0.00129	0.00122
259	0	7e-05	0.00015	2e-05	0.00019	0.00125	0.00119
260	0	7e-05	0.00014	2e-05	0.00018	0.00122	0.00115
261	0	7e-05	0.00014	2e-05	0.00018	0.00118	0.00112
262	0	6e-05	0.00013	2e-05	0.00017	0.00115	0.00109
263	0	6e-05	0.00013	2e-05	0.00017	0.00112	0.00106
264	0	6e-05	0.00012	2e-05	0.00016	0.00108	0.00103
265	0	6e-05	0.00012	2e-05	0.00016	0.00105	0.001
266	0	5e-05	0.00011	2e-05	0.00015	0.00102	0.00098
267	0	5e-05	0.00011	2e-05	0.00015	0.00099	0.00095
268	0	5e-05	0.00011	2e-05	0.00014	0.00096	0.00092
269	0	5e-05	0.0001	2e-05	0.00014	0.00094	0.0009
270	0	5e-05	0.0001	2e-05	0.00013	0.00091	0.00087
271	0	4e-05	0.0001	2e-05	0.00013	0.00088	0.00085
272	0	4e-05	9e-05	2e-05	0.00012	0.00086	0.00082
273	0	4e-05	9e-05	1e-05	0.00012	0.00083	0.0008
274	0	4e-05	9e-05	1e-05	0.00011	0.00081	0.00078
275	0	4e-05	8e-05	1e-05	0.00011	0.00078	0.00076
276	0	4e-05	8e-05	1e-05	0.00011	0.00076	0.00074
277	0	4e-05	8e-05	1e-05	0.0001	0.00074	0.00072
278	0	3e-05	8e-05	1e-05	0.0001	0.00072	0.0007
279	0	3e-05	7e-05	1e-05	0.0001	0.0007	0.00068
280	0	3e-05	7e-05	1e-05	9e-05	0.00067	0.00066
281	0	3e-05	7e-05	1e-05	9e-05	0.00065	0.00064
282	0	3e-05	7e-05	1e-05	9e-05	0.00064	0.00062
283	0	3e-05	6e-05	1e-05	8e-05	0.00062	0.0006
284	0	3e-05	6e-05	1e-05	8e-05	0.0006	0.00059
285	0	3e-05	6e-05	1e-05	8e-05	0.00058	0.00057
286	0	2e-05	6e-05	1e-05	8e-05	0.00056	0.00055
287	0	2e-05	5e-05	1e-05	7e-05	0.00055	0.00054
288	0	2e-05	5e-05	1e-05	7e-05	0.00053	0.00052
289	0	2e-05	5e-05	1e-05	7e-05	0.00051	0.00051
290	0	2e-05	5e-05	1e-05	7e-05	0.0005	0.00049
291	0	2e-05	5e-05	1e-05	6e-05	0.00048	0.00048
292	0	2e-05	5e-05	1e-05	6e-05	0.00047	0.00046
293	0	2e-05	4e-05	1e-05	6e-05	0.00046	0.00045
294	0	2e-05	4e-05	1e-05	6e-05	0.00044	0.00044
295	0	2e-05	4e-05	1e-05	6e-05	0.00043	0.00043
296	0	2e-05	4e-05	1e-05	5e-05	0.00042	0.00041
297	0	2e-05	4e-05	1e-05	5e-05	0.0004	0.0004
298	0	2e-05	4e-05	1e-05	5e-05	0.00039	0.00039
299	0	1e-05	4e-05	1e-05	5e-05	0.00038	0.00038
300	0	1e-05	3e-05	1e-05	5e-05	0.00037	0.00037
301	0	1e-05	3e-05	1e-05	4e-05	0.00036	0.00036
302	0	1e-05	3e-05	1e-05	4e-05	0.00035	0.00035
303	0	1e-05	3e-05	1e-05	4e-05	0.00034	0.00034
304	0	1e-05	3e-05	0	4e-05	0.00032	0.00033
305	0	1e-05	3e-05	0	4e-05	0.00032	0.00032
306	0	1e-05	3e-05	0	4e-05	0.00031	0.00031
307	0	1e-05	3e-05	0	4e-05	0.0003	0.0003
308	0	1e-05	3e-05	0	3e-05	0.00029	0.00029
309	0	1e-05	2e-05	0	3e-05	0.00028	0.00028
310	0	1e-05	2e-05	0	3e-05	0.00027	0.00027
311	0	1e-05	2e-05	0	3e-05	0.00026	0.00026
312	0	1e-05	2e-05	0	3e-05	0.00025	0.00026
313	0	1e-05	2e-05	0	3e-05	0.00025	0.00025
314	0	1e-05	2e-05	0	3e-05	0.00024	0.00024
315	0	1e-05	2e-05	0	3e-05	0.00023	0.00023
316	0	1e-05	2e-05	0	3e-05	0.00022	0.00023
317	0	1e-05	2e-05	0	3e-05	0.00022	0.00022
318	0	1e-05	2e-05	0	2e-05	0.00021	0.00021
319	0	1e-05	2e-05	0	2e-05	0.0002	0.00021
320	0	1e-05	2e-05	0	2e-05	0.0002	0.0002
321	0	1e-05	2e-05	0	2e-05	0.00019	0.0002
322	0	1e-05	2e-05	0	2e-05	0.00019	0.00019
323	0	1e-05	2e-05	0	2e-05	0.00018	0.00018
324	0	1e-05	1e-05	0	2e-05	0.00017	0.00018
325	0	1e-05	1e-05	0	2e-05	0.00017	0.00017
326	0	0	1e-05	0	2e-05	0.00016	0.00017
327	0	0	1e-05	0	2e-05	0.00016	0.00016
328	0	0	1e-05	0	2e-05	0.00015	0.00016
329	0	0	1e-05	0	2e-05	0.00015	0.00015
330	0	0	1e-05	0	2e-05	0.00014	0.00015
331	0	0	1e-05	0	2e-05	0.00014	0.00014
332	0	0	1e-05	0	1e-05	0.00014	0.00014
333	0	0	1e-05	0	1e-05	0.00013	0.00014
334	0	0	1e-05	0	1e-05	0.00013	0.00013
335	0	0	1e-05	0	1e-05	0.00012	0.00013
336	0	0	1e-05	0	1e-05	0.00012	0.00012
337	0	0	1e-05	0	1e-05	0.00012	0.00012
338	0	0	1e-05	0	1e-05	0.00011	0.00012
339	0	0	1e-05	0	1e-05	0.00011	0.00011
340	0	0	1e-05	0	1e-05	0.0001	0.00011
341	0	0	1e-05	0	1e-05	0.0001	0.00011
342	0	0	1e-05	0	1e-05	0.0001	0.0001
343	0	0	1e-05	0	1e-05	0.0001	0.0001
344	0	0	1e-05	0	1e-05	9e-05	0.0001
345	0	0	1e-05	0	1e-05	9e-05	9e-05
346	0	0	1e-05	0	1e-05	9e-05	9e-05
347	0	0	1e-05	0	1e-05	8e-05	9e-05
348	0	0	1e-05	0	1e-05	8e-05	8e-05
349	0	0	1e-05	0	1e-05	8e-05	8e-05
350	0	0	1e-05	0	1e-05	8e-05	8e-05
351	0	0	1e-05	0	1e-05	7e-05	8e-05
352	0	0	1e-05	0	1e-05	7e-05	7e-05
353	0	0	1e-05	0	1e-05	7e-05	7e-05
354	0	0	0	0	1e-05	7e-05	7e-05
355	0	0	0	0	1e-05	6e-05	7e-05
356	0	0	0	0	1e-05	6e-05	7e-05
357	0	0	0	0	1e-05	6e-05	6e-05
358	0	0	0	0	1e-05	6e-05	6e-05
359	0	0	0	0	1e-05	6e-05	6e-05
360	0	0	0	0	1e-05	5e-05	6e-05
361	0	0	0	0	1e-05	5e-05	6e-05
362	0	0	0	0	1e-05	5e-05	5e-05
363	0	0	0	0	0	5e-05	5e-05
364	0	0	0	0	0	5e-05	5e-05
365	0	0	0	0	0	5e-05	5e-05
366	0	0	0	0	0	5e-05	5e-05
367	0	0	0	0	0	4e-05	5e-05
368	0	0	0	0	0	4e-05	5e-05
369	0	0	0	0	0	4e-05	4e-05
370	0	0	0	0	0	4e-05	4e-05
371	0	0	0	0	0	4e-05	4e-05
372	0	0	0	0	0	4e-05	4e-05
373	0	0	0	0	0	4e-05	4e-05
374	0	0	0	0	0	3e-05	4e-05
375	0	0	0	0	0	3e-05	4e-05
376	0	0	0	0	0	3e-05	3e-05
377	0	0	0	0	0	3e-05	3e-05
378	0	0	0	0	0	3e-05	3e-05
379	0	0	0	0	0	3e-05	3e-05
380	0	0	0	0	0	3e-05	3e-05
381	0	0	0	0	0	3e-05	3e-05
382	0	0	0	0	0	3e-05	3e-05
383	0	0	0	0	0	3e-05	3e-05
384	0	0	0	0	0	3e-05	3e-05
385	0	0	0	0	0	2e-05	3e-05
386	0	0	0	0	0	2e-05	3e-05
387	0	0	0	0	0	2e-05	2e-05
388	0	0	0	0	0	2e-05	2e-05
389	0	0	0	0	0	2e-05	2e-05
390	0	0	0	0	0	2e-05	2e-05
391	0	0	0	0	0	2e-05	2e-05
392	0	0	0	0	0	2e-05	2e-05
393	0	0	0	0	0	2e-05	2e-05
394	0	0	0	0	0	2e-05	2e-05
395	0	0	0	0	0	2e-05	2e-05
396	0	0	0	0	0	2e-05	2e-05
397	0	0	0	0	0	2e-05	2e-05
398	0	0	0	0	0	2e-05	2e-05
399	0	0	0	0	0	2e-05	2e-05
400	0	0	0	0	0	1e-05	2e-05

## Sheet: ROI 3
Matlab data									Raw data
0	1	0	0	0	0	0	0		after normalization
1	0.93714	0.05977	0.00011	5e-05	5e-05	2e-05	0.0295			ROI 1(Top)	ROI 2	ROI 3	ROI 4	ROI 5	ROI 6	ROI 7(Excretion)
2	0.87823	0.11341	0.00026	0.00023	0.00021	0.00016	0.05656		0	1	0.000813268	0	0	0	0	0
3	0.82302	0.16141	0.0004	0.00052	0.00041	0.00045	0.08142		15	0.0584135	0.174726	8.89184e-05	0	0	0	0.00149235
4	0.77128	0.20421	0.00052	0.0009	0.00061	0.00086	0.10428		30	0.0328727	0.332884	0.000451093	8.89184e-05	0.000217623	0.000451093	0.0467642
5	0.7228	0.24221	0.00063	0.00132	0.00081	0.00134	0.12533		45	0.0128508	0.219264	0	0	3.8432e-05	0.000496365	0.114944
6	0.67736	0.27582	0.00073	0.00177	0.001	0.00185	0.14474		60	0.0111823	0.150543	0.000364884	0.000405821	0	0.00013419	0.144687
7	0.63478	0.30538	0.00082	0.00223	0.00118	0.00238	0.16264		75	0.00493617	0.109653	0.000360549	0.000626462	0.000172825	0.000315278	0.17425
8	0.59488	0.33122	0.00089	0.00269	0.00134	0.0029	0.17914		90	0.00399497	0.0786494	0.000179462	0.000994355	0	0.000677452	0.219248
9	0.55748	0.35365	0.00096	0.00314	0.00149	0.0034	0.19435		105	0.00356715	0.061692	0.00013419	0.000224734	0.000217623	0.000270006	0.13939
10	0.52244	0.37296	0.00102	0.00356	0.00163	0.00388	0.20836		120	0.0022837	0.0501183	0.000224734	8.89184e-05	0.000262421	0	0.083706
11	0.4896	0.38941	0.00106	0.00396	0.00176	0.00432	0.22125
12	0.45882	0.40324	0.00111	0.00434	0.00187	0.00473	0.2331
13	0.42998	0.41469	0.00114	0.00468	0.00197	0.00511	0.24397
14	0.40295	0.42396	0.00117	0.00499	0.00205	0.00545	0.25392
15	0.37762	0.43125	0.00119	0.00527	0.00213	0.00575	0.26301
16	0.35388	0.43673	0.00121	0.00552	0.00219	0.00601	0.27129
17	0.33163	0.44058	0.00122	0.00574	0.00225	0.00625	0.2788
18	0.31079	0.44295	0.00123	0.00593	0.00229	0.00644	0.28561
19	0.29125	0.44397	0.00123	0.00609	0.00232	0.00661	0.29173
20	0.27294	0.44379	0.00123	0.00623	0.00235	0.00675	0.29722
21	0.25578	0.44252	0.00123	0.00634	0.00237	0.00686	0.30211
22	0.2397	0.44028	0.00122	0.00642	0.00238	0.00695	0.30644
23	0.22464	0.43716	0.00122	0.00648	0.00238	0.00701	0.31024
24	0.21051	0.43327	0.00121	0.00653	0.00238	0.00705	0.31353
25	0.19728	0.42868	0.00119	0.00655	0.00237	0.00707	0.31635
26	0.18488	0.42349	0.00118	0.00656	0.00236	0.00707	0.31873
27	0.17326	0.41776	0.00117	0.00655	0.00234	0.00705	0.32068
28	0.16237	0.41157	0.00115	0.00652	0.00232	0.00702	0.32224
29	0.15216	0.40497	0.00113	0.00649	0.0023	0.00698	0.32343
30	0.14259	0.39802	0.00111	0.00644	0.00227	0.00692	0.32427
31	0.13363	0.39077	0.00109	0.00638	0.00224	0.00685	0.32478
32	0.12523	0.38327	0.00107	0.00631	0.00221	0.00678	0.32499
33	0.11736	0.37557	0.00105	0.00623	0.00217	0.00669	0.3249
34	0.10998	0.36771	0.00103	0.00615	0.00214	0.00659	0.32454
35	0.10307	0.35971	0.00101	0.00606	0.0021	0.00649	0.32393
36	0.09659	0.35162	0.00098	0.00596	0.00206	0.00639	0.32308
37	0.09052	0.34347	0.00096	0.00586	0.00202	0.00627	0.322
38	0.08483	0.33527	0.00094	0.00575	0.00198	0.00616	0.32072
39	0.07949	0.32705	0.00092	0.00564	0.00193	0.00604	0.31924
40	0.0745	0.31885	0.00089	0.00553	0.00189	0.00591	0.31758
41	0.06981	0.31067	0.00087	0.00541	0.00185	0.00579	0.31575
42	0.06543	0.30253	0.00085	0.00529	0.0018	0.00566	0.31376
43	0.06131	0.29446	0.00083	0.00517	0.00176	0.00553	0.31163
44	0.05746	0.28646	0.0008	0.00505	0.00172	0.0054	0.30936
45	0.05385	0.27854	0.00078	0.00493	0.00167	0.00527	0.30697
46	0.05046	0.27072	0.00076	0.00481	0.00163	0.00514	0.30446
47	0.04729	0.26301	0.00074	0.00469	0.00158	0.00501	0.30184
48	0.04432	0.25542	0.00072	0.00457	0.00154	0.00488	0.29913
49	0.04153	0.24795	0.0007	0.00445	0.0015	0.00476	0.29632
50	0.03892	0.24061	0.00068	0.00434	0.00146	0.00463	0.29344
51	0.03647	0.2334	0.00066	0.00422	0.00142	0.0045	0.29048
52	0.03418	0.22633	0.00064	0.0041	0.00138	0.00438	0.28746
53	0.03203	0.21941	0.00062	0.00399	0.00134	0.00425	0.28437
54	0.03002	0.21263	0.0006	0.00387	0.0013	0.00413	0.28123
55	0.02813	0.206	0.00058	0.00376	0.00126	0.00401	0.27804
56	0.02636	0.19952	0.00056	0.00365	0.00122	0.00389	0.27481
57	0.02471	0.19319	0.00054	0.00354	0.00118	0.00378	0.27154
58	0.02315	0.18702	0.00053	0.00344	0.00115	0.00367	0.26824
59	0.0217	0.18099	0.00051	0.00333	0.00111	0.00355	0.26491
60	0.02033	0.17512	0.00049	0.00323	0.00108	0.00345	0.26156
61	0.01906	0.16939	0.00048	0.00313	0.00104	0.00334	0.25819
62	0.01786	0.16382	0.00046	0.00304	0.00101	0.00323	0.25481
63	0.01673	0.1584	0.00045	0.00294	0.00098	0.00313	0.25141
64	0.01568	0.15312	0.00043	0.00285	0.00094	0.00303	0.24801
65	0.0147	0.14799	0.00042	0.00276	0.00091	0.00294	0.2446
66	0.01377	0.14301	0.0004	0.00267	0.00088	0.00284	0.24119
67	0.01291	0.13817	0.00039	0.00258	0.00085	0.00275	0.23778
68	0.0121	0.13346	0.00038	0.0025	0.00083	0.00266	0.23438
69	0.01134	0.1289	0.00036	0.00241	0.0008	0.00257	0.23099
70	0.01062	0.12447	0.00035	0.00233	0.00077	0.00249	0.2276
71	0.00996	0.12017	0.00034	0.00226	0.00075	0.0024	0.22423
72	0.00933	0.11601	0.00033	0.00218	0.00072	0.00232	0.22087
73	0.00874	0.11197	0.00031	0.00211	0.0007	0.00224	0.21753
74	0.00819	0.10805	0.0003	0.00204	0.00067	0.00217	0.2142
75	0.00768	0.10426	0.00029	0.00197	0.00065	0.00209	0.2109
76	0.0072	0.10059	0.00028	0.0019	0.00063	0.00202	0.20761
77	0.00674	0.09704	0.00027	0.00183	0.0006	0.00195	0.20435
78	0.00632	0.0936	0.00026	0.00177	0.00058	0.00189	0.20112
79	0.00592	0.09026	0.00025	0.00171	0.00056	0.00182	0.1979
80	0.00555	0.08704	0.00024	0.00165	0.00054	0.00176	0.19472
81	0.0052	0.08393	0.00024	0.00159	0.00052	0.0017	0.19156
82	0.00487	0.08091	0.00023	0.00154	0.00051	0.00164	0.18843
83	0.00457	0.078	0.00022	0.00148	0.00049	0.00158	0.18534
84	0.00428	0.07518	0.00021	0.00143	0.00047	0.00152	0.18227
85	0.00401	0.07246	0.0002	0.00138	0.00045	0.00147	0.17923
86	0.00376	0.06983	0.0002	0.00133	0.00044	0.00142	0.17622
87	0.00352	0.06728	0.00019	0.00128	0.00042	0.00137	0.17325
88	0.0033	0.06483	0.00018	0.00124	0.00041	0.00132	0.17031
89	0.00309	0.06246	0.00018	0.00119	0.00039	0.00127	0.16741
90	0.0029	0.06017	0.00017	0.00115	0.00038	0.00122	0.16453
91	0.00272	0.05796	0.00016	0.00111	0.00036	0.00118	0.1617
92	0.00255	0.05582	0.00016	0.00107	0.00035	0.00114	0.15889
93	0.00239	0.05376	0.00015	0.00103	0.00034	0.0011	0.15612
94	0.00224	0.05178	0.00015	0.00099	0.00032	0.00106	0.15339
95	0.0021	0.04986	0.00014	0.00096	0.00031	0.00102	0.15069
96	0.00196	0.04801	0.00014	0.00092	0.0003	0.00098	0.14803
97	0.00184	0.04622	0.00013	0.00089	0.00029	0.00094	0.1454
98	0.00172	0.0445	0.00013	0.00085	0.00028	0.00091	0.14281
99	0.00162	0.04284	0.00012	0.00082	0.00027	0.00088	0.14026
100	0.00151	0.04124	0.00012	0.00079	0.00026	0.00084	0.13774
101	0.00142	0.0397	0.00011	0.00076	0.00025	0.00081	0.13525
102	0.00133	0.03821	0.00011	0.00074	0.00024	0.00078	0.1328
103	0.00125	0.03678	0.0001	0.00071	0.00023	0.00075	0.13039
104	0.00117	0.03539	0.0001	0.00068	0.00022	0.00072	0.12801
105	0.00109	0.03406	0.0001	0.00066	0.00021	0.0007	0.12567
106	0.00103	0.03278	9e-05	0.00063	0.00021	0.00067	0.12336
107	0.00096	0.03154	9e-05	0.00061	0.0002	0.00065	0.12109
108	0.0009	0.03035	9e-05	0.00059	0.00019	0.00062	0.11885
109	0.00084	0.0292	8e-05	0.00056	0.00018	0.0006	0.11665
110	0.00079	0.02809	8e-05	0.00054	0.00018	0.00058	0.11448
111	0.00074	0.02703	8e-05	0.00052	0.00017	0.00055	0.11235
112	0.00069	0.026	7e-05	0.0005	0.00016	0.00053	0.11025
113	0.00065	0.02501	7e-05	0.00048	0.00016	0.00051	0.10818
114	0.00061	0.02406	7e-05	0.00047	0.00015	0.00049	0.10615
115	0.00057	0.02314	7e-05	0.00045	0.00015	0.00048	0.10415
116	0.00054	0.02226	6e-05	0.00043	0.00014	0.00046	0.10218
117	0.0005	0.02141	6e-05	0.00041	0.00014	0.00044	0.10024
118	0.00047	0.02059	6e-05	0.0004	0.00013	0.00042	0.09834
119	0.00044	0.01981	6e-05	0.00038	0.00013	0.00041	0.09647
120	0.00041	0.01905	5e-05	0.00037	0.00012	0.00039	0.09463
121	0.00039	0.01832	5e-05	0.00035	0.00012	0.00038	0.09282
122	0.00036	0.01761	5e-05	0.00034	0.00011	0.00036	0.09104
123	0.00034	0.01694	5e-05	0.00033	0.00011	0.00035	0.08929
124	0.00032	0.01629	5e-05	0.00032	0.0001	0.00034	0.08757
125	0.0003	0.01566	4e-05	0.0003	0.0001	0.00032	0.08589
126	0.00028	0.01506	4e-05	0.00029	0.0001	0.00031	0.08423
127	0.00026	0.01448	4e-05	0.00028	9e-05	0.0003	0.0826
128	0.00025	0.01392	4e-05	0.00027	9e-05	0.00029	0.081
129	0.00023	0.01338	4e-05	0.00026	8e-05	0.00028	0.07942
130	0.00022	0.01287	4e-05	0.00025	8e-05	0.00027	0.07788
131	0.0002	0.01237	3e-05	0.00024	8e-05	0.00026	0.07636
132	0.00019	0.01189	3e-05	0.00023	8e-05	0.00025	0.07487
133	0.00018	0.01143	3e-05	0.00022	7e-05	0.00024	0.0734
134	0.00017	0.01099	3e-05	0.00021	7e-05	0.00023	0.07196
135	0.00016	0.01057	3e-05	0.00021	7e-05	0.00022	0.07055
136	0.00015	0.01016	3e-05	0.0002	6e-05	0.00021	0.06917
137	0.00014	0.00976	3e-05	0.00019	6e-05	0.0002	0.0678
138	0.00013	0.00938	3e-05	0.00018	6e-05	0.00019	0.06647
139	0.00012	0.00902	3e-05	0.00018	6e-05	0.00019	0.06516
140	0.00011	0.00867	2e-05	0.00017	5e-05	0.00018	0.06387
141	0.00011	0.00833	2e-05	0.00016	5e-05	0.00017	0.0626
142	0.0001	0.00801	2e-05	0.00016	5e-05	0.00017	0.06136
143	9e-05	0.0077	2e-05	0.00015	5e-05	0.00016	0.06014
144	9e-05	0.0074	2e-05	0.00014	5e-05	0.00015	0.05895
145	8e-05	0.00711	2e-05	0.00014	5e-05	0.00015	0.05778
146	8e-05	0.00683	2e-05	0.00013	4e-05	0.00014	0.05662
147	7e-05	0.00657	2e-05	0.00013	4e-05	0.00014	0.0555
148	7e-05	0.00631	2e-05	0.00012	4e-05	0.00013	0.05439
149	6e-05	0.00607	2e-05	0.00012	4e-05	0.00013	0.0533
150	6e-05	0.00583	2e-05	0.00011	4e-05	0.00012	0.05223
151	6e-05	0.0056	2e-05	0.00011	4e-05	0.00012	0.05119
152	5e-05	0.00538	2e-05	0.0001	3e-05	0.00011	0.05016
153	5e-05	0.00517	1e-05	0.0001	3e-05	0.00011	0.04915
154	5e-05	0.00497	1e-05	0.0001	3e-05	0.0001	0.04816
155	4e-05	0.00478	1e-05	9e-05	3e-05	0.0001	0.0472
156	4e-05	0.00459	1e-05	9e-05	3e-05	0.0001	0.04624
157	4e-05	0.00441	1e-05	9e-05	3e-05	9e-05	0.04531
158	4e-05	0.00424	1e-05	8e-05	3e-05	9e-05	0.0444
159	3e-05	0.00407	1e-05	8e-05	3e-05	8e-05	0.0435
160	3e-05	0.00391	1e-05	8e-05	2e-05	8e-05	0.04262
161	3e-05	0.00376	1e-05	7e-05	2e-05	8e-05	0.04176
162	3e-05	0.00361	1e-05	7e-05	2e-05	7e-05	0.04091
163	3e-05	0.00347	1e-05	7e-05	2e-05	7e-05	0.04009
164	2e-05	0.00333	1e-05	7e-05	2e-05	7e-05	0.03927
165	2e-05	0.0032	1e-05	6e-05	2e-05	7e-05	0.03847
166	2e-05	0.00308	1e-05	6e-05	2e-05	6e-05	0.03769
167	2e-05	0.00296	1e-05	6e-05	2e-05	6e-05	0.03693
168	2e-05	0.00284	1e-05	6e-05	2e-05	6e-05	0.03618
169	2e-05	0.00273	1e-05	5e-05	2e-05	6e-05	0.03544
170	2e-05	0.00262	1e-05	5e-05	2e-05	5e-05	0.03472
171	2e-05	0.00252	1e-05	5e-05	2e-05	5e-05	0.03401
172	1e-05	0.00242	1e-05	5e-05	2e-05	5e-05	0.03332
173	1e-05	0.00233	1e-05	5e-05	1e-05	5e-05	0.03264
174	1e-05	0.00223	1e-05	4e-05	1e-05	5e-05	0.03197
175	1e-05	0.00215	1e-05	4e-05	1e-05	4e-05	0.03131
176	1e-05	0.00206	1e-05	4e-05	1e-05	4e-05	0.03067
177	1e-05	0.00198	1e-05	4e-05	1e-05	4e-05	0.03005
178	1e-05	0.0019	1e-05	4e-05	1e-05	4e-05	0.02943
179	1e-05	0.00183	1e-05	4e-05	1e-05	4e-05	0.02883
180	1e-05	0.00176	0	3e-05	1e-05	4e-05	0.02824
181	1e-05	0.00169	0	3e-05	1e-05	4e-05	0.02766
182	1e-05	0.00162	0	3e-05	1e-05	3e-05	0.02709
183	1e-05	0.00156	0	3e-05	1e-05	3e-05	0.02653
184	1e-05	0.0015	0	3e-05	1e-05	3e-05	0.02599
185	1e-05	0.00144	0	3e-05	1e-05	3e-05	0.02545
186	1e-05	0.00138	0	3e-05	1e-05	3e-05	0.02493
187	1e-05	0.00133	0	3e-05	1e-05	3e-05	0.02442
188	1e-05	0.00127	0	2e-05	1e-05	3e-05	0.02391
189	0	0.00122	0	2e-05	1e-05	3e-05	0.02342
190	0	0.00118	0	2e-05	1e-05	2e-05	0.02294
191	0	0.00113	0	2e-05	1e-05	2e-05	0.02246
192	0	0.00108	0	2e-05	1e-05	2e-05	0.022
193	0	0.00104	0	2e-05	1e-05	2e-05	0.02155
194	0	0.001	0	2e-05	1e-05	2e-05	0.0211
195	0	0.00096	0	2e-05	1e-05	2e-05	0.02067
196	0	0.00092	0	2e-05	1e-05	2e-05	0.02024
197	0	0.00089	0	2e-05	1e-05	2e-05	0.01982
198	0	0.00085	0	2e-05	1e-05	2e-05	0.01941
199	0	0.00082	0	2e-05	1e-05	2e-05	0.01901
200	0	0.00079	0	2e-05	0	2e-05	0.01862
201	0	0.00076	0	1e-05	0	2e-05	0.01823
202	0	0.00073	0	1e-05	0	2e-05	0.01785
203	0	0.0007	0	1e-05	0	1e-05	0.01748
204	0	0.00067	0	1e-05	0	1e-05	0.01712
205	0	0.00064	0	1e-05	0	1e-05	0.01677
206	0	0.00062	0	1e-05	0	1e-05	0.01642
207	0	0.00059	0	1e-05	0	1e-05	0.01608
208	0	0.00057	0	1e-05	0	1e-05	0.01574
209	0	0.00055	0	1e-05	0	1e-05	0.01542
210	0	0.00053	0	1e-05	0	1e-05	0.0151
211	0	0.00051	0	1e-05	0	1e-05	0.01478
212	0	0.00049	0	1e-05	0	1e-05	0.01447
213	0	0.00047	0	1e-05	0	1e-05	0.01417
214	0	0.00045	0	1e-05	0	1e-05	0.01388
215	0	0.00043	0	1e-05	0	1e-05	0.01359
216	0	0.00041	0	1e-05	0	1e-05	0.01331
217	0	0.0004	0	1e-05	0	1e-05	0.01303
218	0	0.00038	0	1e-05	0	1e-05	0.01276
219	0	0.00037	0	1e-05	0	1e-05	0.01249
220	0	0.00035	0	1e-05	0	1e-05	0.01223
221	0	0.00034	0	1e-05	0	1e-05	0.01198
222	0	0.00032	0	1e-05	0	1e-05	0.01173
223	0	0.00031	0	1e-05	0	1e-05	0.01148
224	0	0.0003	0	1e-05	0	1e-05	0.01124
225	0	0.00029	0	1e-05	0	1e-05	0.01101
226	0	0.00028	0	1e-05	0	1e-05	0.01078
227	0	0.00026	0	1e-05	0	1e-05	0.01056
228	0	0.00025	0	0	0	1e-05	0.01034
229	0	0.00024	0	0	0	1e-05	0.01012
230	0	0.00023	0	0	0	0	0.00991
231	0	0.00023	0	0	0	0	0.0097
232	0	0.00022	0	0	0	0	0.0095
233	0	0.00021	0	0	0	0	0.0093
234	0	0.0002	0	0	0	0	0.00911
235	0	0.00019	0	0	0	0	0.00892
236	0	0.00018	0	0	0	0	0.00873
237	0	0.00018	0	0	0	0	0.00855
238	0	0.00017	0	0	0	0	0.00837
239	0	0.00016	0	0	0	0	0.00819
240	0	0.00016	0	0	0	0	0.00802
241	0	0.00015	0	0	0	0	0.00785
242	0	0.00014	0	0	0	0	0.00769
243	0	0.00014	0	0	0	0	0.00753
244	0	0.00013	0	0	0	0	0.00737
245	0	0.00013	0	0	0	0	0.00722
246	0	0.00012	0	0	0	0	0.00707
247	0	0.00012	0	0	0	0	0.00692
248	0	0.00011	0	0	0	0	0.00677
249	0	0.00011	0	0	0	0	0.00663
250	0	0.0001	0	0	0	0	0.00649
251	0	0.0001	0	0	0	0	0.00636
252	0	0.0001	0	0	0	0	0.00622
253	0	9e-05	0	0	0	0	0.00609
254	0	9e-05	0	0	0	0	0.00596
255	0	9e-05	0	0	0	0	0.00584
256	0	8e-05	0	0	0	0	0.00572
257	0	8e-05	0	0	0	0	0.0056
258	0	8e-05	0	0	0	0	0.00548
259	0	7e-05	0	0	0	0	0.00536
260	0	7e-05	0	0	0	0	0.00525
261	0	7e-05	0	0	0	0	0.00514
262	0	6e-05	0	0	0	0	0.00503
263	0	6e-05	0	0	0	0	0.00493
264	0	6e-05	0	0	0	0	0.00482
265	0	6e-05	0	0	0	0	0.00472
266	0	5e-05	0	0	0	0	0.00462
267	0	5e-05	0	0	0	0	0.00453
268	0	5e-05	0	0	0	0	0.00443
269	0	5e-05	0	0	0	0	0.00434
270	0	5e-05	0	0	0	0	0.00425
271	0	4e-05	0	0	0	0	0.00416
272	0	4e-05	0	0	0	0	0.00407
273	0	4e-05	0	0	0	0	0.00399
274	0	4e-05	0	0	0	0	0.0039
275	0	4e-05	0	0	0	0	0.00382
276	0	4e-05	0	0	0	0	0.00374
277	0	4e-05	0	0	0	0	0.00366
278	0	3e-05	0	0	0	0	0.00358
279	0	3e-05	0	0	0	0	0.00351
280	0	3e-05	0	0	0	0	0.00344
281	0	3e-05	0	0	0	0	0.00336
282	0	3e-05	0	0	0	0	0.00329
283	0	3e-05	0	0	0	0	0.00322
284	0	3e-05	0	0	0	0	0.00316
285	0	3e-05	0	0	0	0	0.00309
286	0	2e-05	0	0	0	0	0.00302
287	0	2e-05	0	0	0	0	0.00296
288	0	2e-05	0	0	0	0	0.0029
289	0	2e-05	0	0	0	0	0.00284
290	0	2e-05	0	0	0	0	0.00278
291	0	2e-05	0	0	0	0	0.00272
292	0	2e-05	0	0	0	0	0.00266
293	0	2e-05	0	0	0	0	0.00261
294	0	2e-05	0	0	0	0	0.00255
295	0	2e-05	0	0	0	0	0.0025
296	0	2e-05	0	0	0	0	0.00244
297	0	2e-05	0	0	0	0	0.00239
298	0	2e-05	0	0	0	0	0.00234
299	0	1e-05	0	0	0	0	0.00229
300	0	1e-05	0	0	0	0	0.00225
301	0	1e-05	0	0	0	0	0.0022
302	0	1e-05	0	0	0	0	0.00215
303	0	1e-05	0	0	0	0	0.00211
304	0	1e-05	0	0	0	0	0.00206
305	0	1e-05	0	0	0	0	0.00202
306	0	1e-05	0	0	0	0	0.00198
307	0	1e-05	0	0	0	0	0.00193
308	0	1e-05	0	0	0	0	0.00189
309	0	1e-05	0	0	0	0	0.00185
310	0	1e-05	0	0	0	0	0.00182
311	0	1e-05	0	0	0	0	0.00178
312	0	1e-05	0	0	0	0	0.00174
313	0	1e-05	0	0	0	0	0.0017
314	0	1e-05	0	0	0	0	0.00167
315	0	1e-05	0	0	0	0	0.00163
316	0	1e-05	0	0	0	0	0.0016
317	0	1e-05	0	0	0	0	0.00156
318	0	1e-05	0	0	0	0	0.00153
319	0	1e-05	0	0	0	0	0.0015
320	0	1e-05	0	0	0	0	0.00147
321	0	1e-05	0	0	0	0	0.00144
322	0	1e-05	0	0	0	0	0.00141
323	0	1e-05	0	0	0	0	0.00138
324	0	1e-05	0	0	0	0	0.00135
325	0	1e-05	0	0	0	0	0.00132
326	0	0	0	0	0	0	0.00129
327	0	0	0	0	0	0	0.00126
328	0	0	0	0	0	0	0.00124
329	0	0	0	0	0	0	0.00121
330	0	0	0	0	0	0	0.00119
331	0	0	0	0	0	0	0.00116
332	0	0	0	0	0	0	0.00114
333	0	0	0	0	0	0	0.00111
334	0	0	0	0	0	0	0.00109
335	0	0	0	0	0	0	0.00107
336	0	0	0	0	0	0	0.00104
337	0	0	0	0	0	0	0.00102
338	0	0	0	0	0	0	0.001
339	0	0	0	0	0	0	0.00098
340	0	0	0	0	0	0	0.00096
341	0	0	0	0	0	0	0.00094
342	0	0	0	0	0	0	0.00092
343	0	0	0	0	0	0	0.0009
344	0	0	0	0	0	0	0.00088
345	0	0	0	0	0	0	0.00086
346	0	0	0	0	0	0	0.00084
347	0	0	0	0	0	0	0.00083
348	0	0	0	0	0	0	0.00081
349	0	0	0	0	0	0	0.00079
350	0	0	0	0	0	0	0.00077
351	0	0	0	0	0	0	0.00076
352	0	0	0	0	0	0	0.00074
353	0	0	0	0	0	0	0.00073
354	0	0	0	0	0	0	0.00071
355	0	0	0	0	0	0	0.0007
356	0	0	0	0	0	0	0.00068
357	0	0	0	0	0	0	0.00067
358	0	0	0	0	0	0	0.00065
359	0	0	0	0	0	0	0.00064
360	0	0	0	0	0	0	0.00063
361	0	0	0	0	0	0	0.00061
362	0	0	0	0	0	0	0.0006
363	0	0	0	0	0	0	0.00059
364	0	0	0	0	0	0	0.00057
365	0	0	0	0	0	0	0.00056
366	0	0	0	0	0	0	0.00055
367	0	0	0	0	0	0	0.00054
368	0	0	0	0	0	0	0.00053
369	0	0	0	0	0	0	0.00052
370	0	0	0	0	0	0	0.00051
371	0	0	0	0	0	0	0.00049
372	0	0	0	0	0	0	0.00048
373	0	0	0	0	0	0	0.00047
374	0	0	0	0	0	0	0.00046
375	0	0	0	0	0	0	0.00045
376	0	0	0	0	0	0	0.00044
377	0	0	0	0	0	0	0.00044
378	0	0	0	0	0	0	0.00043
379	0	0	0	0	0	0	0.00042
380	0	0	0	0	0	0	0.00041
381	0	0	0	0	0	0	0.0004
382	0	0	0	0	0	0	0.00039
383	0	0	0	0	0	0	0.00038
384	0	0	0	0	0	0	0.00038
385	0	0	0	0	0	0	0.00037
386	0	0	0	0	0	0	0.00036
387	0	0	0	0	0	0	0.00035
388	0	0	0	0	0	0	0.00034
389	0	0	0	0	0	0	0.00034
390	0	0	0	0	0	0	0.00033
391	0	0	0	0	0	0	0.00032
392	0	0	0	0	0	0	0.00032
393	0	0	0	0	0	0	0.00031
394	0	0	0	0	0	0	0.0003
395	0	0	0	0	0	0	0.0003
396	0	0	0	0	0	0	0.00029
397	0	0	0	0	0	0	0.00028
398	0	0	0	0	0	0	0.00028
399	0	0	0	0	0	0	0.00027
400	0	0	0	0	0	0	0.00027

## Sheet: ROI 4 
Matlab data									Raw data
0	1	0	0	0	0	0	0		after normalization
1	0.93714	0.05977	0.00011	4e-05	6e-05	2e-05	0.0295			ROI 1(Top)	ROI 2	ROI 3	ROI 4	ROI 5	ROI 6	ROI 7(Excretion)
2	0.87823	0.11341	0.00026	0.0002	0.00023	0.00017	0.05657		0	1	0.000813268	0	0	0	0	0
3	0.82302	0.16141	0.0004	0.00042	0.00045	0.0005	0.08143		15	0.0584135	0.174726	8.89184e-05	0	0	0	0.00149235
4	0.77128	0.20421	0.00052	0.00068	0.00069	0.00095	0.10432		30	0.0328727	0.332884	0.000451093	8.89184e-05	0.000217623	0.000451093	0.0467642
5	0.7228	0.24221	0.00063	0.00095	0.00092	0.0015	0.12543		45	0.0128508	0.219264	0	0	3.8432e-05	0.000496365	0.114944
6	0.67736	0.27582	0.00073	0.00121	0.00113	0.00209	0.14493		60	0.0111823	0.150543	0.000364884	0.000405821	0	0.00013419	0.144687
7	0.63478	0.30538	0.00082	0.00145	0.00133	0.00269	0.16295		75	0.00493617	0.109653	0.000360549	0.000626462	0.000172825	0.000315278	0.17425
8	0.59488	0.33122	0.00089	0.00168	0.00151	0.00327	0.1796		90	0.00399497	0.0786494	0.000179462	0.000994355	0	0.000677452	0.219248
9	0.55748	0.35365	0.00096	0.00188	0.00167	0.00383	0.19498		105	0.00356715	0.061692	0.00013419	0.000224734	0.000217623	0.000270006	0.13939
10	0.52244	0.37296	0.00102	0.00206	0.00181	0.00434	0.20918		120	0.0022837	0.0501183	0.000224734	8.89184e-05	0.000262421	0	0.083706
11	0.4896	0.38941	0.00106	0.00222	0.00193	0.00481	0.22227
12	0.45882	0.40324	0.00111	0.00236	0.00204	0.00523	0.23432
13	0.42998	0.41469	0.00114	0.00248	0.00213	0.00561	0.24539
14	0.40295	0.42396	0.00117	0.00259	0.00221	0.00594	0.25554
15	0.37762	0.43125	0.00119	0.00267	0.00227	0.00622	0.26482
16	0.35388	0.43673	0.00121	0.00275	0.00233	0.00647	0.27327
17	0.33163	0.44058	0.00122	0.0028	0.00237	0.00667	0.28095
18	0.31079	0.44295	0.00123	0.00285	0.0024	0.00684	0.28789
19	0.29125	0.44397	0.00123	0.00288	0.00242	0.00698	0.29415
20	0.27294	0.44379	0.00123	0.00291	0.00244	0.00708	0.29975
21	0.25578	0.44252	0.00123	0.00292	0.00244	0.00716	0.30473
22	0.2397	0.44028	0.00122	0.00292	0.00244	0.00721	0.30913
23	0.22464	0.43716	0.00122	0.00292	0.00244	0.00724	0.31298
24	0.21051	0.43327	0.00121	0.00291	0.00243	0.00725	0.31631
25	0.19728	0.42868	0.00119	0.0029	0.00241	0.00724	0.31916
26	0.18488	0.42349	0.00118	0.00287	0.00239	0.00721	0.32155
27	0.17326	0.41776	0.00117	0.00285	0.00236	0.00717	0.3235
28	0.16237	0.41157	0.00115	0.00282	0.00234	0.00711	0.32505
29	0.15216	0.40497	0.00113	0.00278	0.0023	0.00704	0.32622
30	0.14259	0.39802	0.00111	0.00274	0.00227	0.00696	0.32702
31	0.13363	0.39077	0.00109	0.0027	0.00223	0.00688	0.32749
32	0.12523	0.38327	0.00107	0.00266	0.0022	0.00678	0.32764
33	0.11736	0.37557	0.00105	0.00261	0.00216	0.00668	0.3275
34	0.10998	0.36771	0.00103	0.00256	0.00212	0.00657	0.32708
35	0.10307	0.35971	0.00101	0.00251	0.00207	0.00645	0.32639
36	0.09659	0.35162	0.00098	0.00246	0.00203	0.00633	0.32547
37	0.09052	0.34347	0.00096	0.00241	0.00199	0.00621	0.32431
38	0.08483	0.33527	0.00094	0.00236	0.00194	0.00608	0.32294
39	0.07949	0.32705	0.00092	0.00231	0.0019	0.00595	0.32138
40	0.0745	0.31885	0.00089	0.00225	0.00185	0.00582	0.31963
41	0.06981	0.31067	0.00087	0.0022	0.00181	0.00569	0.31771
42	0.06543	0.30253	0.00085	0.00214	0.00176	0.00555	0.31564
43	0.06131	0.29446	0.00083	0.00209	0.00172	0.00542	0.31341
44	0.05746	0.28646	0.0008	0.00204	0.00167	0.00528	0.31105
45	0.05385	0.27854	0.00078	0.00198	0.00163	0.00515	0.30857
46	0.05046	0.27072	0.00076	0.00193	0.00158	0.00502	0.30597
47	0.04729	0.26301	0.00074	0.00188	0.00154	0.00488	0.30326
48	0.04432	0.25542	0.00072	0.00182	0.0015	0.00475	0.30046
49	0.04153	0.24795	0.0007	0.00177	0.00145	0.00462	0.29757
50	0.03892	0.24061	0.00068	0.00172	0.00141	0.00449	0.2946
51	0.03647	0.2334	0.00066	0.00167	0.00137	0.00437	0.29155
52	0.03418	0.22633	0.00064	0.00162	0.00133	0.00424	0.28844
53	0.03203	0.21941	0.00062	0.00158	0.00129	0.00412	0.28528
54	0.03002	0.21263	0.0006	0.00153	0.00125	0.004	0.28205
55	0.02813	0.206	0.00058	0.00148	0.00121	0.00388	0.27879
56	0.02636	0.19952	0.00056	0.00144	0.00118	0.00376	0.27548
57	0.02471	0.19319	0.00054	0.00139	0.00114	0.00365	0.27214
58	0.02315	0.18702	0.00053	0.00135	0.0011	0.00354	0.26876
59	0.0217	0.18099	0.00051	0.00131	0.00107	0.00343	0.26537
60	0.02033	0.17512	0.00049	0.00126	0.00103	0.00332	0.26195
61	0.01906	0.16939	0.00048	0.00122	0.001	0.00321	0.25851
62	0.01786	0.16382	0.00046	0.00118	0.00097	0.00311	0.25506
63	0.01673	0.1584	0.00045	0.00115	0.00094	0.00301	0.25161
64	0.01568	0.15312	0.00043	0.00111	0.00091	0.00292	0.24815
65	0.0147	0.14799	0.00042	0.00107	0.00088	0.00282	0.24468
66	0.01377	0.14301	0.0004	0.00104	0.00085	0.00273	0.24122
67	0.01291	0.13817	0.00039	0.001	0.00082	0.00264	0.23776
68	0.0121	0.13346	0.00038	0.00097	0.00079	0.00255	0.23431
69	0.01134	0.1289	0.00036	0.00094	0.00076	0.00247	0.23087
70	0.01062	0.12447	0.00035	0.0009	0.00074	0.00238	0.22744
71	0.00996	0.12017	0.00034	0.00087	0.00071	0.0023	0.22402
72	0.00933	0.11601	0.00033	0.00084	0.00069	0.00222	0.22062
73	0.00874	0.11197	0.00031	0.00081	0.00067	0.00215	0.21724
74	0.00819	0.10805	0.0003	0.00079	0.00064	0.00207	0.21388
75	0.00768	0.10426	0.00029	0.00076	0.00062	0.002	0.21054
76	0.0072	0.10059	0.00028	0.00073	0.0006	0.00193	0.20722
77	0.00674	0.09704	0.00027	0.00071	0.00058	0.00187	0.20393
78	0.00632	0.0936	0.00026	0.00068	0.00056	0.0018	0.20066
79	0.00592	0.09026	0.00025	0.00066	0.00054	0.00174	0.19742
80	0.00555	0.08704	0.00024	0.00063	0.00052	0.00168	0.19421
81	0.0052	0.08393	0.00024	0.00061	0.0005	0.00162	0.19103
82	0.00487	0.08091	0.00023	0.00059	0.00048	0.00156	0.18787
83	0.00457	0.078	0.00022	0.00057	0.00046	0.00151	0.18475
84	0.00428	0.07518	0.00021	0.00055	0.00045	0.00145	0.18166
85	0.00401	0.07246	0.0002	0.00053	0.00043	0.0014	0.17861
86	0.00376	0.06983	0.0002	0.00051	0.00042	0.00135	0.17559
87	0.00352	0.06728	0.00019	0.00049	0.0004	0.0013	0.1726
88	0.0033	0.06483	0.00018	0.00047	0.00039	0.00125	0.16964
89	0.00309	0.06246	0.00018	0.00046	0.00037	0.00121	0.16672
90	0.0029	0.06017	0.00017	0.00044	0.00036	0.00117	0.16384
91	0.00272	0.05796	0.00016	0.00042	0.00035	0.00112	0.16099
92	0.00255	0.05582	0.00016	0.00041	0.00033	0.00108	0.15817
93	0.00239	0.05376	0.00015	0.00039	0.00032	0.00104	0.1554
94	0.00224	0.05178	0.00015	0.00038	0.00031	0.001	0.15265
95	0.0021	0.04986	0.00014	0.00036	0.0003	0.00097	0.14995
96	0.00196	0.04801	0.00014	0.00035	0.00029	0.00093	0.14728
97	0.00184	0.04622	0.00013	0.00034	0.00028	0.0009	0.14465
98	0.00172	0.0445	0.00013	0.00033	0.00027	0.00086	0.14205
99	0.00162	0.04284	0.00012	0.00031	0.00026	0.00083	0.13949
100	0.00151	0.04124	0.00012	0.0003	0.00025	0.0008	0.13697
101	0.00142	0.0397	0.00011	0.00029	0.00024	0.00077	0.13448
102	0.00133	0.03821	0.00011	0.00028	0.00023	0.00074	0.13203
103	0.00125	0.03678	0.0001	0.00027	0.00022	0.00072	0.12962
104	0.00117	0.03539	0.0001	0.00026	0.00021	0.00069	0.12724
105	0.00109	0.03406	0.0001	0.00025	0.0002	0.00066	0.1249
106	0.00103	0.03278	9e-05	0.00024	0.0002	0.00064	0.12259
107	0.00096	0.03154	9e-05	0.00023	0.00019	0.00061	0.12032
108	0.0009	0.03035	9e-05	0.00022	0.00018	0.00059	0.11808
109	0.00084	0.0292	8e-05	0.00021	0.00017	0.00057	0.11588
110	0.00079	0.02809	8e-05	0.00021	0.00017	0.00055	0.11372
111	0.00074	0.02703	8e-05	0.0002	0.00016	0.00053	0.11159
112	0.00069	0.026	7e-05	0.00019	0.00016	0.00051	0.10949
113	0.00065	0.02501	7e-05	0.00018	0.00015	0.00049	0.10743
114	0.00061	0.02406	7e-05	0.00018	0.00014	0.00047	0.1054
115	0.00057	0.02314	7e-05	0.00017	0.00014	0.00045	0.1034
116	0.00054	0.02226	6e-05	0.00016	0.00013	0.00043	0.10144
117	0.0005	0.02141	6e-05	0.00016	0.00013	0.00042	0.09951
118	0.00047	0.02059	6e-05	0.00015	0.00012	0.0004	0.09761
119	0.00044	0.01981	6e-05	0.00015	0.00012	0.00039	0.09574
120	0.00041	0.01905	5e-05	0.00014	0.00011	0.00037	0.09391
121	0.00039	0.01832	5e-05	0.00013	0.00011	0.00036	0.09211
122	0.00036	0.01761	5e-05	0.00013	0.00011	0.00034	0.09033
123	0.00034	0.01694	5e-05	0.00012	0.0001	0.00033	0.08859
124	0.00032	0.01629	5e-05	0.00012	0.0001	0.00032	0.08688
125	0.0003	0.01566	4e-05	0.00012	9e-05	0.00031	0.0852
126	0.00028	0.01506	4e-05	0.00011	9e-05	0.00029	0.08355
127	0.00026	0.01448	4e-05	0.00011	9e-05	0.00028	0.08192
128	0.00025	0.01392	4e-05	0.0001	8e-05	0.00027	0.08033
129	0.00023	0.01338	4e-05	0.0001	8e-05	0.00026	0.07876
130	0.00022	0.01287	4e-05	9e-05	8e-05	0.00025	0.07723
131	0.0002	0.01237	3e-05	9e-05	7e-05	0.00024	0.07571
132	0.00019	0.01189	3e-05	9e-05	7e-05	0.00023	0.07423
133	0.00018	0.01143	3e-05	8e-05	7e-05	0.00022	0.07277
134	0.00017	0.01099	3e-05	8e-05	7e-05	0.00022	0.07134
135	0.00016	0.01057	3e-05	8e-05	6e-05	0.00021	0.06994
136	0.00015	0.01016	3e-05	7e-05	6e-05	0.0002	0.06856
137	0.00014	0.00976	3e-05	7e-05	6e-05	0.00019	0.06721
138	0.00013	0.00938	3e-05	7e-05	6e-05	0.00018	0.06588
139	0.00012	0.00902	3e-05	7e-05	5e-05	0.00018	0.06457
140	0.00011	0.00867	2e-05	6e-05	5e-05	0.00017	0.06329
141	0.00011	0.00833	2e-05	6e-05	5e-05	0.00016	0.06204
142	0.0001	0.00801	2e-05	6e-05	5e-05	0.00016	0.0608
143	9e-05	0.0077	2e-05	6e-05	5e-05	0.00015	0.05959
144	9e-05	0.0074	2e-05	5e-05	4e-05	0.00014	0.05841
145	8e-05	0.00711	2e-05	5e-05	4e-05	0.00014	0.05724
146	8e-05	0.00683	2e-05	5e-05	4e-05	0.00013	0.0561
147	7e-05	0.00657	2e-05	5e-05	4e-05	0.00013	0.05498
148	7e-05	0.00631	2e-05	5e-05	4e-05	0.00012	0.05388
149	6e-05	0.00607	2e-05	4e-05	4e-05	0.00012	0.0528
150	6e-05	0.00583	2e-05	4e-05	3e-05	0.00011	0.05174
151	6e-05	0.0056	2e-05	4e-05	3e-05	0.00011	0.0507
152	5e-05	0.00538	2e-05	4e-05	3e-05	0.00011	0.04968
153	5e-05	0.00517	1e-05	4e-05	3e-05	0.0001	0.04868
154	5e-05	0.00497	1e-05	4e-05	3e-05	0.0001	0.0477
155	4e-05	0.00478	1e-05	4e-05	3e-05	9e-05	0.04674
156	4e-05	0.00459	1e-05	3e-05	3e-05	9e-05	0.04579
157	4e-05	0.00441	1e-05	3e-05	3e-05	9e-05	0.04487
158	4e-05	0.00424	1e-05	3e-05	3e-05	8e-05	0.04396
159	3e-05	0.00407	1e-05	3e-05	2e-05	8e-05	0.04307
160	3e-05	0.00391	1e-05	3e-05	2e-05	8e-05	0.0422
161	3e-05	0.00376	1e-05	3e-05	2e-05	7e-05	0.04134
162	3e-05	0.00361	1e-05	3e-05	2e-05	7e-05	0.04051
163	3e-05	0.00347	1e-05	3e-05	2e-05	7e-05	0.03968
164	2e-05	0.00333	1e-05	2e-05	2e-05	7e-05	0.03888
165	2e-05	0.0032	1e-05	2e-05	2e-05	6e-05	0.03809
166	2e-05	0.00308	1e-05	2e-05	2e-05	6e-05	0.03731
167	2e-05	0.00296	1e-05	2e-05	2e-05	6e-05	0.03655
168	2e-05	0.00284	1e-05	2e-05	2e-05	6e-05	0.03581
169	2e-05	0.00273	1e-05	2e-05	2e-05	5e-05	0.03508
170	2e-05	0.00262	1e-05	2e-05	2e-05	5e-05	0.03436
171	2e-05	0.00252	1e-05	2e-05	2e-05	5e-05	0.03366
172	1e-05	0.00242	1e-05	2e-05	1e-05	5e-05	0.03297
173	1e-05	0.00233	1e-05	2e-05	1e-05	5e-05	0.0323
174	1e-05	0.00223	1e-05	2e-05	1e-05	4e-05	0.03164
175	1e-05	0.00215	1e-05	2e-05	1e-05	4e-05	0.03099
176	1e-05	0.00206	1e-05	2e-05	1e-05	4e-05	0.03035
177	1e-05	0.00198	1e-05	1e-05	1e-05	4e-05	0.02973
178	1e-05	0.0019	1e-05	1e-05	1e-05	4e-05	0.02912
179	1e-05	0.00183	1e-05	1e-05	1e-05	4e-05	0.02852
180	1e-05	0.00176	0	1e-05	1e-05	3e-05	0.02794
181	1e-05	0.00169	0	1e-05	1e-05	3e-05	0.02736
182	1e-05	0.00162	0	1e-05	1e-05	3e-05	0.0268
183	1e-05	0.00156	0	1e-05	1e-05	3e-05	0.02625
184	1e-05	0.0015	0	1e-05	1e-05	3e-05	0.02571
185	1e-05	0.00144	0	1e-05	1e-05	3e-05	0.02518
186	1e-05	0.00138	0	1e-05	1e-05	3e-05	0.02466
187	1e-05	0.00133	0	1e-05	1e-05	3e-05	0.02415
188	1e-05	0.00127	0	1e-05	1e-05	3e-05	0.02366
189	0	0.00122	0	1e-05	1e-05	2e-05	0.02317
190	0	0.00118	0	1e-05	1e-05	2e-05	0.02269
191	0	0.00113	0	1e-05	1e-05	2e-05	0.02222
192	0	0.00108	0	1e-05	1e-05	2e-05	0.02176
193	0	0.00104	0	1e-05	1e-05	2e-05	0.02131
194	0	0.001	0	1e-05	1e-05	2e-05	0.02087
195	0	0.00096	0	1e-05	1e-05	2e-05	0.02044
196	0	0.00092	0	1e-05	1e-05	2e-05	0.02002
197	0	0.00089	0	1e-05	1e-05	2e-05	0.0196
198	0	0.00085	0	1e-05	1e-05	2e-05	0.0192
199	0	0.00082	0	1e-05	0	2e-05	0.0188
200	0	0.00079	0	1e-05	0	2e-05	0.01841
201	0	0.00076	0	1e-05	0	1e-05	0.01803
202	0	0.00073	0	1e-05	0	1e-05	0.01766
203	0	0.0007	0	1e-05	0	1e-05	0.01729
204	0	0.00067	0	0	0	1e-05	0.01693
205	0	0.00064	0	0	0	1e-05	0.01658
206	0	0.00062	0	0	0	1e-05	0.01624
207	0	0.00059	0	0	0	1e-05	0.0159
208	0	0.00057	0	0	0	1e-05	0.01557
209	0	0.00055	0	0	0	1e-05	0.01524
210	0	0.00053	0	0	0	1e-05	0.01493
211	0	0.00051	0	0	0	1e-05	0.01462
212	0	0.00049	0	0	0	1e-05	0.01431
213	0	0.00047	0	0	0	1e-05	0.01402
214	0	0.00045	0	0	0	1e-05	0.01372
215	0	0.00043	0	0	0	1e-05	0.01344
216	0	0.00041	0	0	0	1e-05	0.01316
217	0	0.0004	0	0	0	1e-05	0.01288
218	0	0.00038	0	0	0	1e-05	0.01262
219	0	0.00037	0	0	0	1e-05	0.01235
220	0	0.00035	0	0	0	1e-05	0.0121
221	0	0.00034	0	0	0	1e-05	0.01184
222	0	0.00032	0	0	0	1e-05	0.0116
223	0	0.00031	0	0	0	1e-05	0.01135
224	0	0.0003	0	0	0	1e-05	0.01112
225	0	0.00029	0	0	0	1e-05	0.01089
226	0	0.00028	0	0	0	1e-05	0.01066
227	0	0.00026	0	0	0	1e-05	0.01044
228	0	0.00025	0	0	0	0	0.01022
229	0	0.00024	0	0	0	0	0.01
230	0	0.00023	0	0	0	0	0.0098
231	0	0.00023	0	0	0	0	0.00959
232	0	0.00022	0	0	0	0	0.00939
233	0	0.00021	0	0	0	0	0.00919
234	0	0.0002	0	0	0	0	0.009
235	0	0.00019	0	0	0	0	0.00881
236	0	0.00018	0	0	0	0	0.00863
237	0	0.00018	0	0	0	0	0.00845
238	0	0.00017	0	0	0	0	0.00827
239	0	0.00016	0	0	0	0	0.0081
240	0	0.00016	0	0	0	0	0.00793
241	0	0.00015	0	0	0	0	0.00776
242	0	0.00014	0	0	0	0	0.0076
243	0	0.00014	0	0	0	0	0.00744
244	0	0.00013	0	0	0	0	0.00729
245	0	0.00013	0	0	0	0	0.00713
246	0	0.00012	0	0	0	0	0.00698
247	0	0.00012	0	0	0	0	0.00684
248	0	0.00011	0	0	0	0	0.00669
249	0	0.00011	0	0	0	0	0.00655
250	0	0.0001	0	0	0	0	0.00642
251	0	0.0001	0	0	0	0	0.00628
252	0	0.0001	0	0	0	0	0.00615
253	0	9e-05	0	0	0	0	0.00602
254	0	9e-05	0	0	0	0	0.0059
255	0	9e-05	0	0	0	0	0.00577
256	0	8e-05	0	0	0	0	0.00565
257	0	8e-05	0	0	0	0	0.00553
258	0	8e-05	0	0	0	0	0.00542
259	0	7e-05	0	0	0	0	0.0053
260	0	7e-05	0	0	0	0	0.00519
261	0	7e-05	0	0	0	0	0.00508
262	0	6e-05	0	0	0	0	0.00498
263	0	6e-05	0	0	0	0	0.00487
264	0	6e-05	0	0	0	0	0.00477
265	0	6e-05	0	0	0	0	0.00467
266	0	5e-05	0	0	0	0	0.00457
267	0	5e-05	0	0	0	0	0.00447
268	0	5e-05	0	0	0	0	0.00438
269	0	5e-05	0	0	0	0	0.00429
270	0	5e-05	0	0	0	0	0.0042
271	0	4e-05	0	0	0	0	0.00411
272	0	4e-05	0	0	0	0	0.00402
273	0	4e-05	0	0	0	0	0.00394
274	0	4e-05	0	0	0	0	0.00386
275	0	4e-05	0	0	0	0	0.00378
276	0	4e-05	0	0	0	0	0.0037
277	0	4e-05	0	0	0	0	0.00362
278	0	3e-05	0	0	0	0	0.00354
279	0	3e-05	0	0	0	0	0.00347
280	0	3e-05	0	0	0	0	0.0034
281	0	3e-05	0	0	0	0	0.00332
282	0	3e-05	0	0	0	0	0.00325
283	0	3e-05	0	0	0	0	0.00319
284	0	3e-05	0	0	0	0	0.00312
285	0	3e-05	0	0	0	0	0.00305
286	0	2e-05	0	0	0	0	0.00299
287	0	2e-05	0	0	0	0	0.00293
288	0	2e-05	0	0	0	0	0.00286
289	0	2e-05	0	0	0	0	0.0028
290	0	2e-05	0	0	0	0	0.00275
291	0	2e-05	0	0	0	0	0.00269
292	0	2e-05	0	0	0	0	0.00263
293	0	2e-05	0	0	0	0	0.00258
294	0	2e-05	0	0	0	0	0.00252
295	0	2e-05	0	0	0	0	0.00247
296	0	2e-05	0	0	0	0	0.00242
297	0	2e-05	0	0	0	0	0.00237
298	0	2e-05	0	0	0	0	0.00232
299	0	1e-05	0	0	0	0	0.00227
300	0	1e-05	0	0	0	0	0.00222
301	0	1e-05	0	0	0	0	0.00217
302	0	1e-05	0	0	0	0	0.00213
303	0	1e-05	0	0	0	0	0.00208
304	0	1e-05	0	0	0	0	0.00204
305	0	1e-05	0	0	0	0	0.002
306	0	1e-05	0	0	0	0	0.00195
307	0	1e-05	0	0	0	0	0.00191
308	0	1e-05	0	0	0	0	0.00187
309	0	1e-05	0	0	0	0	0.00183
310	0	1e-05	0	0	0	0	0.00179
311	0	1e-05	0	0	0	0	0.00176
312	0	1e-05	0	0	0	0	0.00172
313	0	1e-05	0	0	0	0	0.00168
314	0	1e-05	0	0	0	0	0.00165
315	0	1e-05	0	0	0	0	0.00161
316	0	1e-05	0	0	0	0	0.00158
317	0	1e-05	0	0	0	0	0.00155
318	0	1e-05	0	0	0	0	0.00151
319	0	1e-05	0	0	0	0	0.00148
320	0	1e-05	0	0	0	0	0.00145
321	0	1e-05	0	0	0	0	0.00142
322	0	1e-05	0	0	0	0	0.00139
323	0	1e-05	0	0	0	0	0.00136
324	0	1e-05	0	0	0	0	0.00133
325	0	1e-05	0	0	0	0	0.0013
326	0	0	0	0	0	0	0.00128
327	0	0	0	0	0	0	0.00125
328	0	0	0	0	0	0	0.00122
329	0	0	0	0	0	0	0.0012
330	0	0	0	0	0	0	0.00117
331	0	0	0	0	0	0	0.00115
332	0	0	0	0	0	0	0.00112
333	0	0	0	0	0	0	0.0011
334	0	0	0	0	0	0	0.00108
335	0	0	0	0	0	0	0.00105
336	0	0	0	0	0	0	0.00103
337	0	0	0	0	0	0	0.00101
338	0	0	0	0	0	0	0.00099
339	0	0	0	0	0	0	0.00097
340	0	0	0	0	0	0	0.00095
341	0	0	0	0	0	0	0.00093
342	0	0	0	0	0	0	0.00091
343	0	0	0	0	0	0	0.00089
344	0	0	0	0	0	0	0.00087
345	0	0	0	0	0	0	0.00085
346	0	0	0	0	0	0	0.00083
347	0	0	0	0	0	0	0.00082
348	0	0	0	0	0	0	0.0008
349	0	0	0	0	0	0	0.00078
350	0	0	0	0	0	0	0.00077
351	0	0	0	0	0	0	0.00075
352	0	0	0	0	0	0	0.00073
353	0	0	0	0	0	0	0.00072
354	0	0	0	0	0	0	0.0007
355	0	0	0	0	0	0	0.00069
356	0	0	0	0	0	0	0.00067
357	0	0	0	0	0	0	0.00066
358	0	0	0	0	0	0	0.00065
359	0	0	0	0	0	0	0.00063
360	0	0	0	0	0	0	0.00062
361	0	0	0	0	0	0	0.00061
362	0	0	0	0	0	0	0.00059
363	0	0	0	0	0	0	0.00058
364	0	0	0	0	0	0	0.00057
365	0	0	0	0	0	0	0.00056
366	0	0	0	0	0	0	0.00054
367	0	0	0	0	0	0	0.00053
368	0	0	0	0	0	0	0.00052
369	0	0	0	0	0	0	0.00051
370	0	0	0	0	0	0	0.0005
371	0	0	0	0	0	0	0.00049
372	0	0	0	0	0	0	0.00048
373	0	0	0	0	0	0	0.00047
374	0	0	0	0	0	0	0.00046
375	0	0	0	0	0	0	0.00045
376	0	0	0	0	0	0	0.00044
377	0	0	0	0	0	0	0.00043
378	0	0	0	0	0	0	0.00042
379	0	0	0	0	0	0	0.00041
380	0	0	0	0	0	0	0.0004
381	0	0	0	0	0	0	0.0004
382	0	0	0	0	0	0	0.00039
383	0	0	0	0	0	0	0.00038
384	0	0	0	0	0	0	0.00037
385	0	0	0	0	0	0	0.00036
386	0	0	0	0	0	0	0.00036
387	0	0	0	0	0	0	0.00035
388	0	0	0	0	0	0	0.00034
389	0	0	0	0	0	0	0.00033
390	0	0	0	0	0	0	0.00033
391	0	0	0	0	0	0	0.00032
392	0	0	0	0	0	0	0.00031
393	0	0	0	0	0	0	0.00031
394	0	0	0	0	0	0	0.0003
395	0	0	0	0	0	0	0.00029
396	0	0	0	0	0	0	0.00029
397	0	0	0	0	0	0	0.00028
398	0	0	0	0	0	0	0.00028
399	0	0	0	0	0	0	0.00027
400	0	0	0	0	0	0	0.00026

## Sheet: ROI 5  
Matlab data									Raw data
0	1	0	0	0	0	0	0		after normalization
1	0.93714	0.05977	0.00011	4e-05	2e-05	5e-05	0.02951			ROI 1(Top)	ROI 2	ROI 3	ROI 4	ROI 5	ROI 6	ROI 7(Excretion)
2	0.87823	0.11341	0.00026	0.0002	6e-05	0.0003	0.05661		0	1	0.000813268	0	0	0	0	0
3	0.82302	0.16141	0.0004	0.00042	0.00011	0.00072	0.08155		15	0.0584135	0.174726	8.89184e-05	0	0	0	0.00149235
4	0.77128	0.20421	0.00052	0.00068	0.00015	0.00125	0.10456		30	0.0328727	0.332884	0.000451093	8.89184e-05	0.000217623	0.000451093	0.0467642
5	0.7228	0.24221	0.00063	0.00095	0.00019	0.00184	0.12581		45	0.0128508	0.219264	0	0	3.8432e-05	0.000496365	0.114944
6	0.67736	0.27582	0.00073	0.00121	0.00023	0.00244	0.14546		60	0.0111823	0.150543	0.000364884	0.000405821	0	0.00013419	0.144687
7	0.63478	0.30538	0.00082	0.00145	0.00026	0.00304	0.16363		75	0.00493617	0.109653	0.000360549	0.000626462	0.000172825	0.000315278	0.17425
8	0.59488	0.33122	0.00089	0.00168	0.00029	0.00362	0.18043		90	0.00399497	0.0786494	0.000179462	0.000994355	0	0.000677452	0.219248
9	0.55748	0.35365	0.00096	0.00188	0.00032	0.00415	0.19594		105	0.00356715	0.061692	0.00013419	0.000224734	0.000217623	0.000270006	0.13939
10	0.52244	0.37296	0.00102	0.00206	0.00034	0.00464	0.21027		120	0.0022837	0.0501183	0.000224734	8.89184e-05	0.000262421	0	0.083706
11	0.4896	0.38941	0.00106	0.00222	0.00036	0.00508	0.22347
12	0.45882	0.40324	0.00111	0.00236	0.00038	0.00548	0.23561
13	0.42998	0.41469	0.00114	0.00248	0.00039	0.00583	0.24676
14	0.40295	0.42396	0.00117	0.00259	0.00041	0.00613	0.25697
15	0.37762	0.43125	0.00119	0.00267	0.00042	0.00639	0.2663
16	0.35388	0.43673	0.00121	0.00275	0.00042	0.00661	0.27479
17	0.33163	0.44058	0.00122	0.0028	0.00043	0.00679	0.2825
18	0.31079	0.44295	0.00123	0.00285	0.00044	0.00694	0.28946
19	0.29125	0.44397	0.00123	0.00288	0.00044	0.00706	0.29572
20	0.27294	0.44379	0.00123	0.00291	0.00044	0.00715	0.30132
21	0.25578	0.44252	0.00123	0.00292	0.00044	0.00721	0.3063
22	0.2397	0.44028	0.00122	0.00292	0.00044	0.00725	0.31068
23	0.22464	0.43716	0.00122	0.00292	0.00044	0.00726	0.31451
24	0.21051	0.43327	0.00121	0.00291	0.00044	0.00726	0.31782
25	0.19728	0.42868	0.00119	0.0029	0.00043	0.00724	0.32064
26	0.18488	0.42349	0.00118	0.00287	0.00043	0.0072	0.32299
27	0.17326	0.41776	0.00117	0.00285	0.00042	0.00715	0.32491
28	0.16237	0.41157	0.00115	0.00282	0.00042	0.00708	0.32642
29	0.15216	0.40497	0.00113	0.00278	0.00041	0.00701	0.32754
30	0.14259	0.39802	0.00111	0.00274	0.00041	0.00692	0.3283
31	0.13363	0.39077	0.00109	0.0027	0.0004	0.00683	0.32872
32	0.12523	0.38327	0.00107	0.00266	0.00039	0.00673	0.32882
33	0.11736	0.37557	0.00105	0.00261	0.00038	0.00662	0.32863
34	0.10998	0.36771	0.00103	0.00256	0.00038	0.00651	0.32816
35	0.10307	0.35971	0.00101	0.00251	0.00037	0.00639	0.32742
36	0.09659	0.35162	0.00098	0.00246	0.00036	0.00627	0.32645
37	0.09052	0.34347	0.00096	0.00241	0.00035	0.00614	0.32524
38	0.08483	0.33527	0.00094	0.00236	0.00035	0.00601	0.32382
39	0.07949	0.32705	0.00092	0.00231	0.00034	0.00588	0.32221
40	0.0745	0.31885	0.00089	0.00225	0.00033	0.00575	0.32041
41	0.06981	0.31067	0.00087	0.0022	0.00032	0.00561	0.31844
42	0.06543	0.30253	0.00085	0.00214	0.00031	0.00548	0.31632
43	0.06131	0.29446	0.00083	0.00209	0.0003	0.00535	0.31404
44	0.05746	0.28646	0.0008	0.00204	0.0003	0.00521	0.31164
45	0.05385	0.27854	0.00078	0.00198	0.00029	0.00508	0.30911
46	0.05046	0.27072	0.00076	0.00193	0.00028	0.00494	0.30646
47	0.04729	0.26301	0.00074	0.00188	0.00027	0.00481	0.30371
48	0.04432	0.25542	0.00072	0.00182	0.00027	0.00468	0.30087
49	0.04153	0.24795	0.0007	0.00177	0.00026	0.00455	0.29794
50	0.03892	0.24061	0.00068	0.00172	0.00025	0.00442	0.29492
51	0.03647	0.2334	0.00066	0.00167	0.00024	0.0043	0.29184
52	0.03418	0.22633	0.00064	0.00162	0.00024	0.00417	0.28869
53	0.03203	0.21941	0.00062	0.00158	0.00023	0.00405	0.28549
54	0.03002	0.21263	0.0006	0.00153	0.00022	0.00393	0.28223
55	0.02813	0.206	0.00058	0.00148	0.00021	0.00381	0.27893
56	0.02636	0.19952	0.00056	0.00144	0.00021	0.0037	0.27559
57	0.02471	0.19319	0.00054	0.00139	0.0002	0.00359	0.27222
58	0.02315	0.18702	0.00053	0.00135	0.0002	0.00347	0.26882
59	0.0217	0.18099	0.00051	0.00131	0.00019	0.00337	0.26539
60	0.02033	0.17512	0.00049	0.00126	0.00018	0.00326	0.26194
61	0.01906	0.16939	0.00048	0.00122	0.00018	0.00316	0.25848
62	0.01786	0.16382	0.00046	0.00118	0.00017	0.00306	0.25501
63	0.01673	0.1584	0.00045	0.00115	0.00017	0.00296	0.25153
64	0.01568	0.15312	0.00043	0.00111	0.00016	0.00286	0.24804
65	0.0147	0.14799	0.00042	0.00107	0.00015	0.00277	0.24455
66	0.01377	0.14301	0.0004	0.00104	0.00015	0.00268	0.24107
67	0.01291	0.13817	0.00039	0.001	0.00014	0.00259	0.23759
68	0.0121	0.13346	0.00038	0.00097	0.00014	0.0025	0.23412
69	0.01134	0.1289	0.00036	0.00094	0.00013	0.00242	0.23066
70	0.01062	0.12447	0.00035	0.0009	0.00013	0.00234	0.22721
71	0.00996	0.12017	0.00034	0.00087	0.00013	0.00226	0.22378
72	0.00933	0.11601	0.00033	0.00084	0.00012	0.00218	0.22037
73	0.00874	0.11197	0.00031	0.00081	0.00012	0.00211	0.21697
74	0.00819	0.10805	0.0003	0.00079	0.00011	0.00203	0.2136
75	0.00768	0.10426	0.00029	0.00076	0.00011	0.00196	0.21024
76	0.0072	0.10059	0.00028	0.00073	0.00011	0.0019	0.20691
77	0.00674	0.09704	0.00027	0.00071	0.0001	0.00183	0.20361
78	0.00632	0.0936	0.00026	0.00068	0.0001	0.00177	0.20033
79	0.00592	0.09026	0.00025	0.00066	9e-05	0.0017	0.19709
80	0.00555	0.08704	0.00024	0.00063	9e-05	0.00164	0.19387
81	0.0052	0.08393	0.00024	0.00061	9e-05	0.00159	0.19068
82	0.00487	0.08091	0.00023	0.00059	8e-05	0.00153	0.18752
83	0.00457	0.078	0.00022	0.00057	8e-05	0.00147	0.18439
84	0.00428	0.07518	0.00021	0.00055	8e-05	0.00142	0.18129
85	0.00401	0.07246	0.0002	0.00053	8e-05	0.00137	0.17823
86	0.00376	0.06983	0.0002	0.00051	7e-05	0.00132	0.1752
87	0.00352	0.06728	0.00019	0.00049	7e-05	0.00127	0.17221
88	0.0033	0.06483	0.00018	0.00047	7e-05	0.00123	0.16925
89	0.00309	0.06246	0.00018	0.00046	7e-05	0.00118	0.16633
90	0.0029	0.06017	0.00017	0.00044	6e-05	0.00114	0.16344
91	0.00272	0.05796	0.00016	0.00042	6e-05	0.0011	0.16059
92	0.00255	0.05582	0.00016	0.00041	6e-05	0.00106	0.15777
93	0.00239	0.05376	0.00015	0.00039	6e-05	0.00102	0.15499
94	0.00224	0.05178	0.00015	0.00038	5e-05	0.00098	0.15225
95	0.0021	0.04986	0.00014	0.00036	5e-05	0.00095	0.14954
96	0.00196	0.04801	0.00014	0.00035	5e-05	0.00091	0.14687
97	0.00184	0.04622	0.00013	0.00034	5e-05	0.00088	0.14424
98	0.00172	0.0445	0.00013	0.00033	5e-05	0.00085	0.14165
99	0.00162	0.04284	0.00012	0.00031	5e-05	0.00081	0.13909
100	0.00151	0.04124	0.00012	0.0003	4e-05	0.00078	0.13656
101	0.00142	0.0397	0.00011	0.00029	4e-05	0.00076	0.13408
102	0.00133	0.03821	0.00011	0.00028	4e-05	0.00073	0.13163
103	0.00125	0.03678	0.0001	0.00027	4e-05	0.0007	0.12922
104	0.00117	0.03539	0.0001	0.00026	4e-05	0.00067	0.12684
105	0.00109	0.03406	0.0001	0.00025	4e-05	0.00065	0.1245
106	0.00103	0.03278	9e-05	0.00024	3e-05	0.00062	0.1222
107	0.00096	0.03154	9e-05	0.00023	3e-05	0.0006	0.11993
108	0.0009	0.03035	9e-05	0.00022	3e-05	0.00058	0.11769
109	0.00084	0.0292	8e-05	0.00021	3e-05	0.00056	0.1155
110	0.00079	0.02809	8e-05	0.00021	3e-05	0.00054	0.11333
111	0.00074	0.02703	8e-05	0.0002	3e-05	0.00052	0.1112
112	0.00069	0.026	7e-05	0.00019	3e-05	0.0005	0.10911
113	0.00065	0.02501	7e-05	0.00018	3e-05	0.00048	0.10705
114	0.00061	0.02406	7e-05	0.00018	3e-05	0.00046	0.10502
115	0.00057	0.02314	7e-05	0.00017	2e-05	0.00044	0.10303
116	0.00054	0.02226	6e-05	0.00016	2e-05	0.00042	0.10107
117	0.0005	0.02141	6e-05	0.00016	2e-05	0.00041	0.09914
118	0.00047	0.02059	6e-05	0.00015	2e-05	0.00039	0.09725
119	0.00044	0.01981	6e-05	0.00015	2e-05	0.00038	0.09539
120	0.00041	0.01905	5e-05	0.00014	2e-05	0.00036	0.09356
121	0.00039	0.01832	5e-05	0.00013	2e-05	0.00035	0.09176
122	0.00036	0.01761	5e-05	0.00013	2e-05	0.00034	0.08999
123	0.00034	0.01694	5e-05	0.00012	2e-05	0.00032	0.08825
124	0.00032	0.01629	5e-05	0.00012	2e-05	0.00031	0.08654
125	0.0003	0.01566	4e-05	0.00012	2e-05	0.0003	0.08487
126	0.00028	0.01506	4e-05	0.00011	2e-05	0.00029	0.08322
127	0.00026	0.01448	4e-05	0.00011	2e-05	0.00028	0.0816
128	0.00025	0.01392	4e-05	0.0001	1e-05	0.00027	0.08001
129	0.00023	0.01338	4e-05	0.0001	1e-05	0.00026	0.07845
130	0.00022	0.01287	4e-05	9e-05	1e-05	0.00025	0.07691
131	0.0002	0.01237	3e-05	9e-05	1e-05	0.00024	0.07541
132	0.00019	0.01189	3e-05	9e-05	1e-05	0.00023	0.07393
133	0.00018	0.01143	3e-05	8e-05	1e-05	0.00022	0.07247
134	0.00017	0.01099	3e-05	8e-05	1e-05	0.00021	0.07105
135	0.00016	0.01057	3e-05	8e-05	1e-05	0.0002	0.06965
136	0.00015	0.01016	3e-05	7e-05	1e-05	0.00019	0.06827
137	0.00014	0.00976	3e-05	7e-05	1e-05	0.00019	0.06692
138	0.00013	0.00938	3e-05	7e-05	1e-05	0.00018	0.0656
139	0.00012	0.00902	3e-05	7e-05	1e-05	0.00017	0.0643
140	0.00011	0.00867	2e-05	6e-05	1e-05	0.00017	0.06302
141	0.00011	0.00833	2e-05	6e-05	1e-05	0.00016	0.06177
142	0.0001	0.00801	2e-05	6e-05	1e-05	0.00015	0.06054
143	9e-05	0.0077	2e-05	6e-05	1e-05	0.00015	0.05933
144	9e-05	0.0074	2e-05	5e-05	1e-05	0.00014	0.05815
145	8e-05	0.00711	2e-05	5e-05	1e-05	0.00014	0.05699
146	8e-05	0.00683	2e-05	5e-05	1e-05	0.00013	0.05585
147	7e-05	0.00657	2e-05	5e-05	1e-05	0.00013	0.05473
148	7e-05	0.00631	2e-05	5e-05	1e-05	0.00012	0.05364
149	6e-05	0.00607	2e-05	4e-05	1e-05	0.00012	0.05256
150	6e-05	0.00583	2e-05	4e-05	1e-05	0.00011	0.0515
151	6e-05	0.0056	2e-05	4e-05	1e-05	0.00011	0.05047
152	5e-05	0.00538	2e-05	4e-05	1e-05	0.0001	0.04945
153	5e-05	0.00517	1e-05	4e-05	1e-05	0.0001	0.04846
154	5e-05	0.00497	1e-05	4e-05	1e-05	0.0001	0.04748
155	4e-05	0.00478	1e-05	4e-05	1e-05	9e-05	0.04652
156	4e-05	0.00459	1e-05	3e-05	0	9e-05	0.04558
157	4e-05	0.00441	1e-05	3e-05	0	8e-05	0.04466
158	4e-05	0.00424	1e-05	3e-05	0	8e-05	0.04376
159	3e-05	0.00407	1e-05	3e-05	0	8e-05	0.04287
160	3e-05	0.00391	1e-05	3e-05	0	7e-05	0.042
161	3e-05	0.00376	1e-05	3e-05	0	7e-05	0.04115
162	3e-05	0.00361	1e-05	3e-05	0	7e-05	0.04032
163	3e-05	0.00347	1e-05	3e-05	0	7e-05	0.0395
164	2e-05	0.00333	1e-05	2e-05	0	6e-05	0.03869
165	2e-05	0.0032	1e-05	2e-05	0	6e-05	0.03791
166	2e-05	0.00308	1e-05	2e-05	0	6e-05	0.03713
167	2e-05	0.00296	1e-05	2e-05	0	6e-05	0.03638
168	2e-05	0.00284	1e-05	2e-05	0	5e-05	0.03564
169	2e-05	0.00273	1e-05	2e-05	0	5e-05	0.03491
170	2e-05	0.00262	1e-05	2e-05	0	5e-05	0.0342
171	2e-05	0.00252	1e-05	2e-05	0	5e-05	0.0335
172	1e-05	0.00242	1e-05	2e-05	0	5e-05	0.03281
173	1e-05	0.00233	1e-05	2e-05	0	4e-05	0.03214
174	1e-05	0.00223	1e-05	2e-05	0	4e-05	0.03148
175	1e-05	0.00215	1e-05	2e-05	0	4e-05	0.03084
176	1e-05	0.00206	1e-05	2e-05	0	4e-05	0.03021
177	1e-05	0.00198	1e-05	1e-05	0	4e-05	0.02959
178	1e-05	0.0019	1e-05	1e-05	0	4e-05	0.02898
179	1e-05	0.00183	1e-05	1e-05	0	4e-05	0.02838
180	1e-05	0.00176	0	1e-05	0	3e-05	0.0278
181	1e-05	0.00169	0	1e-05	0	3e-05	0.02723
182	1e-05	0.00162	0	1e-05	0	3e-05	0.02667
183	1e-05	0.00156	0	1e-05	0	3e-05	0.02612
184	1e-05	0.0015	0	1e-05	0	3e-05	0.02558
185	1e-05	0.00144	0	1e-05	0	3e-05	0.02506
186	1e-05	0.00138	0	1e-05	0	3e-05	0.02454
187	1e-05	0.00133	0	1e-05	0	3e-05	0.02403
188	1e-05	0.00127	0	1e-05	0	2e-05	0.02354
189	0	0.00122	0	1e-05	0	2e-05	0.02305
190	0	0.00118	0	1e-05	0	2e-05	0.02258
191	0	0.00113	0	1e-05	0	2e-05	0.02211
192	0	0.00108	0	1e-05	0	2e-05	0.02165
193	0	0.00104	0	1e-05	0	2e-05	0.02121
194	0	0.001	0	1e-05	0	2e-05	0.02077
195	0	0.00096	0	1e-05	0	2e-05	0.02034
196	0	0.00092	0	1e-05	0	2e-05	0.01992
197	0	0.00089	0	1e-05	0	2e-05	0.01951
198	0	0.00085	0	1e-05	0	2e-05	0.0191
199	0	0.00082	0	1e-05	0	2e-05	0.01871
200	0	0.00079	0	1e-05	0	2e-05	0.01832
201	0	0.00076	0	1e-05	0	1e-05	0.01794
202	0	0.00073	0	1e-05	0	1e-05	0.01757
203	0	0.0007	0	1e-05	0	1e-05	0.0172
204	0	0.00067	0	0	0	1e-05	0.01684
205	0	0.00064	0	0	0	1e-05	0.01649
206	0	0.00062	0	0	0	1e-05	0.01615
207	0	0.00059	0	0	0	1e-05	0.01582
208	0	0.00057	0	0	0	1e-05	0.01549
209	0	0.00055	0	0	0	1e-05	0.01517
210	0	0.00053	0	0	0	1e-05	0.01485
211	0	0.00051	0	0	0	1e-05	0.01454
212	0	0.00049	0	0	0	1e-05	0.01424
213	0	0.00047	0	0	0	1e-05	0.01394
214	0	0.00045	0	0	0	1e-05	0.01365
215	0	0.00043	0	0	0	1e-05	0.01337
216	0	0.00041	0	0	0	1e-05	0.01309
217	0	0.0004	0	0	0	1e-05	0.01282
218	0	0.00038	0	0	0	1e-05	0.01255
219	0	0.00037	0	0	0	1e-05	0.01229
220	0	0.00035	0	0	0	1e-05	0.01203
221	0	0.00034	0	0	0	1e-05	0.01178
222	0	0.00032	0	0	0	1e-05	0.01154
223	0	0.00031	0	0	0	1e-05	0.0113
224	0	0.0003	0	0	0	1e-05	0.01106
225	0	0.00029	0	0	0	1e-05	0.01083
226	0	0.00028	0	0	0	1e-05	0.0106
227	0	0.00026	0	0	0	1e-05	0.01038
228	0	0.00025	0	0	0	0	0.01016
229	0	0.00024	0	0	0	0	0.00995
230	0	0.00023	0	0	0	0	0.00974
231	0	0.00023	0	0	0	0	0.00954
232	0	0.00022	0	0	0	0	0.00934
233	0	0.00021	0	0	0	0	0.00915
234	0	0.0002	0	0	0	0	0.00895
235	0	0.00019	0	0	0	0	0.00877
236	0	0.00018	0	0	0	0	0.00858
237	0	0.00018	0	0	0	0	0.0084
238	0	0.00017	0	0	0	0	0.00823
239	0	0.00016	0	0	0	0	0.00806
240	0	0.00016	0	0	0	0	0.00789
241	0	0.00015	0	0	0	0	0.00772
242	0	0.00014	0	0	0	0	0.00756
243	0	0.00014	0	0	0	0	0.0074
244	0	0.00013	0	0	0	0	0.00725
245	0	0.00013	0	0	0	0	0.0071
246	0	0.00012	0	0	0	0	0.00695
247	0	0.00012	0	0	0	0	0.0068
248	0	0.00011	0	0	0	0	0.00666
249	0	0.00011	0	0	0	0	0.00652
250	0	0.0001	0	0	0	0	0.00638
251	0	0.0001	0	0	0	0	0.00625
252	0	0.0001	0	0	0	0	0.00612
253	0	9e-05	0	0	0	0	0.00599
254	0	9e-05	0	0	0	0	0.00586
255	0	9e-05	0	0	0	0	0.00574
256	0	8e-05	0	0	0	0	0.00562
257	0	8e-05	0	0	0	0	0.0055
258	0	8e-05	0	0	0	0	0.00539
259	0	7e-05	0	0	0	0	0.00527
260	0	7e-05	0	0	0	0	0.00516
261	0	7e-05	0	0	0	0	0.00506
262	0	6e-05	0	0	0	0	0.00495
263	0	6e-05	0	0	0	0	0.00485
264	0	6e-05	0	0	0	0	0.00474
265	0	6e-05	0	0	0	0	0.00464
266	0	5e-05	0	0	0	0	0.00455
267	0	5e-05	0	0	0	0	0.00445
268	0	5e-05	0	0	0	0	0.00436
269	0	5e-05	0	0	0	0	0.00427
270	0	5e-05	0	0	0	0	0.00418
271	0	4e-05	0	0	0	0	0.00409
272	0	4e-05	0	0	0	0	0.004
273	0	4e-05	0	0	0	0	0.00392
274	0	4e-05	0	0	0	0	0.00384
275	0	4e-05	0	0	0	0	0.00376
276	0	4e-05	0	0	0	0	0.00368
277	0	4e-05	0	0	0	0	0.0036
278	0	3e-05	0	0	0	0	0.00352
279	0	3e-05	0	0	0	0	0.00345
280	0	3e-05	0	0	0	0	0.00338
281	0	3e-05	0	0	0	0	0.00331
282	0	3e-05	0	0	0	0	0.00324
283	0	3e-05	0	0	0	0	0.00317
284	0	3e-05	0	0	0	0	0.0031
285	0	3e-05	0	0	0	0	0.00304
286	0	2e-05	0	0	0	0	0.00297
287	0	2e-05	0	0	0	0	0.00291
288	0	2e-05	0	0	0	0	0.00285
289	0	2e-05	0	0	0	0	0.00279
290	0	2e-05	0	0	0	0	0.00273
291	0	2e-05	0	0	0	0	0.00267
292	0	2e-05	0	0	0	0	0.00262
293	0	2e-05	0	0	0	0	0.00256
294	0	2e-05	0	0	0	0	0.00251
295	0	2e-05	0	0	0	0	0.00245
296	0	2e-05	0	0	0	0	0.0024
297	0	2e-05	0	0	0	0	0.00235
298	0	2e-05	0	0	0	0	0.0023
299	0	1e-05	0	0	0	0	0.00225
300	0	1e-05	0	0	0	0	0.00221
301	0	1e-05	0	0	0	0	0.00216
302	0	1e-05	0	0	0	0	0.00212
303	0	1e-05	0	0	0	0	0.00207
304	0	1e-05	0	0	0	0	0.00203
305	0	1e-05	0	0	0	0	0.00198
306	0	1e-05	0	0	0	0	0.00194
307	0	1e-05	0	0	0	0	0.0019
308	0	1e-05	0	0	0	0	0.00186
309	0	1e-05	0	0	0	0	0.00182
310	0	1e-05	0	0	0	0	0.00178
311	0	1e-05	0	0	0	0	0.00175
312	0	1e-05	0	0	0	0	0.00171
313	0	1e-05	0	0	0	0	0.00167
314	0	1e-05	0	0	0	0	0.00164
315	0	1e-05	0	0	0	0	0.0016
316	0	1e-05	0	0	0	0	0.00157
317	0	1e-05	0	0	0	0	0.00154
318	0	1e-05	0	0	0	0	0.0015
319	0	1e-05	0	0	0	0	0.00147
320	0	1e-05	0	0	0	0	0.00144
321	0	1e-05	0	0	0	0	0.00141
322	0	1e-05	0	0	0	0	0.00138
323	0	1e-05	0	0	0	0	0.00135
324	0	1e-05	0	0	0	0	0.00132
325	0	1e-05	0	0	0	0	0.0013
326	0	0	0	0	0	0	0.00127
327	0	0	0	0	0	0	0.00124
328	0	0	0	0	0	0	0.00122
329	0	0	0	0	0	0	0.00119
330	0	0	0	0	0	0	0.00117
331	0	0	0	0	0	0	0.00114
332	0	0	0	0	0	0	0.00112
333	0	0	0	0	0	0	0.00109
334	0	0	0	0	0	0	0.00107
335	0	0	0	0	0	0	0.00105
336	0	0	0	0	0	0	0.00103
337	0	0	0	0	0	0	0.001
338	0	0	0	0	0	0	0.00098
339	0	0	0	0	0	0	0.00096
340	0	0	0	0	0	0	0.00094
341	0	0	0	0	0	0	0.00092
342	0	0	0	0	0	0	0.0009
343	0	0	0	0	0	0	0.00088
344	0	0	0	0	0	0	0.00086
345	0	0	0	0	0	0	0.00085
346	0	0	0	0	0	0	0.00083
347	0	0	0	0	0	0	0.00081
348	0	0	0	0	0	0	0.00079
349	0	0	0	0	0	0	0.00078
350	0	0	0	0	0	0	0.00076
351	0	0	0	0	0	0	0.00075
352	0	0	0	0	0	0	0.00073
353	0	0	0	0	0	0	0.00071
354	0	0	0	0	0	0	0.0007
355	0	0	0	0	0	0	0.00068
356	0	0	0	0	0	0	0.00067
357	0	0	0	0	0	0	0.00066
358	0	0	0	0	0	0	0.00064
359	0	0	0	0	0	0	0.00063
360	0	0	0	0	0	0	0.00061
361	0	0	0	0	0	0	0.0006
362	0	0	0	0	0	0	0.00059
363	0	0	0	0	0	0	0.00058
364	0	0	0	0	0	0	0.00056
365	0	0	0	0	0	0	0.00055
366	0	0	0	0	0	0	0.00054
367	0	0	0	0	0	0	0.00053
368	0	0	0	0	0	0	0.00052
369	0	0	0	0	0	0	0.00051
370	0	0	0	0	0	0	0.0005
371	0	0	0	0	0	0	0.00049
372	0	0	0	0	0	0	0.00048
373	0	0	0	0	0	0	0.00047
374	0	0	0	0	0	0	0.00046
375	0	0	0	0	0	0	0.00045
376	0	0	0	0	0	0	0.00044
377	0	0	0	0	0	0	0.00043
378	0	0	0	0	0	0	0.00042
379	0	0	0	0	0	0	0.00041
380	0	0	0	0	0	0	0.0004
381	0	0	0	0	0	0	0.00039
382	0	0	0	0	0	0	0.00038
383	0	0	0	0	0	0	0.00038
384	0	0	0	0	0	0	0.00037
385	0	0	0	0	0	0	0.00036
386	0	0	0	0	0	0	0.00035
387	0	0	0	0	0	0	0.00035
388	0	0	0	0	0	0	0.00034
389	0	0	0	0	0	0	0.00033
390	0	0	0	0	0	0	0.00032
391	0	0	0	0	0	0	0.00032
392	0	0	0	0	0	0	0.00031
393	0	0	0	0	0	0	0.0003
394	0	0	0	0	0	0	0.0003
395	0	0	0	0	0	0	0.00029
396	0	0	0	0	0	0	0.00029
397	0	0	0	0	0	0	0.00028
398	0	0	0	0	0	0	0.00027
399	0	0	0	0	0	0	0.00027
400	0	0	0	0	0	0	0.00026

## Sheet: ROI 6 
Matlab data									Raw data
0	1	0	0	0	0	0	0		after normalization
1	0.93714	0.05977	0.00011	4e-05	2e-05	5e-05	0.02951			ROI 1(Top)	ROI 2	ROI 3	ROI 4	ROI 5	ROI 6	ROI 7(Excretion)
2	0.87823	0.11341	0.00026	0.0002	6e-05	0.00025	0.05666		0	1	0.000813268	0	0	0	0	0
3	0.82302	0.16141	0.0004	0.00042	0.00011	0.00056	0.08171		15	0.0584135	0.174726	8.89184e-05	0	0	0	0.00149235
4	0.77128	0.20421	0.00052	0.00068	0.00015	0.00091	0.10489		30	0.0328727	0.332884	0.000451093	8.89184e-05	0.000217623	0.000451093	0.0467642
5	0.7228	0.24221	0.00063	0.00095	0.00019	0.00127	0.12637		45	0.0128508	0.219264	0	0	3.8432e-05	0.000496365	0.114944
6	0.67736	0.27582	0.00073	0.00121	0.00023	0.00161	0.14626		60	0.0111823	0.150543	0.000364884	0.000405821	0	0.00013419	0.144687
7	0.63478	0.30538	0.00082	0.00145	0.00026	0.00194	0.16468		75	0.00493617	0.109653	0.000360549	0.000626462	0.000172825	0.000315278	0.17425
8	0.59488	0.33122	0.00089	0.00168	0.00029	0.00224	0.18173		90	0.00399497	0.0786494	0.000179462	0.000994355	0	0.000677452	0.219248
9	0.55748	0.35365	0.00096	0.00188	0.00032	0.00251	0.19748		105	0.00356715	0.061692	0.00013419	0.000224734	0.000217623	0.000270006	0.13939
10	0.52244	0.37296	0.00102	0.00206	0.00034	0.00276	0.21202		120	0.0022837	0.0501183	0.000224734	8.89184e-05	0.000262421	0	0.083706
11	0.4896	0.38941	0.00106	0.00222	0.00036	0.00297	0.22542
12	0.45882	0.40324	0.00111	0.00236	0.00038	0.00316	0.23773
13	0.42998	0.41469	0.00114	0.00248	0.00039	0.00332	0.24902
14	0.40295	0.42396	0.00117	0.00259	0.00041	0.00345	0.25936
15	0.37762	0.43125	0.00119	0.00267	0.00042	0.00357	0.26878
16	0.35388	0.43673	0.00121	0.00275	0.00042	0.00367	0.27735
17	0.33163	0.44058	0.00122	0.0028	0.00043	0.00374	0.28511
18	0.31079	0.44295	0.00123	0.00285	0.00044	0.0038	0.29212
19	0.29125	0.44397	0.00123	0.00288	0.00044	0.00385	0.2984
20	0.27294	0.44379	0.00123	0.00291	0.00044	0.00388	0.304
21	0.25578	0.44252	0.00123	0.00292	0.00044	0.00389	0.30897
22	0.2397	0.44028	0.00122	0.00292	0.00044	0.0039	0.31334
23	0.22464	0.43716	0.00122	0.00292	0.00044	0.0039	0.31714
24	0.21051	0.43327	0.00121	0.00291	0.00044	0.00388	0.32041
25	0.19728	0.42868	0.00119	0.0029	0.00043	0.00386	0.32318
26	0.18488	0.42349	0.00118	0.00287	0.00043	0.00383	0.32547
27	0.17326	0.41776	0.00117	0.00285	0.00042	0.0038	0.32733
28	0.16237	0.41157	0.00115	0.00282	0.00042	0.00376	0.32877
29	0.15216	0.40497	0.00113	0.00278	0.00041	0.00371	0.32982
30	0.14259	0.39802	0.00111	0.00274	0.00041	0.00366	0.33051
31	0.13363	0.39077	0.00109	0.0027	0.0004	0.0036	0.33085
32	0.12523	0.38327	0.00107	0.00266	0.00039	0.00354	0.33087
33	0.11736	0.37557	0.00105	0.00261	0.00038	0.00348	0.3306
34	0.10998	0.36771	0.00103	0.00256	0.00038	0.00342	0.33004
35	0.10307	0.35971	0.00101	0.00251	0.00037	0.00335	0.32922
36	0.09659	0.35162	0.00098	0.00246	0.00036	0.00328	0.32815
37	0.09052	0.34347	0.00096	0.00241	0.00035	0.00321	0.32686
38	0.08483	0.33527	0.00094	0.00236	0.00035	0.00314	0.32536
39	0.07949	0.32705	0.00092	0.00231	0.00034	0.00307	0.32366
40	0.0745	0.31885	0.00089	0.00225	0.00033	0.003	0.32178
41	0.06981	0.31067	0.00087	0.0022	0.00032	0.00293	0.31972
42	0.06543	0.30253	0.00085	0.00214	0.00031	0.00286	0.31751
43	0.06131	0.29446	0.00083	0.00209	0.0003	0.00278	0.31516
44	0.05746	0.28646	0.0008	0.00204	0.0003	0.00271	0.31267
45	0.05385	0.27854	0.00078	0.00198	0.00029	0.00264	0.31006
46	0.05046	0.27072	0.00076	0.00193	0.00028	0.00257	0.30734
47	0.04729	0.26301	0.00074	0.00188	0.00027	0.0025	0.30452
48	0.04432	0.25542	0.00072	0.00182	0.00027	0.00243	0.3016
49	0.04153	0.24795	0.0007	0.00177	0.00026	0.00236	0.29859
50	0.03892	0.24061	0.00068	0.00172	0.00025	0.0023	0.29551
51	0.03647	0.2334	0.00066	0.00167	0.00024	0.00223	0.29236
52	0.03418	0.22633	0.00064	0.00162	0.00024	0.00216	0.28915
53	0.03203	0.21941	0.00062	0.00158	0.00023	0.0021	0.28588
54	0.03002	0.21263	0.0006	0.00153	0.00022	0.00204	0.28257
55	0.02813	0.206	0.00058	0.00148	0.00021	0.00197	0.27921
56	0.02636	0.19952	0.00056	0.00144	0.00021	0.00191	0.27581
57	0.02471	0.19319	0.00054	0.00139	0.0002	0.00185	0.27238
58	0.02315	0.18702	0.00053	0.00135	0.0002	0.0018	0.26893
59	0.0217	0.18099	0.00051	0.00131	0.00019	0.00174	0.26545
60	0.02033	0.17512	0.00049	0.00126	0.00018	0.00168	0.26195
61	0.01906	0.16939	0.00048	0.00122	0.00018	0.00163	0.25844
62	0.01786	0.16382	0.00046	0.00118	0.00017	0.00158	0.25493
63	0.01673	0.1584	0.00045	0.00115	0.00017	0.00153	0.2514
64	0.01568	0.15312	0.00043	0.00111	0.00016	0.00148	0.24788
65	0.0147	0.14799	0.00042	0.00107	0.00015	0.00143	0.24435
66	0.01377	0.14301	0.0004	0.00104	0.00015	0.00138	0.24083
67	0.01291	0.13817	0.00039	0.001	0.00014	0.00133	0.23732
68	0.0121	0.13346	0.00038	0.00097	0.00014	0.00129	0.23382
69	0.01134	0.1289	0.00036	0.00094	0.00013	0.00125	0.23033
70	0.01062	0.12447	0.00035	0.0009	0.00013	0.0012	0.22685
71	0.00996	0.12017	0.00034	0.00087	0.00013	0.00116	0.22339
72	0.00933	0.11601	0.00033	0.00084	0.00012	0.00112	0.21995
73	0.00874	0.11197	0.00031	0.00081	0.00012	0.00108	0.21653
74	0.00819	0.10805	0.0003	0.00079	0.00011	0.00105	0.21313
75	0.00768	0.10426	0.00029	0.00076	0.00011	0.00101	0.20975
76	0.0072	0.10059	0.00028	0.00073	0.00011	0.00098	0.2064
77	0.00674	0.09704	0.00027	0.00071	0.0001	0.00094	0.20308
78	0.00632	0.0936	0.00026	0.00068	0.0001	0.00091	0.19979
79	0.00592	0.09026	0.00025	0.00066	9e-05	0.00088	0.19652
80	0.00555	0.08704	0.00024	0.00063	9e-05	0.00085	0.19329
81	0.0052	0.08393	0.00024	0.00061	9e-05	0.00082	0.19008
82	0.00487	0.08091	0.00023	0.00059	8e-05	0.00079	0.18691
83	0.00457	0.078	0.00022	0.00057	8e-05	0.00076	0.18377
84	0.00428	0.07518	0.00021	0.00055	8e-05	0.00073	0.18067
85	0.00401	0.07246	0.0002	0.00053	8e-05	0.0007	0.17759
86	0.00376	0.06983	0.0002	0.00051	7e-05	0.00068	0.17456
87	0.00352	0.06728	0.00019	0.00049	7e-05	0.00065	0.17156
88	0.0033	0.06483	0.00018	0.00047	7e-05	0.00063	0.16859
89	0.00309	0.06246	0.00018	0.00046	7e-05	0.00061	0.16566
90	0.0029	0.06017	0.00017	0.00044	6e-05	0.00059	0.16277
91	0.00272	0.05796	0.00016	0.00042	6e-05	0.00056	0.15991
92	0.00255	0.05582	0.00016	0.00041	6e-05	0.00054	0.15709
93	0.00239	0.05376	0.00015	0.00039	6e-05	0.00052	0.15431
94	0.00224	0.05178	0.00015	0.00038	5e-05	0.0005	0.15156
95	0.0021	0.04986	0.00014	0.00036	5e-05	0.00049	0.14885
96	0.00196	0.04801	0.00014	0.00035	5e-05	0.00047	0.14618
97	0.00184	0.04622	0.00013	0.00034	5e-05	0.00045	0.14355
98	0.00172	0.0445	0.00013	0.00033	5e-05	0.00043	0.14095
99	0.00162	0.04284	0.00012	0.00031	5e-05	0.00042	0.13839
100	0.00151	0.04124	0.00012	0.0003	4e-05	0.0004	0.13587
101	0.00142	0.0397	0.00011	0.00029	4e-05	0.00039	0.13339
102	0.00133	0.03821	0.00011	0.00028	4e-05	0.00037	0.13094
103	0.00125	0.03678	0.0001	0.00027	4e-05	0.00036	0.12853
104	0.00117	0.03539	0.0001	0.00026	4e-05	0.00035	0.12616
105	0.00109	0.03406	0.0001	0.00025	4e-05	0.00033	0.12382
106	0.00103	0.03278	9e-05	0.00024	3e-05	0.00032	0.12152
107	0.00096	0.03154	9e-05	0.00023	3e-05	0.00031	0.11925
108	0.0009	0.03035	9e-05	0.00022	3e-05	0.0003	0.11702
109	0.00084	0.0292	8e-05	0.00021	3e-05	0.00029	0.11483
110	0.00079	0.02809	8e-05	0.00021	3e-05	0.00027	0.11267
111	0.00074	0.02703	8e-05	0.0002	3e-05	0.00026	0.11055
112	0.00069	0.026	7e-05	0.00019	3e-05	0.00025	0.10846
113	0.00065	0.02501	7e-05	0.00018	3e-05	0.00024	0.1064
114	0.00061	0.02406	7e-05	0.00018	3e-05	0.00024	0.10438
115	0.00057	0.02314	7e-05	0.00017	2e-05	0.00023	0.1024
116	0.00054	0.02226	6e-05	0.00016	2e-05	0.00022	0.10044
117	0.0005	0.02141	6e-05	0.00016	2e-05	0.00021	0.09852
118	0.00047	0.02059	6e-05	0.00015	2e-05	0.0002	0.09663
119	0.00044	0.01981	6e-05	0.00015	2e-05	0.00019	0.09478
120	0.00041	0.01905	5e-05	0.00014	2e-05	0.00019	0.09295
121	0.00039	0.01832	5e-05	0.00013	2e-05	0.00018	0.09116
122	0.00036	0.01761	5e-05	0.00013	2e-05	0.00017	0.0894
123	0.00034	0.01694	5e-05	0.00012	2e-05	0.00017	0.08767
124	0.00032	0.01629	5e-05	0.00012	2e-05	0.00016	0.08596
125	0.0003	0.01566	4e-05	0.00012	2e-05	0.00015	0.08429
126	0.00028	0.01506	4e-05	0.00011	2e-05	0.00015	0.08265
127	0.00026	0.01448	4e-05	0.00011	2e-05	0.00014	0.08104
128	0.00025	0.01392	4e-05	0.0001	1e-05	0.00014	0.07946
129	0.00023	0.01338	4e-05	0.0001	1e-05	0.00013	0.0779
130	0.00022	0.01287	4e-05	9e-05	1e-05	0.00013	0.07637
131	0.0002	0.01237	3e-05	9e-05	1e-05	0.00012	0.07488
132	0.00019	0.01189	3e-05	9e-05	1e-05	0.00012	0.0734
133	0.00018	0.01143	3e-05	8e-05	1e-05	0.00011	0.07196
134	0.00017	0.01099	3e-05	8e-05	1e-05	0.00011	0.07054
135	0.00016	0.01057	3e-05	8e-05	1e-05	0.0001	0.06914
136	0.00015	0.01016	3e-05	7e-05	1e-05	0.0001	0.06778
137	0.00014	0.00976	3e-05	7e-05	1e-05	0.0001	0.06643
138	0.00013	0.00938	3e-05	7e-05	1e-05	9e-05	0.06512
139	0.00012	0.00902	3e-05	7e-05	1e-05	9e-05	0.06382
140	0.00011	0.00867	2e-05	6e-05	1e-05	8e-05	0.06255
141	0.00011	0.00833	2e-05	6e-05	1e-05	8e-05	0.06131
142	0.0001	0.00801	2e-05	6e-05	1e-05	8e-05	0.06009
143	9e-05	0.0077	2e-05	6e-05	1e-05	8e-05	0.05889
144	9e-05	0.0074	2e-05	5e-05	1e-05	7e-05	0.05771
145	8e-05	0.00711	2e-05	5e-05	1e-05	7e-05	0.05656
146	8e-05	0.00683	2e-05	5e-05	1e-05	7e-05	0.05542
147	7e-05	0.00657	2e-05	5e-05	1e-05	6e-05	0.05431
148	7e-05	0.00631	2e-05	5e-05	1e-05	6e-05	0.05322
149	6e-05	0.00607	2e-05	4e-05	1e-05	6e-05	0.05215
150	6e-05	0.00583	2e-05	4e-05	1e-05	6e-05	0.0511
151	6e-05	0.0056	2e-05	4e-05	1e-05	5e-05	0.05008
152	5e-05	0.00538	2e-05	4e-05	1e-05	5e-05	0.04907
153	5e-05	0.00517	1e-05	4e-05	1e-05	5e-05	0.04808
154	5e-05	0.00497	1e-05	4e-05	1e-05	5e-05	0.04711
155	4e-05	0.00478	1e-05	4e-05	1e-05	5e-05	0.04615
156	4e-05	0.00459	1e-05	3e-05	0	5e-05	0.04522
157	4e-05	0.00441	1e-05	3e-05	0	4e-05	0.0443
158	4e-05	0.00424	1e-05	3e-05	0	4e-05	0.04341
159	3e-05	0.00407	1e-05	3e-05	0	4e-05	0.04253
160	3e-05	0.00391	1e-05	3e-05	0	4e-05	0.04166
161	3e-05	0.00376	1e-05	3e-05	0	4e-05	0.04082
162	3e-05	0.00361	1e-05	3e-05	0	4e-05	0.03999
163	3e-05	0.00347	1e-05	3e-05	0	3e-05	0.03917
164	2e-05	0.00333	1e-05	2e-05	0	3e-05	0.03838
165	2e-05	0.0032	1e-05	2e-05	0	3e-05	0.0376
166	2e-05	0.00308	1e-05	2e-05	0	3e-05	0.03683
167	2e-05	0.00296	1e-05	2e-05	0	3e-05	0.03608
168	2e-05	0.00284	1e-05	2e-05	0	3e-05	0.03534
169	2e-05	0.00273	1e-05	2e-05	0	3e-05	0.03462
170	2e-05	0.00262	1e-05	2e-05	0	3e-05	0.03391
171	2e-05	0.00252	1e-05	2e-05	0	2e-05	0.03322
172	1e-05	0.00242	1e-05	2e-05	0	2e-05	0.03254
173	1e-05	0.00233	1e-05	2e-05	0	2e-05	0.03187
174	1e-05	0.00223	1e-05	2e-05	0	2e-05	0.03122
175	1e-05	0.00215	1e-05	2e-05	0	2e-05	0.03058
176	1e-05	0.00206	1e-05	2e-05	0	2e-05	0.02995
177	1e-05	0.00198	1e-05	1e-05	0	2e-05	0.02934
178	1e-05	0.0019	1e-05	1e-05	0	2e-05	0.02873
179	1e-05	0.00183	1e-05	1e-05	0	2e-05	0.02814
180	1e-05	0.00176	0	1e-05	0	2e-05	0.02757
181	1e-05	0.00169	0	1e-05	0	2e-05	0.027
182	1e-05	0.00162	0	1e-05	0	2e-05	0.02644
183	1e-05	0.00156	0	1e-05	0	2e-05	0.0259
184	1e-05	0.0015	0	1e-05	0	1e-05	0.02536
185	1e-05	0.00144	0	1e-05	0	1e-05	0.02484
186	1e-05	0.00138	0	1e-05	0	1e-05	0.02433
187	1e-05	0.00133	0	1e-05	0	1e-05	0.02383
188	1e-05	0.00127	0	1e-05	0	1e-05	0.02334
189	0	0.00122	0	1e-05	0	1e-05	0.02285
190	0	0.00118	0	1e-05	0	1e-05	0.02238
191	0	0.00113	0	1e-05	0	1e-05	0.02192
192	0	0.00108	0	1e-05	0	1e-05	0.02147
193	0	0.00104	0	1e-05	0	1e-05	0.02102
194	0	0.001	0	1e-05	0	1e-05	0.02059
195	0	0.00096	0	1e-05	0	1e-05	0.02016
196	0	0.00092	0	1e-05	0	1e-05	0.01974
197	0	0.00089	0	1e-05	0	1e-05	0.01933
198	0	0.00085	0	1e-05	0	1e-05	0.01893
199	0	0.00082	0	1e-05	0	1e-05	0.01854
200	0	0.00079	0	1e-05	0	1e-05	0.01816
201	0	0.00076	0	1e-05	0	1e-05	0.01778
202	0	0.00073	0	1e-05	0	1e-05	0.01741
203	0	0.0007	0	1e-05	0	1e-05	0.01705
204	0	0.00067	0	0	0	1e-05	0.0167
205	0	0.00064	0	0	0	1e-05	0.01635
206	0	0.00062	0	0	0	1e-05	0.01601
207	0	0.00059	0	0	0	1e-05	0.01568
208	0	0.00057	0	0	0	1e-05	0.01535
209	0	0.00055	0	0	0	1e-05	0.01503
210	0	0.00053	0	0	0	1e-05	0.01472
211	0	0.00051	0	0	0	0	0.01441
212	0	0.00049	0	0	0	0	0.01411
213	0	0.00047	0	0	0	0	0.01382
214	0	0.00045	0	0	0	0	0.01353
215	0	0.00043	0	0	0	0	0.01325
216	0	0.00041	0	0	0	0	0.01297
217	0	0.0004	0	0	0	0	0.0127
218	0	0.00038	0	0	0	0	0.01244
219	0	0.00037	0	0	0	0	0.01218
220	0	0.00035	0	0	0	0	0.01192
221	0	0.00034	0	0	0	0	0.01168
222	0	0.00032	0	0	0	0	0.01143
223	0	0.00031	0	0	0	0	0.01119
224	0	0.0003	0	0	0	0	0.01096
225	0	0.00029	0	0	0	0	0.01073
226	0	0.00028	0	0	0	0	0.01051
227	0	0.00026	0	0	0	0	0.01029
228	0	0.00025	0	0	0	0	0.01007
229	0	0.00024	0	0	0	0	0.00986
230	0	0.00023	0	0	0	0	0.00966
231	0	0.00023	0	0	0	0	0.00945
232	0	0.00022	0	0	0	0	0.00926
233	0	0.00021	0	0	0	0	0.00906
234	0	0.0002	0	0	0	0	0.00887
235	0	0.00019	0	0	0	0	0.00869
236	0	0.00018	0	0	0	0	0.00851
237	0	0.00018	0	0	0	0	0.00833
238	0	0.00017	0	0	0	0	0.00815
239	0	0.00016	0	0	0	0	0.00798
240	0	0.00016	0	0	0	0	0.00782
241	0	0.00015	0	0	0	0	0.00765
242	0	0.00014	0	0	0	0	0.00749
243	0	0.00014	0	0	0	0	0.00733
244	0	0.00013	0	0	0	0	0.00718
245	0	0.00013	0	0	0	0	0.00703
246	0	0.00012	0	0	0	0	0.00688
247	0	0.00012	0	0	0	0	0.00674
248	0	0.00011	0	0	0	0	0.0066
249	0	0.00011	0	0	0	0	0.00646
250	0	0.0001	0	0	0	0	0.00632
251	0	0.0001	0	0	0	0	0.00619
252	0	0.0001	0	0	0	0	0.00606
253	0	9e-05	0	0	0	0	0.00593
254	0	9e-05	0	0	0	0	0.00581
255	0	9e-05	0	0	0	0	0.00569
256	0	8e-05	0	0	0	0	0.00557
257	0	8e-05	0	0	0	0	0.00545
258	0	8e-05	0	0	0	0	0.00534
259	0	7e-05	0	0	0	0	0.00523
260	0	7e-05	0	0	0	0	0.00512
261	0	7e-05	0	0	0	0	0.00501
262	0	6e-05	0	0	0	0	0.0049
263	0	6e-05	0	0	0	0	0.0048
264	0	6e-05	0	0	0	0	0.0047
265	0	6e-05	0	0	0	0	0.0046
266	0	5e-05	0	0	0	0	0.0045
267	0	5e-05	0	0	0	0	0.00441
268	0	5e-05	0	0	0	0	0.00432
269	0	5e-05	0	0	0	0	0.00423
270	0	5e-05	0	0	0	0	0.00414
271	0	4e-05	0	0	0	0	0.00405
272	0	4e-05	0	0	0	0	0.00397
273	0	4e-05	0	0	0	0	0.00388
274	0	4e-05	0	0	0	0	0.0038
275	0	4e-05	0	0	0	0	0.00372
276	0	4e-05	0	0	0	0	0.00364
277	0	4e-05	0	0	0	0	0.00357
278	0	3e-05	0	0	0	0	0.00349
279	0	3e-05	0	0	0	0	0.00342
280	0	3e-05	0	0	0	0	0.00335
281	0	3e-05	0	0	0	0	0.00328
282	0	3e-05	0	0	0	0	0.00321
283	0	3e-05	0	0	0	0	0.00314
284	0	3e-05	0	0	0	0	0.00307
285	0	3e-05	0	0	0	0	0.00301
286	0	2e-05	0	0	0	0	0.00295
287	0	2e-05	0	0	0	0	0.00288
288	0	2e-05	0	0	0	0	0.00282
289	0	2e-05	0	0	0	0	0.00276
290	0	2e-05	0	0	0	0	0.0027
291	0	2e-05	0	0	0	0	0.00265
292	0	2e-05	0	0	0	0	0.00259
293	0	2e-05	0	0	0	0	0.00254
294	0	2e-05	0	0	0	0	0.00248
295	0	2e-05	0	0	0	0	0.00243
296	0	2e-05	0	0	0	0	0.00238
297	0	2e-05	0	0	0	0	0.00233
298	0	2e-05	0	0	0	0	0.00228
299	0	1e-05	0	0	0	0	0.00223
300	0	1e-05	0	0	0	0	0.00219
301	0	1e-05	0	0	0	0	0.00214
302	0	1e-05	0	0	0	0	0.0021
303	0	1e-05	0	0	0	0	0.00205
304	0	1e-05	0	0	0	0	0.00201
305	0	1e-05	0	0	0	0	0.00197
306	0	1e-05	0	0	0	0	0.00192
307	0	1e-05	0	0	0	0	0.00188
308	0	1e-05	0	0	0	0	0.00184
309	0	1e-05	0	0	0	0	0.00181
310	0	1e-05	0	0	0	0	0.00177
311	0	1e-05	0	0	0	0	0.00173
312	0	1e-05	0	0	0	0	0.00169
313	0	1e-05	0	0	0	0	0.00166
314	0	1e-05	0	0	0	0	0.00162
315	0	1e-05	0	0	0	0	0.00159
316	0	1e-05	0	0	0	0	0.00156
317	0	1e-05	0	0	0	0	0.00152
318	0	1e-05	0	0	0	0	0.00149
319	0	1e-05	0	0	0	0	0.00146
320	0	1e-05	0	0	0	0	0.00143
321	0	1e-05	0	0	0	0	0.0014
322	0	1e-05	0	0	0	0	0.00137
323	0	1e-05	0	0	0	0	0.00134
324	0	1e-05	0	0	0	0	0.00131
325	0	1e-05	0	0	0	0	0.00128
326	0	0	0	0	0	0	0.00126
327	0	0	0	0	0	0	0.00123
328	0	0	0	0	0	0	0.0012
329	0	0	0	0	0	0	0.00118
330	0	0	0	0	0	0	0.00115
331	0	0	0	0	0	0	0.00113
332	0	0	0	0	0	0	0.00111
333	0	0	0	0	0	0	0.00108
334	0	0	0	0	0	0	0.00106
335	0	0	0	0	0	0	0.00104
336	0	0	0	0	0	0	0.00102
337	0	0	0	0	0	0	0.00099
338	0	0	0	0	0	0	0.00097
339	0	0	0	0	0	0	0.00095
340	0	0	0	0	0	0	0.00093
341	0	0	0	0	0	0	0.00091
342	0	0	0	0	0	0	0.00089
343	0	0	0	0	0	0	0.00088
344	0	0	0	0	0	0	0.00086
345	0	0	0	0	0	0	0.00084
346	0	0	0	0	0	0	0.00082
347	0	0	0	0	0	0	0.0008
348	0	0	0	0	0	0	0.00079
349	0	0	0	0	0	0	0.00077
350	0	0	0	0	0	0	0.00075
351	0	0	0	0	0	0	0.00074
352	0	0	0	0	0	0	0.00072
353	0	0	0	0	0	0	0.00071
354	0	0	0	0	0	0	0.00069
355	0	0	0	0	0	0	0.00068
356	0	0	0	0	0	0	0.00066
357	0	0	0	0	0	0	0.00065
358	0	0	0	0	0	0	0.00064
359	0	0	0	0	0	0	0.00062
360	0	0	0	0	0	0	0.00061
361	0	0	0	0	0	0	0.0006
362	0	0	0	0	0	0	0.00058
363	0	0	0	0	0	0	0.00057
364	0	0	0	0	0	0	0.00056
365	0	0	0	0	0	0	0.00055
366	0	0	0	0	0	0	0.00054
367	0	0	0	0	0	0	0.00052
368	0	0	0	0	0	0	0.00051
369	0	0	0	0	0	0	0.0005
370	0	0	0	0	0	0	0.00049
371	0	0	0	0	0	0	0.00048
372	0	0	0	0	0	0	0.00047
373	0	0	0	0	0	0	0.00046
374	0	0	0	0	0	0	0.00045
375	0	0	0	0	0	0	0.00044
376	0	0	0	0	0	0	0.00043
377	0	0	0	0	0	0	0.00042
378	0	0	0	0	0	0	0.00042
379	0	0	0	0	0	0	0.00041
380	0	0	0	0	0	0	0.0004
381	0	0	0	0	0	0	0.00039
382	0	0	0	0	0	0	0.00038
383	0	0	0	0	0	0	0.00037
384	0	0	0	0	0	0	0.00037
385	0	0	0	0	0	0	0.00036
386	0	0	0	0	0	0	0.00035
387	0	0	0	0	0	0	0.00034
388	0	0	0	0	0	0	0.00034
389	0	0	0	0	0	0	0.00033
390	0	0	0	0	0	0	0.00032
391	0	0	0	0	0	0	0.00031
392	0	0	0	0	0	0	0.00031
393	0	0	0	0	0	0	0.0003
394	0	0	0	0	0	0	0.0003
395	0	0	0	0	0	0	0.00029
396	0	0	0	0	0	0	0.00028
397	0	0	0	0	0	0	0.00028
398	0	0	0	0	0	0	0.00027
399	0	0	0	0	0	0	0.00027
400	0	0	0	0	0	0	0.00026

## Sheet: ROI 7 
Matlab data									Raw data
0	1	0	0	0	0	0	0		after normalization
1	0.93714	0.05977	0.00011	4e-05	2e-05	5e-05	0.02951			ROI 1(Top)	ROI 2	ROI 3	ROI 4	ROI 5	ROI 6	ROI 7(Excretion)
2	0.87823	0.11341	0.00026	0.0002	6e-05	0.00025	0.05666		0	1	0.000813268	0	0	0	0	0
3	0.82302	0.16141	0.0004	0.00042	0.00011	0.00056	0.08171		15	0.0584135	0.174726	8.89184e-05	0	0	0	0.00149235
4	0.77128	0.20421	0.00052	0.00068	0.00015	0.00091	0.10489		30	0.0328727	0.332884	0.000451093	8.89184e-05	0.000217623	0.000451093	0.0467642
5	0.7228	0.24221	0.00063	0.00095	0.00019	0.00127	0.12637		45	0.0128508	0.219264	0	0	3.8432e-05	0.000496365	0.114944
6	0.67736	0.27582	0.00073	0.00121	0.00023	0.00161	0.14626		60	0.0111823	0.150543	0.000364884	0.000405821	0	0.00013419	0.144687
7	0.63478	0.30538	0.00082	0.00145	0.00026	0.00194	0.16468		75	0.00493617	0.109653	0.000360549	0.000626462	0.000172825	0.000315278	0.17425
8	0.59488	0.33122	0.00089	0.00168	0.00029	0.00224	0.18173		90	0.00399497	0.0786494	0.000179462	0.000994355	0	0.000677452	0.219248
9	0.55748	0.35365	0.00096	0.00188	0.00032	0.00251	0.19748		105	0.00356715	0.061692	0.00013419	0.000224734	0.000217623	0.000270006	0.13939
10	0.52244	0.37296	0.00102	0.00206	0.00034	0.00276	0.21202		120	0.0022837	0.0501183	0.000224734	8.89184e-05	0.000262421	0	0.083706
11	0.4896	0.38941	0.00106	0.00222	0.00036	0.00297	0.22542
12	0.45882	0.40324	0.00111	0.00236	0.00038	0.00316	0.23773
13	0.42998	0.41469	0.00114	0.00248	0.00039	0.00332	0.24902
14	0.40295	0.42396	0.00117	0.00259	0.00041	0.00345	0.25936
15	0.37762	0.43125	0.00119	0.00267	0.00042	0.00357	0.26878
16	0.35388	0.43673	0.00121	0.00275	0.00042	0.00367	0.27735
17	0.33163	0.44058	0.00122	0.0028	0.00043	0.00374	0.28511
18	0.31079	0.44295	0.00123	0.00285	0.00044	0.0038	0.29212
19	0.29125	0.44397	0.00123	0.00288	0.00044	0.00385	0.2984
20	0.27294	0.44379	0.00123	0.00291	0.00044	0.00388	0.304
21	0.25578	0.44252	0.00123	0.00292	0.00044	0.00389	0.30897
22	0.2397	0.44028	0.00122	0.00292	0.00044	0.0039	0.31334
23	0.22464	0.43716	0.00122	0.00292	0.00044	0.0039	0.31714
24	0.21051	0.43327	0.00121	0.00291	0.00044	0.00388	0.32041
25	0.19728	0.42868	0.00119	0.0029	0.00043	0.00386	0.32318
26	0.18488	0.42349	0.00118	0.00287	0.00043	0.00383	0.32547
27	0.17326	0.41776	0.00117	0.00285	0.00042	0.0038	0.32733
28	0.16237	0.41157	0.00115	0.00282	0.00042	0.00376	0.32877
29	0.15216	0.40497	0.00113	0.00278	0.00041	0.00371	0.32982
30	0.14259	0.39802	0.00111	0.00274	0.00041	0.00366	0.33051
31	0.13363	0.39077	0.00109	0.0027	0.0004	0.0036	0.33085
32	0.12523	0.38327	0.00107	0.00266	0.00039	0.00354	0.33087
33	0.11736	0.37557	0.00105	0.00261	0.00038	0.00348	0.3306
34	0.10998	0.36771	0.00103	0.00256	0.00038	0.00342	0.33004
35	0.10307	0.35971	0.00101	0.00251	0.00037	0.00335	0.32922
36	0.09659	0.35162	0.00098	0.00246	0.00036	0.00328	0.32815
37	0.09052	0.34347	0.00096	0.00241	0.00035	0.00321	0.32686
38	0.08483	0.33527	0.00094	0.00236	0.00035	0.00314	0.32536
39	0.07949	0.32705	0.00092	0.00231	0.00034	0.00307	0.32366
40	0.0745	0.31885	0.00089	0.00225	0.00033	0.003	0.32178
41	0.06981	0.31067	0.00087	0.0022	0.00032	0.00293	0.31972
42	0.06543	0.30253	0.00085	0.00214	0.00031	0.00286	0.31751
43	0.06131	0.29446	0.00083	0.00209	0.0003	0.00278	0.31516
44	0.05746	0.28646	0.0008	0.00204	0.0003	0.00271	0.31267
45	0.05385	0.27854	0.00078	0.00198	0.00029	0.00264	0.31006
46	0.05046	0.27072	0.00076	0.00193	0.00028	0.00257	0.30734
47	0.04729	0.26301	0.00074	0.00188	0.00027	0.0025	0.30452
48	0.04432	0.25542	0.00072	0.00182	0.00027	0.00243	0.3016
49	0.04153	0.24795	0.0007	0.00177	0.00026	0.00236	0.29859
50	0.03892	0.24061	0.00068	0.00172	0.00025	0.0023	0.29551
51	0.03647	0.2334	0.00066	0.00167	0.00024	0.00223	0.29236
52	0.03418	0.22633	0.00064	0.00162	0.00024	0.00216	0.28915
53	0.03203	0.21941	0.00062	0.00158	0.00023	0.0021	0.28588
54	0.03002	0.21263	0.0006	0.00153	0.00022	0.00204	0.28257
55	0.02813	0.206	0.00058	0.00148	0.00021	0.00197	0.27921
56	0.02636	0.19952	0.00056	0.00144	0.00021	0.00191	0.27581
57	0.02471	0.19319	0.00054	0.00139	0.0002	0.00185	0.27238
58	0.02315	0.18702	0.00053	0.00135	0.0002	0.0018	0.26893
59	0.0217	0.18099	0.00051	0.00131	0.00019	0.00174	0.26545
60	0.02033	0.17512	0.00049	0.00126	0.00018	0.00168	0.26195
61	0.01906	0.16939	0.00048	0.00122	0.00018	0.00163	0.25844
62	0.01786	0.16382	0.00046	0.00118	0.00017	0.00158	0.25493
63	0.01673	0.1584	0.00045	0.00115	0.00017	0.00153	0.2514
64	0.01568	0.15312	0.00043	0.00111	0.00016	0.00148	0.24788
65	0.0147	0.14799	0.00042	0.00107	0.00015	0.00143	0.24435
66	0.01377	0.14301	0.0004	0.00104	0.00015	0.00138	0.24083
67	0.01291	0.13817	0.00039	0.001	0.00014	0.00133	0.23732
68	0.0121	0.13346	0.00038	0.00097	0.00014	0.00129	0.23382
69	0.01134	0.1289	0.00036	0.00094	0.00013	0.00125	0.23033
70	0.01062	0.12447	0.00035	0.0009	0.00013	0.0012	0.22685
71	0.00996	0.12017	0.00034	0.00087	0.00013	0.00116	0.22339
72	0.00933	0.11601	0.00033	0.00084	0.00012	0.00112	0.21995
73	0.00874	0.11197	0.00031	0.00081	0.00012	0.00108	0.21653
74	0.00819	0.10805	0.0003	0.00079	0.00011	0.00105	0.21313
75	0.00768	0.10426	0.00029	0.00076	0.00011	0.00101	0.20975
76	0.0072	0.10059	0.00028	0.00073	0.00011	0.00098	0.2064
77	0.00674	0.09704	0.00027	0.00071	0.0001	0.00094	0.20308
78	0.00632	0.0936	0.00026	0.00068	0.0001	0.00091	0.19979
79	0.00592	0.09026	0.00025	0.00066	9e-05	0.00088	0.19652
80	0.00555	0.08704	0.00024	0.00063	9e-05	0.00085	0.19329
81	0.0052	0.08393	0.00024	0.00061	9e-05	0.00082	0.19008
82	0.00487	0.08091	0.00023	0.00059	8e-05	0.00079	0.18691
83	0.00457	0.078	0.00022	0.00057	8e-05	0.00076	0.18377
84	0.00428	0.07518	0.00021	0.00055	8e-05	0.00073	0.18067
85	0.00401	0.07246	0.0002	0.00053	8e-05	0.0007	0.17759
86	0.00376	0.06983	0.0002	0.00051	7e-05	0.00068	0.17456
87	0.00352	0.06728	0.00019	0.00049	7e-05	0.00065	0.17156
88	0.0033	0.06483	0.00018	0.00047	7e-05	0.00063	0.16859
89	0.00309	0.06246	0.00018	0.00046	7e-05	0.00061	0.16566
90	0.0029	0.06017	0.00017	0.00044	6e-05	0.00059	0.16277
91	0.00272	0.05796	0.00016	0.00042	6e-05	0.00056	0.15991
92	0.00255	0.05582	0.00016	0.00041	6e-05	0.00054	0.15709
93	0.00239	0.05376	0.00015	0.00039	6e-05	0.00052	0.15431
94	0.00224	0.05178	0.00015	0.00038	5e-05	0.0005	0.15156
95	0.0021	0.04986	0.00014	0.00036	5e-05	0.00049	0.14885
96	0.00196	0.04801	0.00014	0.00035	5e-05	0.00047	0.14618
97	0.00184	0.04622	0.00013	0.00034	5e-05	0.00045	0.14355
98	0.00172	0.0445	0.00013	0.00033	5e-05	0.00043	0.14095
99	0.00162	0.04284	0.00012	0.00031	5e-05	0.00042	0.13839
100	0.00151	0.04124	0.00012	0.0003	4e-05	0.0004	0.13587
101	0.00142	0.0397	0.00011	0.00029	4e-05	0.00039	0.13339
102	0.00133	0.03821	0.00011	0.00028	4e-05	0.00037	0.13094
103	0.00125	0.03678	0.0001	0.00027	4e-05	0.00036	0.12853
104	0.00117	0.03539	0.0001	0.00026	4e-05	0.00035	0.12616
105	0.00109	0.03406	0.0001	0.00025	4e-05	0.00033	0.12382
106	0.00103	0.03278	9e-05	0.00024	3e-05	0.00032	0.12152
107	0.00096	0.03154	9e-05	0.00023	3e-05	0.00031	0.11925
108	0.0009	0.03035	9e-05	0.00022	3e-05	0.0003	0.11702
109	0.00084	0.0292	8e-05	0.00021	3e-05	0.00029	0.11483
110	0.00079	0.02809	8e-05	0.00021	3e-05	0.00027	0.11267
111	0.00074	0.02703	8e-05	0.0002	3e-05	0.00026	0.11055
112	0.00069	0.026	7e-05	0.00019	3e-05	0.00025	0.10846
113	0.00065	0.02501	7e-05	0.00018	3e-05	0.00024	0.1064
114	0.00061	0.02406	7e-05	0.00018	3e-05	0.00024	0.10438
115	0.00057	0.02314	7e-05	0.00017	2e-05	0.00023	0.1024
116	0.00054	0.02226	6e-05	0.00016	2e-05	0.00022	0.10044
117	0.0005	0.02141	6e-05	0.00016	2e-05	0.00021	0.09852
118	0.00047	0.02059	6e-05	0.00015	2e-05	0.0002	0.09663
119	0.00044	0.01981	6e-05	0.00015	2e-05	0.00019	0.09478
120	0.00041	0.01905	5e-05	0.00014	2e-05	0.00019	0.09295
121	0.00039	0.01832	5e-05	0.00013	2e-05	0.00018	0.09116
122	0.00036	0.01761	5e-05	0.00013	2e-05	0.00017	0.0894
123	0.00034	0.01694	5e-05	0.00012	2e-05	0.00017	0.08767
124	0.00032	0.01629	5e-05	0.00012	2e-05	0.00016	0.08596
125	0.0003	0.01566	4e-05	0.00012	2e-05	0.00015	0.08429
126	0.00028	0.01506	4e-05	0.00011	2e-05	0.00015	0.08265
127	0.00026	0.01448	4e-05	0.00011	2e-05	0.00014	0.08104
128	0.00025	0.01392	4e-05	0.0001	1e-05	0.00014	0.07946
129	0.00023	0.01338	4e-05	0.0001	1e-05	0.00013	0.0779
130	0.00022	0.01287	4e-05	9e-05	1e-05	0.00013	0.07637
131	0.0002	0.01237	3e-05	9e-05	1e-05	0.00012	0.07488
132	0.00019	0.01189	3e-05	9e-05	1e-05	0.00012	0.0734
133	0.00018	0.01143	3e-05	8e-05	1e-05	0.00011	0.07196
134	0.00017	0.01099	3e-05	8e-05	1e-05	0.00011	0.07054
135	0.00016	0.01057	3e-05	8e-05	1e-05	0.0001	0.06914
136	0.00015	0.01016	3e-05	7e-05	1e-05	0.0001	0.06778
137	0.00014	0.00976	3e-05	7e-05	1e-05	0.0001	0.06643
138	0.00013	0.00938	3e-05	7e-05	1e-05	9e-05	0.06512
139	0.00012	0.00902	3e-05	7e-05	1e-05	9e-05	0.06382
140	0.00011	0.00867	2e-05	6e-05	1e-05	8e-05	0.06255
141	0.00011	0.00833	2e-05	6e-05	1e-05	8e-05	0.06131
142	0.0001	0.00801	2e-05	6e-05	1e-05	8e-05	0.06009
143	9e-05	0.0077	2e-05	6e-05	1e-05	8e-05	0.05889
144	9e-05	0.0074	2e-05	5e-05	1e-05	7e-05	0.05771
145	8e-05	0.00711	2e-05	5e-05	1e-05	7e-05	0.05656
146	8e-05	0.00683	2e-05	5e-05	1e-05	7e-05	0.05542
147	7e-05	0.00657	2e-05	5e-05	1e-05	6e-05	0.05431
148	7e-05	0.00631	2e-05	5e-05	1e-05	6e-05	0.05322
149	6e-05	0.00607	2e-05	4e-05	1e-05	6e-05	0.05215
150	6e-05	0.00583	2e-05	4e-05	1e-05	6e-05	0.0511
151	6e-05	0.0056	2e-05	4e-05	1e-05	5e-05	0.05008
152	5e-05	0.00538	2e-05	4e-05	1e-05	5e-05	0.04907
153	5e-05	0.00517	1e-05	4e-05	1e-05	5e-05	0.04808
154	5e-05	0.00497	1e-05	4e-05	1e-05	5e-05	0.04711
155	4e-05	0.00478	1e-05	4e-05	1e-05	5e-05	0.04615
156	4e-05	0.00459	1e-05	3e-05	0	5e-05	0.04522
157	4e-05	0.00441	1e-05	3e-05	0	4e-05	0.0443
158	4e-05	0.00424	1e-05	3e-05	0	4e-05	0.04341
159	3e-05	0.00407	1e-05	3e-05	0	4e-05	0.04253
160	3e-05	0.00391	1e-05	3e-05	0	4e-05	0.04166
161	3e-05	0.00376	1e-05	3e-05	0	4e-05	0.04082
162	3e-05	0.00361	1e-05	3e-05	0	4e-05	0.03999
163	3e-05	0.00347	1e-05	3e-05	0	3e-05	0.03917
164	2e-05	0.00333	1e-05	2e-05	0	3e-05	0.03838
165	2e-05	0.0032	1e-05	2e-05	0	3e-05	0.0376
166	2e-05	0.00308	1e-05	2e-05	0	3e-05	0.03683
167	2e-05	0.00296	1e-05	2e-05	0	3e-05	0.03608
168	2e-05	0.00284	1e-05	2e-05	0	3e-05	0.03534
169	2e-05	0.00273	1e-05	2e-05	0	3e-05	0.03462
170	2e-05	0.00262	1e-05	2e-05	0	3e-05	0.03391
171	2e-05	0.00252	1e-05	2e-05	0	2e-05	0.03322
172	1e-05	0.00242	1e-05	2e-05	0	2e-05	0.03254
173	1e-05	0.00233	1e-05	2e-05	0	2e-05	0.03187
174	1e-05	0.00223	1e-05	2e-05	0	2e-05	0.03122
175	1e-05	0.00215	1e-05	2e-05	0	2e-05	0.03058
176	1e-05	0.00206	1e-05	2e-05	0	2e-05	0.02995
177	1e-05	0.00198	1e-05	1e-05	0	2e-05	0.02934
178	1e-05	0.0019	1e-05	1e-05	0	2e-05	0.02873
179	1e-05	0.00183	1e-05	1e-05	0	2e-05	0.02814
180	1e-05	0.00176	0	1e-05	0	2e-05	0.02757
181	1e-05	0.00169	0	1e-05	0	2e-05	0.027
182	1e-05	0.00162	0	1e-05	0	2e-05	0.02644
183	1e-05	0.00156	0	1e-05	0	2e-05	0.0259
184	1e-05	0.0015	0	1e-05	0	1e-05	0.02536
185	1e-05	0.00144	0	1e-05	0	1e-05	0.02484
186	1e-05	0.00138	0	1e-05	0	1e-05	0.02433
187	1e-05	0.00133	0	1e-05	0	1e-05	0.02383
188	1e-05	0.00127	0	1e-05	0	1e-05	0.02334
189	0	0.00122	0	1e-05	0	1e-05	0.02285
190	0	0.00118	0	1e-05	0	1e-05	0.02238
191	0	0.00113	0	1e-05	0	1e-05	0.02192
192	0	0.00108	0	1e-05	0	1e-05	0.02147
193	0	0.00104	0	1e-05	0	1e-05	0.02102
194	0	0.001	0	1e-05	0	1e-05	0.02059
195	0	0.00096	0	1e-05	0	1e-05	0.02016
196	0	0.00092	0	1e-05	0	1e-05	0.01974
197	0	0.00089	0	1e-05	0	1e-05	0.01933
198	0	0.00085	0	1e-05	0	1e-05	0.01893
199	0	0.00082	0	1e-05	0	1e-05	0.01854
200	0	0.00079	0	1e-05	0	1e-05	0.01816
201	0	0.00076	0	1e-05	0	1e-05	0.01778
202	0	0.00073	0	1e-05	0	1e-05	0.01741
203	0	0.0007	0	1e-05	0	1e-05	0.01705
204	0	0.00067	0	0	0	1e-05	0.0167
205	0	0.00064	0	0	0	1e-05	0.01635
206	0	0.00062	0	0	0	1e-05	0.01601
207	0	0.00059	0	0	0	1e-05	0.01568
208	0	0.00057	0	0	0	1e-05	0.01535
209	0	0.00055	0	0	0	1e-05	0.01503
210	0	0.00053	0	0	0	1e-05	0.01472
211	0	0.00051	0	0	0	0	0.01441
212	0	0.00049	0	0	0	0	0.01411
213	0	0.00047	0	0	0	0	0.01382
214	0	0.00045	0	0	0	0	0.01353
215	0	0.00043	0	0	0	0	0.01325
216	0	0.00041	0	0	0	0	0.01297
217	0	0.0004	0	0	0	0	0.0127
218	0	0.00038	0	0	0	0	0.01244
219	0	0.00037	0	0	0	0	0.01218
220	0	0.00035	0	0	0	0	0.01192
221	0	0.00034	0	0	0	0	0.01168
222	0	0.00032	0	0	0	0	0.01143
223	0	0.00031	0	0	0	0	0.01119
224	0	0.0003	0	0	0	0	0.01096
225	0	0.00029	0	0	0	0	0.01073
226	0	0.00028	0	0	0	0	0.01051
227	0	0.00026	0	0	0	0	0.01029
228	0	0.00025	0	0	0	0	0.01007
229	0	0.00024	0	0	0	0	0.00986
230	0	0.00023	0	0	0	0	0.00966
231	0	0.00023	0	0	0	0	0.00945
232	0	0.00022	0	0	0	0	0.00926
233	0	0.00021	0	0	0	0	0.00906
234	0	0.0002	0	0	0	0	0.00887
235	0	0.00019	0	0	0	0	0.00869
236	0	0.00018	0	0	0	0	0.00851
237	0	0.00018	0	0	0	0	0.00833
238	0	0.00017	0	0	0	0	0.00815
239	0	0.00016	0	0	0	0	0.00798
240	0	0.00016	0	0	0	0	0.00782
241	0	0.00015	0	0	0	0	0.00765
242	0	0.00014	0	0	0	0	0.00749
243	0	0.00014	0	0	0	0	0.00733
244	0	0.00013	0	0	0	0	0.00718
245	0	0.00013	0	0	0	0	0.00703
246	0	0.00012	0	0	0	0	0.00688
247	0	0.00012	0	0	0	0	0.00674
248	0	0.00011	0	0	0	0	0.0066
249	0	0.00011	0	0	0	0	0.00646
250	0	0.0001	0	0	0	0	0.00632
251	0	0.0001	0	0	0	0	0.00619
252	0	0.0001	0	0	0	0	0.00606
253	0	9e-05	0	0	0	0	0.00593
254	0	9e-05	0	0	0	0	0.00581
255	0	9e-05	0	0	0	0	0.00569
256	0	8e-05	0	0	0	0	0.00557
257	0	8e-05	0	0	0	0	0.00545
258	0	8e-05	0	0	0	0	0.00534
259	0	7e-05	0	0	0	0	0.00523
260	0	7e-05	0	0	0	0	0.00512
261	0	7e-05	0	0	0	0	0.00501
262	0	6e-05	0	0	0	0	0.0049
263	0	6e-05	0	0	0	0	0.0048
264	0	6e-05	0	0	0	0	0.0047
265	0	6e-05	0	0	0	0	0.0046
266	0	5e-05	0	0	0	0	0.0045
267	0	5e-05	0	0	0	0	0.00441
268	0	5e-05	0	0	0	0	0.00432
269	0	5e-05	0	0	0	0	0.00423
270	0	5e-05	0	0	0	0	0.00414
271	0	4e-05	0	0	0	0	0.00405
272	0	4e-05	0	0	0	0	0.00397
273	0	4e-05	0	0	0	0	0.00388
274	0	4e-05	0	0	0	0	0.0038
275	0	4e-05	0	0	0	0	0.00372
276	0	4e-05	0	0	0	0	0.00364
277	0	4e-05	0	0	0	0	0.00357
278	0	3e-05	0	0	0	0	0.00349
279	0	3e-05	0	0	0	0	0.00342
280	0	3e-05	0	0	0	0	0.00335
281	0	3e-05	0	0	0	0	0.00328
282	0	3e-05	0	0	0	0	0.00321
283	0	3e-05	0	0	0	0	0.00314
284	0	3e-05	0	0	0	0	0.00307
285	0	3e-05	0	0	0	0	0.00301
286	0	2e-05	0	0	0	0	0.00295
287	0	2e-05	0	0	0	0	0.00288
288	0	2e-05	0	0	0	0	0.00282
289	0	2e-05	0	0	0	0	0.00276
290	0	2e-05	0	0	0	0	0.0027
291	0	2e-05	0	0	0	0	0.00265
292	0	2e-05	0	0	0	0	0.00259
293	0	2e-05	0	0	0	0	0.00254
294	0	2e-05	0	0	0	0	0.00248
295	0	2e-05	0	0	0	0	0.00243
296	0	2e-05	0	0	0	0	0.00238
297	0	2e-05	0	0	0	0	0.00233
298	0	2e-05	0	0	0	0	0.00228
299	0	1e-05	0	0	0	0	0.00223
300	0	1e-05	0	0	0	0	0.00219
301	0	1e-05	0	0	0	0	0.00214
302	0	1e-05	0	0	0	0	0.0021
303	0	1e-05	0	0	0	0	0.00205
304	0	1e-05	0	0	0	0	0.00201
305	0	1e-05	0	0	0	0	0.00197
306	0	1e-05	0	0	0	0	0.00192
307	0	1e-05	0	0	0	0	0.00188
308	0	1e-05	0	0	0	0	0.00184
309	0	1e-05	0	0	0	0	0.00181
310	0	1e-05	0	0	0	0	0.00177
311	0	1e-05	0	0	0	0	0.00173
312	0	1e-05	0	0	0	0	0.00169
313	0	1e-05	0	0	0	0	0.00166
314	0	1e-05	0	0	0	0	0.00162
315	0	1e-05	0	0	0	0	0.00159
316	0	1e-05	0	0	0	0	0.00156
317	0	1e-05	0	0	0	0	0.00152
318	0	1e-05	0	0	0	0	0.00149
319	0	1e-05	0	0	0	0	0.00146
320	0	1e-05	0	0	0	0	0.00143
321	0	1e-05	0	0	0	0	0.0014
322	0	1e-05	0	0	0	0	0.00137
323	0	1e-05	0	0	0	0	0.00134
324	0	1e-05	0	0	0	0	0.00131
325	0	1e-05	0	0	0	0	0.00128
326	0	0	0	0	0	0	0.00126
327	0	0	0	0	0	0	0.00123
328	0	0	0	0	0	0	0.0012
329	0	0	0	0	0	0	0.00118
330	0	0	0	0	0	0	0.00115
331	0	0	0	0	0	0	0.00113
332	0	0	0	0	0	0	0.00111
333	0	0	0	0	0	0	0.00108
334	0	0	0	0	0	0	0.00106
335	0	0	0	0	0	0	0.00104
336	0	0	0	0	0	0	0.00102
337	0	0	0	0	0	0	0.00099
338	0	0	0	0	0	0	0.00097
339	0	0	0	0	0	0	0.00095
340	0	0	0	0	0	0	0.00093
341	0	0	0	0	0	0	0.00091
342	0	0	0	0	0	0	0.00089
343	0	0	0	0	0	0	0.00088
344	0	0	0	0	0	0	0.00086
345	0	0	0	0	0	0	0.00084
346	0	0	0	0	0	0	0.00082
347	0	0	0	0	0	0	0.0008
348	0	0	0	0	0	0	0.00079
349	0	0	0	0	0	0	0.00077
350	0	0	0	0	0	0	0.00075
351	0	0	0	0	0	0	0.00074
352	0	0	0	0	0	0	0.00072
353	0	0	0	0	0	0	0.00071
354	0	0	0	0	0	0	0.00069
355	0	0	0	0	0	0	0.00068
356	0	0	0	0	0	0	0.00066
357	0	0	0	0	0	0	0.00065
358	0	0	0	0	0	0	0.00064
359	0	0	0	0	0	0	0.00062
360	0	0	0	0	0	0	0.00061
361	0	0	0	0	0	0	0.0006
362	0	0	0	0	0	0	0.00058
363	0	0	0	0	0	0	0.00057
364	0	0	0	0	0	0	0.00056
365	0	0	0	0	0	0	0.00055
366	0	0	0	0	0	0	0.00054
367	0	0	0	0	0	0	0.00052
368	0	0	0	0	0	0	0.00051
369	0	0	0	0	0	0	0.0005
370	0	0	0	0	0	0	0.00049
371	0	0	0	0	0	0	0.00048
372	0	0	0	0	0	0	0.00047
373	0	0	0	0	0	0	0.00046
374	0	0	0	0	0	0	0.00045
375	0	0	0	0	0	0	0.00044
376	0	0	0	0	0	0	0.00043
377	0	0	0	0	0	0	0.00042
378	0	0	0	0	0	0	0.00042
379	0	0	0	0	0	0	0.00041
380	0	0	0	0	0	0	0.0004
381	0	0	0	0	0	0	0.00039
382	0	0	0	0	0	0	0.00038
383	0	0	0	0	0	0	0.00037
384	0	0	0	0	0	0	0.00037
385	0	0	0	0	0	0	0.00036
386	0	0	0	0	0	0	0.00035
387	0	0	0	0	0	0	0.00034
388	0	0	0	0	0	0	0.00034
389	0	0	0	0	0	0	0.00033
390	0	0	0	0	0	0	0.00032
391	0	0	0	0	0	0	0.00031
392	0	0	0	0	0	0	0.00031
393	0	0	0	0	0	0	0.0003
394	0	0	0	0	0	0	0.0003
395	0	0	0	0	0	0	0.00029
396	0	0	0	0	0	0	0.00028
397	0	0	0	0	0	0	0.00028
398	0	0	0	0	0	0	0.00027
399	0	0	0	0	0	0	0.00027
400	0	0	0	0	0	0	0.00026

## Sheet: AT value
MATLAB										after normalization
		ROI 1(Top)	ROI 2	ROI 3	ROI 4	ROI 5	ROI 6	ROI 7(Excretion)			ROI 1(Top)	ROI 2	ROI 3	ROI 4	ROI 5	ROI 6	ROI 7(Excretion)
	0	1	0	0	0	0	0	0		0	1	0.000813268	0	0	0	0	0
	15	0.37762	0.43125	0.00119	0.00267	0.00042	0.00357	0.26878		15	0.0584135	0.174726	8.89184e-05	0	0	0	0.00149235
	30	0.14259	0.39802	0.00111	0.00274	0.00041	0.00366	0.33051		30	0.0328727	0.332884	0.000451093	8.89184e-05	0.000217623	0.000451093	0.0467642
	45	0.05385	0.27854	0.00078	0.00198	0.00029	0.00264	0.31006		45	0.0128508	0.219264	0	0	3.8432e-05	0.000496365	0.114944
	60	0.02033	0.17512	0.00049	0.00126	0.00018	0.00168	0.26195		60	0.0111823	0.150543	0.000364884	0.000405821	0	0.00013419	0.144687
	75	0.00768	0.10426	0.00029	0.00076	0.00011	0.00101	0.20975		75	0.00493617	0.109653	0.000360549	0.000626462	0.000172825	0.000315278	0.17425
	90	0.0029	0.06017	0.00017	0.00044	6e-05	0.00059	0.16277		90	0.00399497	0.0786494	0.000179462	0.000994355	0	0.000677452	0.219248
	105	0.00109	0.03406	0.0001	0.00025	4e-05	0.00033	0.12382		105	0.00356715	0.061692	0.00013419	0.000224734	0.000217623	0.000270006	0.13939
	120	0.00041	0.01905	5e-05	0.00014	2e-05	0.00019	0.09295		120	0.0022837	0.0501183	0.000224734	8.89184e-05	0.000262421	0	0.083706
		ROI 1	ROI 2	ROI 3	ROI 4	ROI 5	ROI 6	ROI 7		Weighted AT
	0	0	0	0	0	0	0	0
	15	0.37762	0.43125	0.00119	0.00267	0.00042	0.00522	0.26733		ROI	1	2	3	4	5	6	7
	30	0.14259	0.39802	0.00111	0.00274	0.00041	0.00552	0.32926
	45	0.05385	0.27854	0.00078	0.00198	0.00029	0.00402	0.30954		CC	144	612	252	64	144	252	144	1612
	60	0.02033	0.17512	0.00049	0.00126	0.00018	0.00257	0.26196
	75	0.00768	0.10426	0.00029	0.00076	0.00011	0.00155	0.21004		AT	0.259587	0.408312	0.021551	0.033731	0.0130384	0.0478191	0.442065
	90	0.0029	0.06017	0.00017	0.00044	6e-05	0.0009	0.16315
	105	0.00109	0.03406	0.0001	0.00025	4e-05	0.00051	0.12421			37.3806	249.887	5.43085	2.15878	1.87753	12.0504	63.6573	372.443
	120	0.00041	0.01905	5e-05	0.00014	2e-05	0.00029	0.0933
										ATwi	0.231044
	SUM	0.60647	1.50047	0.00418	0.01024	0.00153	0.02058	1.75879
	AT	0.259587	0.408312	0.021551	0.033731	0.0130384	0.0478191	0.442065		0.477273	0.66313	1.09141	0.627563	1.85373	0.615534	0.405446
	SUM	0.01058	0.27938	0.00046	0.00083	0.00017	0.0017	0.21751
	AT	0.0727324	0.373751	0.0151658	0.0166333	0.00921954	0.0238048	0.32978
