# Supplementary material for: A quantitative evaluation of multiple biokinetic models using an assembled water phantom: A feasibility study
Source: PLoS One. 2017 Dec 21;12(12):e0189244. doi: 10.1371/journal.pone.0189244 (PMC5739403; doi:10.1371/journal.pone.0189244)
Supplement: S3 Table — (XLSX) [file pone.0189244.s003.xlsx]

## Sheet: Original combination
Matlab data									Raw data
0	1	0	0	0	0	0	0		after normalization
1	0.93554	0.06206	0.00014	0.00014	0.00019	1e-05	0		0	1	0.00411188	0.000637309	7.04352e-05	2.02586e-05	1.00256e-05	9.35607e-06
2	0.87524	0.11906	0.00054	0.00051	0.00076	4e-05	0		15	0.421671	0.121009	0.000330252	0.0423379	0.0133664	0.0133664	0.000170605
3	0.81882	0.17135	0.00118	0.00108	0.00168	0.00013	0		30	0.221836	0.143482	0.00054283	0.0797516	0.0237403	0.00219535	0.0175404
4	0.76604	0.21925	0.00201	0.00179	0.00293	0.0003	1e-05		45	0.104777	0.141191	0.000353872	0.0916087	0.0346462	0.00745414	0.051777
5	0.71666	0.26307	0.00301	0.00262	0.00447	0.00057	3e-05		60	0.049353	0.125964	0.000247583	0.0944195	0.0427071	0.0171186	0.0683896
6	0.67046	0.30307	0.00417	0.00352	0.00629	0.00095	5e-05		75	0.0231942	0.108668	0.000164914	0.0904159	0.0500278	0.0239667	0.0724585
7	0.62725	0.33953	0.00545	0.00449	0.00834	0.00146	9e-05		90	0.0111009	0.0908118	0.000389302	0.0877587	0.057973	0.0312823	0.0710634
8	0.58681	0.37268	0.00684	0.00549	0.01061	0.00212	0.00015		105	0.00516049	0.0715556	0.000318442	0.0813223	0.0607255	0.0401521	0.0644253
9	0.54899	0.40276	0.00831	0.00652	0.01306	0.00293	0.00023		120	0.00375511	0.0621923	0.000271203	0.0783817	0.061003	0.0413324	0.0619608
10	0.5136	0.42999	0.00986	0.00755	0.01566	0.00389	0.00034		120	0.0054173	0.0991739	0.000595959	0.00042788	0.152629	0.0816604	0.100282
11	0.48049	0.45455	0.01147	0.00858	0.01839	0.00502	0.00047
12	0.44952	0.47664	0.01312	0.00959	0.02123	0.00631	0.00064
13	0.42055	0.49644	0.0148	0.01058	0.02415	0.00776	0.00085
14	0.39344	0.5141	0.0165	0.01155	0.02713	0.00937	0.00111
15	0.36808	0.52978	0.0182	0.01248	0.03015	0.01115	0.0014
16	0.34435	0.54362	0.01991	0.01337	0.03319	0.01308	0.00174
17	0.32215	0.55575	0.02162	0.01423	0.03623	0.01516	0.00214
18	0.30139	0.56629	0.02331	0.01505	0.03927	0.01739	0.00258
19	0.28196	0.57537	0.02497	0.01582	0.04227	0.01975	0.00308
20	0.26379	0.58309	0.02661	0.01656	0.04524	0.02224	0.00363
21	0.24678	0.58955	0.02823	0.01725	0.04816	0.02486	0.00424
22	0.23087	0.59484	0.0298	0.01789	0.05102	0.02758	0.0049
23	0.21599	0.59906	0.03134	0.0185	0.05381	0.03041	0.00562
24	0.20207	0.60228	0.03283	0.01906	0.05653	0.03334	0.0064
25	0.18904	0.60459	0.03428	0.01959	0.05916	0.03634	0.00723
26	0.17686	0.60604	0.03569	0.02007	0.0617	0.03943	0.00812
27	0.16546	0.60672	0.03704	0.02052	0.06416	0.04258	0.00907
28	0.15479	0.60667	0.03834	0.02093	0.06651	0.04579	0.01006
29	0.14482	0.60597	0.0396	0.0213	0.06877	0.04904	0.01111
30	0.13548	0.60466	0.0408	0.02164	0.07093	0.05233	0.01221
31	0.12675	0.60279	0.04195	0.02195	0.07298	0.05565	0.01335
32	0.11858	0.60041	0.04304	0.02222	0.07493	0.059	0.01454
33	0.11093	0.59756	0.04408	0.02246	0.07678	0.06235	0.01577
34	0.10378	0.59429	0.04507	0.02268	0.07852	0.06571	0.01705
35	0.09709	0.59063	0.046	0.02287	0.08015	0.06906	0.01836
36	0.09083	0.58662	0.04688	0.02303	0.08168	0.07241	0.0197
37	0.08498	0.58228	0.04771	0.02316	0.08311	0.07573	0.02108
38	0.0795	0.57766	0.04849	0.02327	0.08444	0.07904	0.02249
39	0.07438	0.57278	0.04922	0.02336	0.08567	0.08231	0.02393
40	0.06958	0.56766	0.04989	0.02343	0.0868	0.08554	0.02539
41	0.0651	0.56233	0.05052	0.02348	0.08784	0.08873	0.02687
42	0.0609	0.55681	0.0511	0.02351	0.08878	0.09187	0.02836
43	0.05698	0.55113	0.05163	0.02352	0.08963	0.09496	0.02988
44	0.0533	0.54529	0.05211	0.02351	0.09039	0.09799	0.0314
45	0.04987	0.53933	0.05255	0.02348	0.09107	0.10096	0.03293
46	0.04665	0.53326	0.05295	0.02345	0.09166	0.10387	0.03447
47	0.04365	0.52709	0.05331	0.02339	0.09217	0.1067	0.03602
48	0.04083	0.52084	0.05362	0.02333	0.09261	0.10946	0.03756
49	0.0382	0.51453	0.05389	0.02325	0.09297	0.11215	0.0391
50	0.03574	0.50815	0.05413	0.02316	0.09325	0.11476	0.04064
51	0.03343	0.50173	0.05432	0.02306	0.09347	0.1173	0.04217
52	0.03128	0.49528	0.05448	0.02295	0.09362	0.11975	0.04369
53	0.02926	0.4888	0.05461	0.02282	0.0937	0.12211	0.0452
54	0.02738	0.48231	0.0547	0.02269	0.09373	0.12439	0.04669
55	0.02561	0.47581	0.05476	0.02255	0.09369	0.12659	0.04817
56	0.02396	0.46931	0.05479	0.02241	0.0936	0.1287	0.04963
57	0.02242	0.46282	0.05478	0.02225	0.09346	0.13072	0.05107
58	0.02097	0.45635	0.05475	0.02209	0.09326	0.13265	0.05249
59	0.01962	0.44989	0.05469	0.02193	0.09302	0.13449	0.05388
60	0.01836	0.44347	0.05461	0.02175	0.09273	0.13625	0.05525
61	0.01717	0.43707	0.05449	0.02158	0.0924	0.13792	0.05659
62	0.01606	0.4307	0.05436	0.02139	0.09202	0.1395	0.0579
63	0.01503	0.42438	0.0542	0.02121	0.09161	0.14099	0.05918
64	0.01406	0.4181	0.05402	0.02101	0.09116	0.14239	0.06044
65	0.01315	0.41187	0.05382	0.02082	0.09067	0.14371	0.06166
66	0.01231	0.40568	0.05359	0.02062	0.09015	0.14494	0.06284
67	0.01151	0.39955	0.05335	0.02042	0.0896	0.14608	0.06399
68	0.01077	0.39348	0.05309	0.02022	0.08902	0.14714	0.06511
69	0.01008	0.38746	0.05282	0.02001	0.08841	0.14812	0.06619
70	0.00943	0.3815	0.05252	0.0198	0.08778	0.14902	0.06724
71	0.00882	0.3756	0.05222	0.01959	0.08713	0.14983	0.06825
72	0.00825	0.36976	0.05189	0.01938	0.08645	0.15057	0.06922
73	0.00772	0.36399	0.05156	0.01917	0.08575	0.15123	0.07015
74	0.00722	0.35828	0.05121	0.01896	0.08504	0.15181	0.07105
75	0.00676	0.35264	0.05085	0.01874	0.0843	0.15232	0.07191
76	0.00632	0.34707	0.05047	0.01853	0.08355	0.15276	0.07273
77	0.00591	0.34156	0.05009	0.01831	0.08279	0.15312	0.07351
78	0.00553	0.33612	0.0497	0.01809	0.08201	0.15341	0.07425
79	0.00518	0.33075	0.04929	0.01788	0.08122	0.15364	0.07495
80	0.00484	0.32545	0.04888	0.01766	0.08042	0.1538	0.07562
81	0.00453	0.32022	0.04846	0.01745	0.07961	0.15389	0.07625
82	0.00424	0.31506	0.04804	0.01723	0.07879	0.15392	0.07683
83	0.00396	0.30997	0.0476	0.01701	0.07796	0.15389	0.07738
84	0.00371	0.30494	0.04717	0.0168	0.07713	0.15381	0.0779
85	0.00347	0.29999	0.04672	0.01659	0.07629	0.15366	0.07837
86	0.00325	0.29511	0.04627	0.01637	0.07544	0.15345	0.07881
87	0.00304	0.29029	0.04582	0.01616	0.07459	0.1532	0.07921
88	0.00284	0.28555	0.04536	0.01595	0.07374	0.15289	0.07958
89	0.00266	0.28087	0.0449	0.01574	0.07289	0.15253	0.07991
90	0.00249	0.27626	0.04443	0.01553	0.07203	0.15212	0.08021
91	0.00233	0.27172	0.04396	0.01532	0.07117	0.15166	0.08047
92	0.00218	0.26725	0.04349	0.01511	0.07032	0.15116	0.08069
93	0.00204	0.26284	0.04302	0.01491	0.06946	0.15061	0.08089
94	0.0019	0.2585	0.04255	0.01471	0.0686	0.15003	0.08105
95	0.00178	0.25422	0.04207	0.0145	0.06774	0.1494	0.08118
96	0.00167	0.25001	0.0416	0.0143	0.06689	0.14873	0.08127
97	0.00156	0.24587	0.04112	0.0141	0.06604	0.14802	0.08134
98	0.00146	0.24179	0.04064	0.01391	0.06519	0.14728	0.08138
99	0.00137	0.23777	0.04017	0.01371	0.06434	0.14651	0.08138
100	0.00128	0.23381	0.03969	0.01352	0.0635	0.1457	0.08136
101	0.00119	0.22992	0.03922	0.01333	0.06266	0.14486	0.08131
102	0.00112	0.22608	0.03874	0.01313	0.06183	0.144	0.08123
103	0.00105	0.22231	0.03827	0.01295	0.061	0.1431	0.08113
104	0.00098	0.2186	0.03779	0.01276	0.06018	0.14218	0.081
105	0.00092	0.21494	0.03732	0.01257	0.05936	0.14123	0.08085
106	0.00086	0.21134	0.03685	0.01239	0.05855	0.14025	0.08067
107	0.0008	0.20781	0.03639	0.01221	0.05774	0.13926	0.08046
108	0.00075	0.20432	0.03592	0.01203	0.05694	0.13824	0.08024
109	0.0007	0.2009	0.03546	0.01185	0.05614	0.1372	0.07999
110	0.00066	0.19753	0.035	0.01168	0.05535	0.13615	0.07972
111	0.00061	0.19421	0.03454	0.01151	0.05457	0.13507	0.07943
112	0.00057	0.19095	0.03409	0.01133	0.0538	0.13398	0.07912
113	0.00054	0.18774	0.03363	0.01116	0.05303	0.13288	0.07879
114	0.0005	0.18458	0.03318	0.011	0.05227	0.13175	0.07844
115	0.00047	0.18147	0.03274	0.01083	0.05151	0.13062	0.07808
116	0.00044	0.17842	0.0323	0.01067	0.05076	0.12947	0.07769
117	0.00041	0.17541	0.03186	0.01051	0.05002	0.12831	0.07729
118	0.00038	0.17246	0.03142	0.01035	0.04929	0.12714	0.07688
119	0.00036	0.16955	0.03099	0.01019	0.04857	0.12597	0.07645
120	0.00034	0.16669	0.03056	0.01003	0.04785	0.12478	0.076
121	0.00032	0.16388	0.03013	0.00988	0.04714	0.12358	0.07554
122	0.00029	0.16111	0.02971	0.00973	0.04644	0.12238	0.07507
123	0.00028	0.15839	0.02929	0.00958	0.04575	0.12118	0.07459
124	0.00026	0.15572	0.02888	0.00943	0.04506	0.11996	0.07409
125	0.00024	0.15309	0.02847	0.00929	0.04439	0.11875	0.07358
126	0.00023	0.1505	0.02806	0.00914	0.04372	0.11752	0.07306
127	0.00021	0.14796	0.02766	0.009	0.04305	0.1163	0.07253
128	0.0002	0.14545	0.02726	0.00886	0.0424	0.11507	0.07199
129	0.00018	0.14299	0.02687	0.00872	0.04175	0.11385	0.07144
130	0.00017	0.14058	0.02648	0.00859	0.04112	0.11262	0.07089
131	0.00016	0.1382	0.02609	0.00845	0.04049	0.11139	0.07032
132	0.00015	0.13586	0.02571	0.00832	0.03986	0.11016	0.06975
133	0.00014	0.13356	0.02533	0.00819	0.03925	0.10893	0.06917
134	0.00013	0.1313	0.02496	0.00806	0.03864	0.1077	0.06858
135	0.00012	0.12907	0.02459	0.00793	0.03805	0.10648	0.06799
136	0.00012	0.12689	0.02423	0.00781	0.03745	0.10525	0.06739
137	0.00011	0.12474	0.02387	0.00768	0.03687	0.10403	0.06679
138	0.0001	0.12263	0.02351	0.00756	0.0363	0.10282	0.06618
139	9e-05	0.12055	0.02316	0.00744	0.03573	0.1016	0.06557
140	9e-05	0.1185	0.02281	0.00732	0.03517	0.1004	0.06496
141	8e-05	0.1165	0.02247	0.00721	0.03462	0.09919	0.06434
142	8e-05	0.11452	0.02213	0.00709	0.03407	0.09799	0.06372
143	7e-05	0.11258	0.02179	0.00698	0.03353	0.0968	0.06309
144	7e-05	0.11067	0.02146	0.00687	0.03301	0.09561	0.06246
145	6e-05	0.10879	0.02113	0.00676	0.03248	0.09443	0.06183
146	6e-05	0.10695	0.02081	0.00665	0.03197	0.09325	0.0612
147	6e-05	0.10513	0.02049	0.00654	0.03146	0.09208	0.06057
148	5e-05	0.10335	0.02018	0.00643	0.03096	0.09092	0.05994
149	5e-05	0.1016	0.01986	0.00633	0.03047	0.08976	0.0593
150	5e-05	0.09987	0.01956	0.00623	0.02998	0.08861	0.05867
151	4e-05	0.09818	0.01926	0.00613	0.0295	0.08747	0.05804
152	4e-05	0.09651	0.01896	0.00603	0.02903	0.08634	0.0574
153	4e-05	0.09488	0.01866	0.00593	0.02856	0.08522	0.05677
154	3e-05	0.09327	0.01837	0.00583	0.0281	0.0841	0.05614
155	3e-05	0.09168	0.01809	0.00574	0.02765	0.08299	0.05551
156	3e-05	0.09013	0.0178	0.00565	0.02721	0.08189	0.05487
157	3e-05	0.0886	0.01752	0.00556	0.02677	0.0808	0.05425
158	3e-05	0.08709	0.01725	0.00546	0.02634	0.07972	0.05362
159	3e-05	0.08561	0.01698	0.00538	0.02591	0.07865	0.05299
160	2e-05	0.08416	0.01671	0.00529	0.02549	0.07758	0.05237
161	2e-05	0.08273	0.01645	0.0052	0.02508	0.07653	0.05175
162	2e-05	0.08133	0.01619	0.00512	0.02467	0.07549	0.05113
163	2e-05	0.07995	0.01593	0.00503	0.02427	0.07445	0.05052
164	2e-05	0.07859	0.01568	0.00495	0.02387	0.07342	0.0499
165	2e-05	0.07725	0.01543	0.00487	0.02349	0.07241	0.04929
166	2e-05	0.07594	0.01518	0.00479	0.0231	0.0714	0.04869
167	1e-05	0.07465	0.01494	0.00471	0.02273	0.07041	0.04808
168	1e-05	0.07338	0.0147	0.00463	0.02235	0.06942	0.04748
169	1e-05	0.07214	0.01447	0.00456	0.02199	0.06844	0.04689
170	1e-05	0.07091	0.01424	0.00448	0.02163	0.06748	0.04629
171	1e-05	0.06971	0.01401	0.00441	0.02128	0.06652	0.04571
172	1e-05	0.06852	0.01378	0.00434	0.02093	0.06558	0.04512
173	1e-05	0.06736	0.01356	0.00426	0.02058	0.06464	0.04454
174	1e-05	0.06622	0.01334	0.00419	0.02025	0.06371	0.04396
175	1e-05	0.06509	0.01313	0.00412	0.01991	0.0628	0.04339
176	1e-05	0.06398	0.01292	0.00406	0.01959	0.06189	0.04282
177	1e-05	0.0629	0.01271	0.00399	0.01926	0.061	0.04226
178	1e-05	0.06183	0.0125	0.00392	0.01895	0.06011	0.0417
179	1e-05	0.06078	0.0123	0.00386	0.01863	0.05924	0.04115
180	1e-05	0.05975	0.0121	0.00379	0.01833	0.05837	0.0406
181	1e-05	0.05873	0.0119	0.00373	0.01802	0.05751	0.04005
182	1e-05	0.05773	0.01171	0.00367	0.01773	0.05667	0.03951
183	1e-05	0.05675	0.01152	0.00361	0.01743	0.05583	0.03897
184	0	0.05579	0.01133	0.00355	0.01714	0.05501	0.03844
185	0	0.05484	0.01115	0.00349	0.01686	0.05419	0.03792
186	0	0.05391	0.01097	0.00343	0.01658	0.05339	0.0374
187	0	0.05299	0.01079	0.00338	0.01631	0.05259	0.03688
188	0	0.05209	0.01061	0.00332	0.01604	0.05181	0.03637
189	0	0.05121	0.01044	0.00326	0.01577	0.05103	0.03586
190	0	0.05034	0.01027	0.00321	0.01551	0.05027	0.03536
191	0	0.04948	0.0101	0.00316	0.01525	0.04951	0.03487
192	0	0.04864	0.00993	0.0031	0.015	0.04876	0.03438
193	0	0.04781	0.00977	0.00305	0.01475	0.04802	0.03389
194	0	0.047	0.00961	0.003	0.0145	0.0473	0.03341
195	0	0.0462	0.00945	0.00295	0.01426	0.04658	0.03293
196	0	0.04542	0.0093	0.0029	0.01402	0.04587	0.03246
197	0	0.04465	0.00914	0.00285	0.01379	0.04517	0.032
198	0	0.04389	0.00899	0.00281	0.01356	0.04448	0.03154
199	0	0.04314	0.00885	0.00276	0.01333	0.0438	0.03108
200	0	0.04241	0.0087	0.00271	0.01311	0.04313	0.03063
201	0	0.04169	0.00856	0.00267	0.01289	0.04246	0.03019
202	0	0.04098	0.00841	0.00262	0.01268	0.04181	0.02975
203	0	0.04028	0.00828	0.00258	0.01247	0.04116	0.02932
204	0	0.0396	0.00814	0.00254	0.01226	0.04053	0.02889
205	0	0.03893	0.008	0.00249	0.01205	0.0399	0.02846
206	0	0.03826	0.00787	0.00245	0.01185	0.03928	0.02804
207	0	0.03761	0.00774	0.00241	0.01165	0.03867	0.02763
208	0	0.03697	0.00761	0.00237	0.01146	0.03807	0.02722
209	0	0.03635	0.00749	0.00233	0.01127	0.03747	0.02681
210	0	0.03573	0.00736	0.00229	0.01108	0.03689	0.02642
211	0	0.03512	0.00724	0.00225	0.01089	0.03631	0.02602
212	0	0.03452	0.00712	0.00221	0.01071	0.03574	0.02563
213	0	0.03394	0.007	0.00218	0.01053	0.03518	0.02525
214	0	0.03336	0.00689	0.00214	0.01035	0.03462	0.02487
215	0	0.03279	0.00677	0.0021	0.01018	0.03408	0.02449
216	0	0.03224	0.00666	0.00207	0.01001	0.03354	0.02412
217	0	0.03169	0.00655	0.00203	0.00984	0.03301	0.02376
218	0	0.03115	0.00644	0.002	0.00968	0.03249	0.0234
219	0	0.03062	0.00633	0.00197	0.00951	0.03198	0.02304
220	0	0.0301	0.00623	0.00193	0.00935	0.03147	0.02269
221	0	0.02959	0.00612	0.0019	0.0092	0.03097	0.02234
222	0	0.02909	0.00602	0.00187	0.00904	0.03048	0.022
223	0	0.02859	0.00592	0.00184	0.00889	0.02999	0.02166
224	0	0.02811	0.00582	0.00181	0.00874	0.02951	0.02133
225	0	0.02763	0.00572	0.00178	0.00859	0.02904	0.021
226	0	0.02716	0.00563	0.00175	0.00845	0.02858	0.02068
227	0	0.0267	0.00553	0.00172	0.00831	0.02812	0.02036
228	0	0.02624	0.00544	0.00169	0.00817	0.02767	0.02004
229	0	0.0258	0.00535	0.00166	0.00803	0.02723	0.01973
230	0	0.02536	0.00526	0.00163	0.00789	0.02679	0.01943
231	0	0.02493	0.00517	0.0016	0.00776	0.02636	0.01913
232	0	0.0245	0.00509	0.00158	0.00763	0.02594	0.01883
233	0	0.02409	0.005	0.00155	0.0075	0.02552	0.01853
234	0	0.02368	0.00492	0.00152	0.00738	0.02511	0.01824
235	0	0.02328	0.00483	0.0015	0.00725	0.0247	0.01796
236	0	0.02288	0.00475	0.00147	0.00713	0.0243	0.01768
237	0	0.02249	0.00467	0.00145	0.00701	0.02391	0.0174
238	0	0.02211	0.0046	0.00142	0.00689	0.02352	0.01713
239	0	0.02173	0.00452	0.0014	0.00677	0.02314	0.01686
240	0	0.02136	0.00444	0.00138	0.00666	0.02277	0.01659
241	0	0.021	0.00437	0.00135	0.00655	0.0224	0.01633
242	0	0.02064	0.00429	0.00133	0.00644	0.02203	0.01607
243	0	0.02029	0.00422	0.00131	0.00633	0.02168	0.01582
244	0	0.01995	0.00415	0.00129	0.00622	0.02132	0.01556
245	0	0.01961	0.00408	0.00126	0.00612	0.02098	0.01532
246	0	0.01928	0.00401	0.00124	0.00601	0.02063	0.01507
247	0	0.01895	0.00395	0.00122	0.00591	0.0203	0.01483
248	0	0.01863	0.00388	0.0012	0.00581	0.01997	0.0146
249	0	0.01831	0.00381	0.00118	0.00571	0.01964	0.01436
250	0	0.018	0.00375	0.00116	0.00562	0.01932	0.01413
251	0	0.01769	0.00369	0.00114	0.00552	0.019	0.01391
252	0	0.01739	0.00362	0.00112	0.00543	0.01869	0.01369
253	0	0.0171	0.00356	0.0011	0.00534	0.01839	0.01347
254	0	0.01681	0.0035	0.00108	0.00525	0.01808	0.01325
255	0	0.01652	0.00344	0.00107	0.00516	0.01779	0.01304
256	0	0.01624	0.00339	0.00105	0.00507	0.0175	0.01283
257	0	0.01596	0.00333	0.00103	0.00499	0.01721	0.01262
258	0	0.01569	0.00327	0.00101	0.0049	0.01693	0.01242
259	0	0.01542	0.00322	0.001	0.00482	0.01665	0.01222
260	0	0.01516	0.00316	0.00098	0.00474	0.01637	0.01202
261	0	0.01491	0.00311	0.00096	0.00466	0.0161	0.01183
262	0	0.01465	0.00306	0.00095	0.00458	0.01584	0.01163
263	0	0.0144	0.00301	0.00093	0.0045	0.01558	0.01145
264	0	0.01416	0.00296	0.00091	0.00442	0.01532	0.01126
265	0	0.01392	0.00291	0.0009	0.00435	0.01507	0.01108
266	0	0.01368	0.00286	0.00088	0.00428	0.01482	0.0109
267	0	0.01345	0.00281	0.00087	0.0042	0.01457	0.01072
268	0	0.01322	0.00276	0.00085	0.00413	0.01433	0.01055
269	0	0.01299	0.00271	0.00084	0.00406	0.0141	0.01038
270	0	0.01277	0.00267	0.00083	0.00399	0.01386	0.01021
271	0	0.01256	0.00262	0.00081	0.00393	0.01363	0.01004
272	0	0.01234	0.00258	0.0008	0.00386	0.01341	0.00988
273	0	0.01213	0.00254	0.00078	0.00379	0.01319	0.00972
274	0	0.01193	0.00249	0.00077	0.00373	0.01297	0.00956
275	0	0.01172	0.00245	0.00076	0.00367	0.01275	0.0094
276	0	0.01153	0.00241	0.00074	0.0036	0.01254	0.00925
277	0	0.01133	0.00237	0.00073	0.00354	0.01233	0.00909
278	0	0.01114	0.00233	0.00072	0.00348	0.01213	0.00895
279	0	0.01095	0.00229	0.00071	0.00342	0.01193	0.0088
280	0	0.01076	0.00225	0.0007	0.00337	0.01173	0.00865
281	0	0.01058	0.00221	0.00068	0.00331	0.01153	0.00851
282	0	0.0104	0.00217	0.00067	0.00325	0.01134	0.00837
283	0	0.01022	0.00214	0.00066	0.0032	0.01115	0.00824
284	0	0.01005	0.0021	0.00065	0.00314	0.01097	0.0081
285	0	0.00988	0.00207	0.00064	0.00309	0.01078	0.00797
286	0	0.00971	0.00203	0.00063	0.00304	0.0106	0.00784
287	0	0.00954	0.002	0.00062	0.00299	0.01043	0.00771
288	0	0.00938	0.00196	0.00061	0.00294	0.01025	0.00758
289	0	0.00922	0.00193	0.0006	0.00289	0.01008	0.00745
290	0	0.00907	0.0019	0.00059	0.00284	0.00991	0.00733
291	0	0.00891	0.00187	0.00058	0.00279	0.00975	0.00721
292	0	0.00876	0.00183	0.00057	0.00274	0.00959	0.00709
293	0	0.00861	0.0018	0.00056	0.0027	0.00943	0.00697
294	0	0.00847	0.00177	0.00055	0.00265	0.00927	0.00686
295	0	0.00832	0.00174	0.00054	0.0026	0.00911	0.00674
296	0	0.00818	0.00171	0.00053	0.00256	0.00896	0.00663
297	0	0.00804	0.00168	0.00052	0.00252	0.00881	0.00652
298	0	0.0079	0.00166	0.00051	0.00247	0.00866	0.00642
299	0	0.00777	0.00163	0.0005	0.00243	0.00852	0.00631
300	0	0.00764	0.0016	0.00049	0.00239	0.00838	0.0062
301	0	0.00751	0.00157	0.00049	0.00235	0.00824	0.0061
302	0	0.00738	0.00155	0.00048	0.00231	0.0081	0.006
303	0	0.00726	0.00152	0.00047	0.00227	0.00796	0.0059
304	0	0.00713	0.00149	0.00046	0.00223	0.00783	0.0058
305	0	0.00701	0.00147	0.00045	0.0022	0.0077	0.00571
306	0	0.00689	0.00144	0.00045	0.00216	0.00757	0.00561
307	0	0.00677	0.00142	0.00044	0.00212	0.00744	0.00552
308	0	0.00666	0.0014	0.00043	0.00209	0.00732	0.00543
309	0	0.00655	0.00137	0.00042	0.00205	0.00719	0.00534
310	0	0.00643	0.00135	0.00042	0.00202	0.00707	0.00525
311	0	0.00633	0.00133	0.00041	0.00198	0.00695	0.00516
312	0	0.00622	0.0013	0.0004	0.00195	0.00684	0.00507
313	0	0.00611	0.00128	0.0004	0.00191	0.00672	0.00499
314	0	0.00601	0.00126	0.00039	0.00188	0.00661	0.00491
315	0	0.00591	0.00124	0.00038	0.00185	0.0065	0.00482
316	0	0.00581	0.00122	0.00038	0.00182	0.00639	0.00474
317	0	0.00571	0.0012	0.00037	0.00179	0.00628	0.00466
318	0	0.00561	0.00118	0.00036	0.00176	0.00618	0.00459
319	0	0.00551	0.00116	0.00036	0.00173	0.00607	0.00451
320	0	0.00542	0.00114	0.00035	0.0017	0.00597	0.00443
321	0	0.00533	0.00112	0.00034	0.00167	0.00587	0.00436
322	0	0.00524	0.0011	0.00034	0.00164	0.00577	0.00429
323	0	0.00515	0.00108	0.00033	0.00161	0.00567	0.00422
324	0	0.00506	0.00106	0.00033	0.00159	0.00558	0.00414
325	0	0.00498	0.00104	0.00032	0.00156	0.00548	0.00408
326	0	0.00489	0.00103	0.00032	0.00153	0.00539	0.00401
327	0	0.00481	0.00101	0.00031	0.00151	0.0053	0.00394
328	0	0.00473	0.00099	0.00031	0.00148	0.00521	0.00387
329	0	0.00465	0.00097	0.0003	0.00146	0.00512	0.00381
330	0	0.00457	0.00096	0.0003	0.00143	0.00504	0.00374
331	0	0.00449	0.00094	0.00029	0.00141	0.00495	0.00368
332	0	0.00441	0.00093	0.00029	0.00138	0.00487	0.00362
333	0	0.00434	0.00091	0.00028	0.00136	0.00479	0.00356
334	0	0.00426	0.00089	0.00028	0.00134	0.00471	0.0035
335	0	0.00419	0.00088	0.00027	0.00131	0.00463	0.00344
336	0	0.00412	0.00086	0.00027	0.00129	0.00455	0.00338
337	0	0.00405	0.00085	0.00026	0.00127	0.00447	0.00333
338	0	0.00398	0.00084	0.00026	0.00125	0.0044	0.00327
339	0	0.00391	0.00082	0.00025	0.00123	0.00432	0.00322
340	0	0.00385	0.00081	0.00025	0.00121	0.00425	0.00316
341	0	0.00378	0.00079	0.00024	0.00119	0.00418	0.00311
342	0	0.00372	0.00078	0.00024	0.00117	0.00411	0.00306
343	0	0.00365	0.00077	0.00024	0.00115	0.00404	0.00301
344	0	0.00359	0.00075	0.00023	0.00113	0.00397	0.00295
345	0	0.00353	0.00074	0.00023	0.00111	0.0039	0.0029
346	0	0.00347	0.00073	0.00022	0.00109	0.00384	0.00286
347	0	0.00341	0.00072	0.00022	0.00107	0.00377	0.00281
348	0	0.00335	0.0007	0.00022	0.00105	0.00371	0.00276
349	0	0.0033	0.00069	0.00021	0.00103	0.00365	0.00271
350	0	0.00324	0.00068	0.00021	0.00102	0.00358	0.00267
351	0	0.00319	0.00067	0.00021	0.001	0.00352	0.00262
352	0	0.00313	0.00066	0.0002	0.00098	0.00346	0.00258
353	0	0.00308	0.00065	0.0002	0.00097	0.00341	0.00254
354	0	0.00303	0.00063	0.0002	0.00095	0.00335	0.00249
355	0	0.00298	0.00062	0.00019	0.00093	0.00329	0.00245
356	0	0.00292	0.00061	0.00019	0.00092	0.00324	0.00241
357	0	0.00287	0.0006	0.00019	0.0009	0.00318	0.00237
358	0	0.00283	0.00059	0.00018	0.00089	0.00313	0.00233
359	0	0.00278	0.00058	0.00018	0.00087	0.00307	0.00229
360	0	0.00273	0.00057	0.00018	0.00086	0.00302	0.00225
361	0	0.00268	0.00056	0.00017	0.00084	0.00297	0.00221
362	0	0.00264	0.00055	0.00017	0.00083	0.00292	0.00218
363	0	0.00259	0.00054	0.00017	0.00081	0.00287	0.00214
364	0	0.00255	0.00054	0.00017	0.0008	0.00282	0.0021
365	0	0.00251	0.00053	0.00016	0.00079	0.00278	0.00207
366	0	0.00246	0.00052	0.00016	0.00077	0.00273	0.00203
367	0	0.00242	0.00051	0.00016	0.00076	0.00268	0.002
368	0	0.00238	0.0005	0.00015	0.00075	0.00264	0.00196
369	0	0.00234	0.00049	0.00015	0.00073	0.00259	0.00193
370	0	0.0023	0.00048	0.00015	0.00072	0.00255	0.0019
371	0	0.00226	0.00047	0.00015	0.00071	0.00251	0.00187
372	0	0.00222	0.00047	0.00014	0.0007	0.00246	0.00184
373	0	0.00219	0.00046	0.00014	0.00069	0.00242	0.0018
374	0	0.00215	0.00045	0.00014	0.00067	0.00238	0.00177
375	0	0.00211	0.00044	0.00014	0.00066	0.00234	0.00174
376	0	0.00208	0.00044	0.00013	0.00065	0.0023	0.00171
377	0	0.00204	0.00043	0.00013	0.00064	0.00226	0.00169
378	0	0.00201	0.00042	0.00013	0.00063	0.00222	0.00166
379	0	0.00197	0.00041	0.00013	0.00062	0.00219	0.00163
380	0	0.00194	0.00041	0.00013	0.00061	0.00215	0.0016
381	0	0.00191	0.0004	0.00012	0.0006	0.00211	0.00157
382	0	0.00187	0.00039	0.00012	0.00059	0.00208	0.00155
383	0	0.00184	0.00039	0.00012	0.00058	0.00204	0.00152
384	0	0.00181	0.00038	0.00012	0.00057	0.00201	0.0015
385	0	0.00178	0.00037	0.00012	0.00056	0.00197	0.00147
386	0	0.00175	0.00037	0.00011	0.00055	0.00194	0.00145
387	0	0.00172	0.00036	0.00011	0.00054	0.00191	0.00142
388	0	0.00169	0.00035	0.00011	0.00053	0.00187	0.0014
389	0	0.00166	0.00035	0.00011	0.00052	0.00184	0.00137
390	0	0.00163	0.00034	0.00011	0.00051	0.00181	0.00135
391	0	0.00161	0.00034	0.0001	0.0005	0.00178	0.00133
392	0	0.00158	0.00033	0.0001	0.00049	0.00175	0.00131
393	0	0.00155	0.00033	0.0001	0.00049	0.00172	0.00128
394	0	0.00152	0.00032	0.0001	0.00048	0.00169	0.00126
395	0	0.0015	0.00031	0.0001	0.00047	0.00166	0.00124
396	0	0.00147	0.00031	0.0001	0.00046	0.00163	0.00122
397	0	0.00145	0.0003	9e-05	0.00045	0.00161	0.0012
398	0	0.00142	0.0003	9e-05	0.00045	0.00158	0.00118
399	0	0.0014	0.00029	9e-05	0.00044	0.00155	0.00116
400	0	0.00138	0.00029	9e-05	0.00043	0.00153	0.00114

## Sheet: ROI 1 
Matlab data									Raw data
0	1	0	0	0	0	0	0		after normalization
1	0.95215	0.04531	5e-05	0.00025	0.00031	1e-05	0		0	1	0.00411188	0.000637309	7.04352e-05	2.02586e-05	1.00256e-05	9.35607e-06
2	0.90658	0.08715	0.00018	0.001	0.00119	5e-05	0		15	0.421671	0.121009	0.000330252	0.0423379	0.0133664	0.0133664	0.000170605
3	0.8632	0.12573	0.00035	0.0022	0.00258	0.00017	2e-05		30	0.221836	0.143482	0.00054283	0.0797516	0.0237403	0.00219535	0.0175404
4	0.82189	0.16124	0.00054	0.00382	0.00442	0.00037	4e-05		45	0.104777	0.141191	0.000353872	0.0916087	0.0346462	0.00745414	0.051777
5	0.78256	0.19386	0.00074	0.00581	0.00667	0.00067	0.0001		60	0.049353	0.125964	0.000247583	0.0944195	0.0427071	0.0171186	0.0683896
6	0.74512	0.22376	0.00093	0.00814	0.00927	0.00108	0.00019		75	0.0231942	0.108668	0.000164914	0.0904159	0.0500278	0.0239667	0.0724585
7	0.70946	0.25111	0.00112	0.01077	0.01217	0.00161	0.00033		90	0.0111009	0.0908118	0.000389302	0.0877587	0.057973	0.0312823	0.0710634
8	0.67551	0.27606	0.00129	0.01365	0.01535	0.00225	0.00052		105	0.00516049	0.0715556	0.000318442	0.0813223	0.0607255	0.0401521	0.0644253
9	0.64319	0.29876	0.00145	0.01675	0.01875	0.003	0.00078		120	0.00375511	0.0621923	0.000271203	0.0783817	0.061003	0.0413324	0.0619608
10	0.61241	0.31935	0.00161	0.02004	0.02234	0.00387	0.0011
11	0.5831	0.33795	0.00175	0.02347	0.02609	0.00484	0.00151
12	0.5552	0.35469	0.00187	0.02703	0.02998	0.00591	0.002
13	0.52863	0.36968	0.00199	0.03067	0.03397	0.00708	0.00257
14	0.50333	0.38305	0.00209	0.03439	0.03803	0.00833	0.00323
15	0.47925	0.39488	0.00219	0.03816	0.04214	0.00966	0.00398
16	0.45631	0.40528	0.00227	0.04195	0.04629	0.01106	0.00483
17	0.43448	0.41435	0.00235	0.04574	0.05045	0.01253	0.00576
18	0.41369	0.42217	0.00241	0.04952	0.05461	0.01405	0.00679
19	0.39389	0.42882	0.00247	0.05328	0.05874	0.01562	0.0079
20	0.37504	0.43438	0.00252	0.057	0.06284	0.01723	0.0091
21	0.3571	0.43894	0.00256	0.06066	0.06689	0.01887	0.01038
22	0.34001	0.44254	0.0026	0.06426	0.07088	0.02054	0.01174
23	0.32374	0.44527	0.00263	0.06778	0.07479	0.02223	0.01317
24	0.30825	0.44719	0.00265	0.07122	0.07863	0.02393	0.01467
25	0.29349	0.44835	0.00267	0.07458	0.08237	0.02563	0.01624
26	0.27945	0.4488	0.00269	0.07783	0.08602	0.02733	0.01786
27	0.26608	0.44861	0.0027	0.08098	0.08956	0.02903	0.01954
28	0.25335	0.44782	0.0027	0.08403	0.09299	0.03071	0.02127
29	0.24122	0.44647	0.0027	0.08696	0.09631	0.03238	0.02303
30	0.22968	0.44461	0.0027	0.08977	0.09951	0.03403	0.02483
31	0.21869	0.44228	0.00269	0.09247	0.10258	0.03565	0.02667
32	0.20822	0.43952	0.00268	0.09505	0.10554	0.03725	0.02852
33	0.19826	0.43637	0.00267	0.09751	0.10836	0.03881	0.0304
34	0.18877	0.43285	0.00265	0.09985	0.11106	0.04033	0.03229
35	0.17974	0.42901	0.00264	0.10206	0.11362	0.04182	0.03418
36	0.17114	0.42487	0.00261	0.10415	0.11606	0.04326	0.03608
37	0.16295	0.42045	0.00259	0.10612	0.11837	0.04466	0.03798
38	0.15515	0.41579	0.00257	0.10797	0.12054	0.04602	0.03986
39	0.14773	0.41091	0.00254	0.10969	0.12259	0.04732	0.04174
40	0.14066	0.40584	0.00252	0.1113	0.12451	0.04858	0.04359
41	0.13393	0.40059	0.00249	0.11278	0.12629	0.04979	0.04543
42	0.12752	0.39518	0.00246	0.11415	0.12796	0.05095	0.04724
43	0.12142	0.38964	0.00243	0.11541	0.12949	0.05206	0.04903
44	0.11561	0.38398	0.00239	0.11655	0.13091	0.05311	0.05078
45	0.11007	0.37822	0.00236	0.11758	0.1322	0.05411	0.05249
46	0.10481	0.37238	0.00233	0.11851	0.13338	0.05506	0.05417
47	0.09979	0.36646	0.00229	0.11933	0.13443	0.05595	0.0558
48	0.09502	0.36049	0.00226	0.12004	0.13538	0.05679	0.05739
49	0.09047	0.35447	0.00222	0.12066	0.13621	0.05758	0.05894
50	0.08614	0.34841	0.00219	0.12118	0.13693	0.05831	0.06044
51	0.08202	0.34234	0.00215	0.1216	0.13755	0.05899	0.06188
52	0.07809	0.33625	0.00211	0.12193	0.13806	0.05962	0.06328
53	0.07436	0.33016	0.00208	0.12218	0.13848	0.0602	0.06462
54	0.0708	0.32407	0.00204	0.12233	0.13879	0.06073	0.06591
55	0.06741	0.31799	0.002	0.12241	0.13902	0.06121	0.06714
56	0.06418	0.31194	0.00197	0.1224	0.13915	0.06164	0.06832
57	0.06111	0.30592	0.00193	0.12232	0.13919	0.06202	0.06944
58	0.05819	0.29992	0.00189	0.12216	0.13915	0.06235	0.0705
59	0.0554	0.29397	0.00186	0.12193	0.13902	0.06264	0.07151
60	0.05275	0.28806	0.00182	0.12164	0.13882	0.06288	0.07245
61	0.05023	0.2822	0.00179	0.12128	0.13853	0.06308	0.07334
62	0.04782	0.27639	0.00175	0.12085	0.13818	0.06324	0.07418
63	0.04554	0.27064	0.00171	0.12036	0.13776	0.06335	0.07495
64	0.04336	0.26495	0.00168	0.11982	0.13726	0.06343	0.07567
65	0.04128	0.25933	0.00164	0.11922	0.13671	0.06346	0.07633
66	0.03931	0.25377	0.00161	0.11858	0.13609	0.06346	0.07693
67	0.03743	0.24829	0.00158	0.11788	0.13541	0.06342	0.07748
68	0.03563	0.24287	0.00154	0.11713	0.13468	0.06335	0.07798
69	0.03393	0.23753	0.00151	0.11634	0.13389	0.06324	0.07842
70	0.03231	0.23226	0.00148	0.11551	0.13305	0.0631	0.0788
71	0.03076	0.22708	0.00144	0.11464	0.13217	0.06292	0.07914
72	0.02929	0.22197	0.00141	0.11373	0.13124	0.06272	0.07942
73	0.02789	0.21693	0.00138	0.11278	0.13026	0.06249	0.07965
74	0.02655	0.21199	0.00135	0.11181	0.12924	0.06222	0.07984
75	0.02528	0.20712	0.00132	0.1108	0.12819	0.06194	0.07997
76	0.02407	0.20233	0.00129	0.10976	0.1271	0.06162	0.08006
77	0.02292	0.19763	0.00126	0.1087	0.12598	0.06128	0.08011
78	0.02182	0.193	0.00123	0.10761	0.12482	0.06092	0.08011
79	0.02078	0.18847	0.0012	0.1065	0.12364	0.06054	0.08007
80	0.01978	0.18401	0.00117	0.10537	0.12242	0.06013	0.07998
81	0.01884	0.17964	0.00115	0.10422	0.12119	0.0597	0.07986
82	0.01794	0.17534	0.00112	0.10305	0.11993	0.05926	0.07969
83	0.01708	0.17113	0.00109	0.10187	0.11864	0.0588	0.07949
84	0.01626	0.16701	0.00107	0.10067	0.11734	0.05832	0.07925
85	0.01548	0.16296	0.00104	0.09946	0.11602	0.05782	0.07898
86	0.01474	0.15899	0.00102	0.09823	0.11468	0.05731	0.07867
87	0.01404	0.15511	0.00099	0.097	0.11333	0.05679	0.07833
88	0.01336	0.1513	0.00097	0.09576	0.11197	0.05625	0.07796
89	0.01272	0.14757	0.00094	0.09451	0.11059	0.0557	0.07755
90	0.01212	0.14392	0.00092	0.09325	0.1092	0.05514	0.07712
91	0.01154	0.14035	0.0009	0.09199	0.10781	0.05457	0.07667
92	0.01098	0.13685	0.00088	0.09073	0.10641	0.05399	0.07618
93	0.01046	0.13343	0.00085	0.08946	0.105	0.0534	0.07567
94	0.00996	0.13008	0.00083	0.08819	0.10359	0.0528	0.07514
95	0.00948	0.12681	0.00081	0.08692	0.10217	0.05219	0.07459
96	0.00903	0.12361	0.00079	0.08566	0.10075	0.05158	0.07401
97	0.0086	0.12048	0.00077	0.08439	0.09933	0.05097	0.07341
98	0.00818	0.11742	0.00075	0.08312	0.09791	0.05034	0.0728
99	0.00779	0.11442	0.00073	0.08186	0.09649	0.04972	0.07217
100	0.00742	0.1115	0.00071	0.0806	0.09507	0.04908	0.07151
101	0.00706	0.10864	0.0007	0.07935	0.09366	0.04845	0.07085
102	0.00673	0.10585	0.00068	0.0781	0.09225	0.04781	0.07017
103	0.0064	0.10312	0.00066	0.07686	0.09084	0.04717	0.06947
104	0.0061	0.10046	0.00064	0.07562	0.08944	0.04653	0.06877
105	0.00581	0.09786	0.00063	0.07439	0.08804	0.04589	0.06805
106	0.00553	0.09532	0.00061	0.07317	0.08665	0.04525	0.06732
107	0.00526	0.09284	0.0006	0.07196	0.08527	0.0446	0.06658
108	0.00501	0.09042	0.00058	0.07075	0.08389	0.04396	0.06583
109	0.00477	0.08806	0.00057	0.06956	0.08253	0.04332	0.06507
110	0.00454	0.08575	0.00055	0.06837	0.08117	0.04268	0.06431
111	0.00433	0.0835	0.00054	0.06719	0.07982	0.04204	0.06354
112	0.00412	0.08131	0.00052	0.06603	0.07849	0.0414	0.06276
113	0.00392	0.07916	0.00051	0.06487	0.07716	0.04077	0.06198
114	0.00373	0.07707	0.0005	0.06373	0.07585	0.04013	0.06119
115	0.00356	0.07504	0.00048	0.06259	0.07454	0.0395	0.0604
116	0.00339	0.07305	0.00047	0.06147	0.07325	0.03888	0.05961
117	0.00322	0.07111	0.00046	0.06036	0.07197	0.03825	0.05881
118	0.00307	0.06922	0.00044	0.05927	0.0707	0.03764	0.05802
119	0.00292	0.06737	0.00043	0.05818	0.06945	0.03702	0.05722
120	0.00278	0.06558	0.00042	0.05711	0.06821	0.03641	0.05642
121	0.00265	0.06383	0.00041	0.05605	0.06698	0.0358	0.05562
122	0.00252	0.06212	0.0004	0.055	0.06576	0.0352	0.05483
123	0.0024	0.06045	0.00039	0.05397	0.06456	0.0346	0.05403
124	0.00229	0.05883	0.00038	0.05295	0.06338	0.03401	0.05323
125	0.00218	0.05725	0.00037	0.05194	0.06221	0.03343	0.05244
126	0.00207	0.05571	0.00036	0.05095	0.06105	0.03285	0.05165
127	0.00197	0.05421	0.00035	0.04996	0.0599	0.03227	0.05086
128	0.00188	0.05274	0.00034	0.049	0.05877	0.0317	0.05008
129	0.00179	0.05132	0.00033	0.04804	0.05766	0.03114	0.0493
130	0.0017	0.04993	0.00032	0.0471	0.05656	0.03058	0.04852
131	0.00162	0.04858	0.00031	0.04617	0.05547	0.03003	0.04775
132	0.00155	0.04726	0.0003	0.04526	0.0544	0.02948	0.04698
133	0.00147	0.04598	0.0003	0.04436	0.05335	0.02894	0.04622
134	0.0014	0.04472	0.00029	0.04347	0.05231	0.02841	0.04546
135	0.00133	0.04351	0.00028	0.0426	0.05128	0.02788	0.04471
136	0.00127	0.04232	0.00027	0.04174	0.05027	0.02736	0.04396
137	0.00121	0.04117	0.00027	0.0409	0.04928	0.02685	0.04322
138	0.00115	0.04004	0.00026	0.04006	0.0483	0.02634	0.04249
139	0.0011	0.03895	0.00025	0.03924	0.04733	0.02584	0.04176
140	0.00104	0.03788	0.00024	0.03844	0.04638	0.02535	0.04104
141	0.00099	0.03684	0.00024	0.03764	0.04545	0.02486	0.04033
142	0.00095	0.03583	0.00023	0.03686	0.04452	0.02438	0.03962
143	0.0009	0.03485	0.00022	0.0361	0.04362	0.02391	0.03892
144	0.00086	0.03389	0.00022	0.03534	0.04273	0.02344	0.03823
145	0.00082	0.03296	0.00021	0.0346	0.04185	0.02298	0.03754
146	0.00078	0.03205	0.00021	0.03387	0.04099	0.02253	0.03687
147	0.00074	0.03117	0.0002	0.03316	0.04014	0.02208	0.0362
148	0.00071	0.03031	0.0002	0.03245	0.0393	0.02164	0.03553
149	0.00067	0.02948	0.00019	0.03176	0.03848	0.02121	0.03488
150	0.00064	0.02866	0.00018	0.03108	0.03768	0.02079	0.03423
151	0.00061	0.02787	0.00018	0.03042	0.03688	0.02037	0.0336
152	0.00058	0.0271	0.00017	0.02976	0.0361	0.01995	0.03297
153	0.00055	0.02635	0.00017	0.02912	0.03534	0.01955	0.03234
154	0.00053	0.02562	0.00017	0.02849	0.03459	0.01915	0.03173
155	0.0005	0.02491	0.00016	0.02787	0.03385	0.01875	0.03113
156	0.00048	0.02422	0.00016	0.02726	0.03313	0.01837	0.03053
157	0.00045	0.02355	0.00015	0.02667	0.03241	0.01799	0.02994
158	0.00043	0.02289	0.00015	0.02608	0.03171	0.01761	0.02936
159	0.00041	0.02226	0.00014	0.02551	0.03103	0.01724	0.02879
160	0.00039	0.02164	0.00014	0.02494	0.03036	0.01688	0.02822
161	0.00037	0.02104	0.00014	0.02439	0.0297	0.01653	0.02767
162	0.00035	0.02045	0.00013	0.02385	0.02905	0.01618	0.02712
163	0.00034	0.01988	0.00013	0.02332	0.02841	0.01584	0.02658
164	0.00032	0.01933	0.00012	0.0228	0.02779	0.0155	0.02605
165	0.00031	0.01879	0.00012	0.02229	0.02717	0.01517	0.02553
166	0.00029	0.01826	0.00012	0.02179	0.02657	0.01484	0.02501
167	0.00028	0.01775	0.00011	0.0213	0.02598	0.01452	0.02451
168	0.00026	0.01726	0.00011	0.02082	0.02541	0.01421	0.02401
169	0.00025	0.01678	0.00011	0.02034	0.02484	0.0139	0.02352
170	0.00024	0.01631	0.00011	0.01988	0.02429	0.0136	0.02304
171	0.00023	0.01585	0.0001	0.01943	0.02374	0.01331	0.02256
172	0.00022	0.01541	0.0001	0.01899	0.02321	0.01302	0.0221
173	0.00021	0.01498	0.0001	0.01855	0.02269	0.01273	0.02164
174	0.0002	0.01456	9e-05	0.01813	0.02217	0.01245	0.02119
175	0.00019	0.01415	9e-05	0.01771	0.02167	0.01218	0.02074
176	0.00018	0.01375	9e-05	0.0173	0.02118	0.01191	0.02031
177	0.00017	0.01337	9e-05	0.01691	0.0207	0.01164	0.01988
178	0.00016	0.01299	8e-05	0.01651	0.02023	0.01139	0.01946
179	0.00015	0.01263	8e-05	0.01613	0.01976	0.01113	0.01905
180	0.00015	0.01227	8e-05	0.01576	0.01931	0.01088	0.01864
181	0.00014	0.01193	8e-05	0.01539	0.01887	0.01064	0.01824
182	0.00013	0.01159	7e-05	0.01503	0.01843	0.0104	0.01785
183	0.00013	0.01127	7e-05	0.01468	0.01801	0.01017	0.01747
184	0.00012	0.01095	7e-05	0.01434	0.01759	0.00994	0.01709
185	0.00011	0.01064	7e-05	0.014	0.01718	0.00971	0.01672
186	0.00011	0.01034	7e-05	0.01367	0.01679	0.00949	0.01636
187	0.0001	0.01005	6e-05	0.01335	0.01639	0.00928	0.016
188	0.0001	0.00977	6e-05	0.01303	0.01601	0.00906	0.01565
189	9e-05	0.00949	6e-05	0.01273	0.01564	0.00886	0.01531
190	9e-05	0.00922	6e-05	0.01242	0.01527	0.00865	0.01497
191	9e-05	0.00896	6e-05	0.01213	0.01491	0.00846	0.01464
192	8e-05	0.00871	6e-05	0.01184	0.01456	0.00826	0.01432
193	8e-05	0.00846	5e-05	0.01156	0.01422	0.00807	0.014
194	7e-05	0.00823	5e-05	0.01128	0.01389	0.00788	0.01369
195	7e-05	0.00799	5e-05	0.01101	0.01356	0.0077	0.01338
196	7e-05	0.00777	5e-05	0.01075	0.01324	0.00752	0.01308
197	6e-05	0.00755	5e-05	0.01049	0.01292	0.00735	0.01279
198	6e-05	0.00734	5e-05	0.01024	0.01262	0.00718	0.0125
199	6e-05	0.00713	5e-05	0.00999	0.01231	0.00701	0.01222
200	6e-05	0.00693	4e-05	0.00975	0.01202	0.00684	0.01195
201	5e-05	0.00673	4e-05	0.00952	0.01173	0.00668	0.01168
202	5e-05	0.00654	4e-05	0.00929	0.01145	0.00653	0.01141
203	5e-05	0.00635	4e-05	0.00906	0.01118	0.00637	0.01115
204	5e-05	0.00618	4e-05	0.00884	0.01091	0.00622	0.0109
205	4e-05	0.006	4e-05	0.00863	0.01065	0.00608	0.01065
206	4e-05	0.00583	4e-05	0.00842	0.01039	0.00593	0.0104
207	4e-05	0.00567	4e-05	0.00821	0.01014	0.00579	0.01016
208	4e-05	0.0055	4e-05	0.00801	0.0099	0.00565	0.00993
209	4e-05	0.00535	3e-05	0.00782	0.00966	0.00552	0.0097
210	3e-05	0.0052	3e-05	0.00762	0.00942	0.00539	0.00948
211	3e-05	0.00505	3e-05	0.00744	0.00919	0.00526	0.00926
212	3e-05	0.00491	3e-05	0.00725	0.00897	0.00513	0.00904
213	3e-05	0.00477	3e-05	0.00708	0.00875	0.00501	0.00883
214	3e-05	0.00463	3e-05	0.0069	0.00854	0.00489	0.00863
215	3e-05	0.0045	3e-05	0.00673	0.00833	0.00477	0.00843
216	3e-05	0.00437	3e-05	0.00657	0.00813	0.00466	0.00823
217	2e-05	0.00425	3e-05	0.0064	0.00793	0.00454	0.00804
218	2e-05	0.00413	3e-05	0.00625	0.00773	0.00444	0.00785
219	2e-05	0.00401	3e-05	0.00609	0.00754	0.00433	0.00766
220	2e-05	0.0039	3e-05	0.00594	0.00736	0.00422	0.00748
221	2e-05	0.00379	2e-05	0.00579	0.00718	0.00412	0.0073
222	2e-05	0.00368	2e-05	0.00565	0.007	0.00402	0.00713
223	2e-05	0.00357	2e-05	0.00551	0.00683	0.00392	0.00696
224	2e-05	0.00347	2e-05	0.00537	0.00666	0.00383	0.0068
225	2e-05	0.00337	2e-05	0.00524	0.00649	0.00373	0.00663
226	2e-05	0.00328	2e-05	0.00511	0.00633	0.00364	0.00648
227	1e-05	0.00319	2e-05	0.00498	0.00617	0.00355	0.00632
228	1e-05	0.00309	2e-05	0.00485	0.00602	0.00347	0.00617
229	1e-05	0.00301	2e-05	0.00473	0.00587	0.00338	0.00602
230	1e-05	0.00292	2e-05	0.00461	0.00573	0.0033	0.00588
231	1e-05	0.00284	2e-05	0.0045	0.00558	0.00322	0.00574
232	1e-05	0.00276	2e-05	0.00438	0.00544	0.00314	0.0056
233	1e-05	0.00268	2e-05	0.00427	0.00531	0.00306	0.00546
234	1e-05	0.0026	2e-05	0.00417	0.00517	0.00298	0.00533
235	1e-05	0.00253	2e-05	0.00406	0.00504	0.00291	0.0052
236	1e-05	0.00246	2e-05	0.00396	0.00492	0.00284	0.00508
237	1e-05	0.00239	2e-05	0.00386	0.00479	0.00277	0.00495
238	1e-05	0.00232	1e-05	0.00376	0.00467	0.0027	0.00483
239	1e-05	0.00225	1e-05	0.00366	0.00456	0.00263	0.00472
240	1e-05	0.00219	1e-05	0.00357	0.00444	0.00257	0.0046
241	1e-05	0.00213	1e-05	0.00348	0.00433	0.0025	0.00449
242	1e-05	0.00207	1e-05	0.00339	0.00422	0.00244	0.00438
243	1e-05	0.00201	1e-05	0.00331	0.00411	0.00238	0.00427
244	1e-05	0.00195	1e-05	0.00322	0.00401	0.00232	0.00417
245	1e-05	0.00189	1e-05	0.00314	0.00391	0.00226	0.00406
246	1e-05	0.00184	1e-05	0.00306	0.00381	0.0022	0.00396
247	1e-05	0.00179	1e-05	0.00298	0.00371	0.00215	0.00387
248	1e-05	0.00174	1e-05	0.00291	0.00362	0.0021	0.00377
249	0	0.00169	1e-05	0.00283	0.00353	0.00204	0.00368
250	0	0.00164	1e-05	0.00276	0.00344	0.00199	0.00359
251	0	0.00159	1e-05	0.00269	0.00335	0.00194	0.0035
252	0	0.00155	1e-05	0.00262	0.00326	0.00189	0.00341
253	0	0.0015	1e-05	0.00255	0.00318	0.00184	0.00333
254	0	0.00146	1e-05	0.00249	0.0031	0.0018	0.00325
255	0	0.00142	1e-05	0.00242	0.00302	0.00175	0.00316
256	0	0.00138	1e-05	0.00236	0.00294	0.00171	0.00309
257	0	0.00134	1e-05	0.0023	0.00287	0.00166	0.00301
258	0	0.0013	1e-05	0.00224	0.00279	0.00162	0.00293
259	0	0.00126	1e-05	0.00218	0.00272	0.00158	0.00286
260	0	0.00123	1e-05	0.00213	0.00265	0.00154	0.00279
261	0	0.00119	1e-05	0.00207	0.00258	0.0015	0.00272
262	0	0.00116	1e-05	0.00202	0.00252	0.00146	0.00265
263	0	0.00113	1e-05	0.00196	0.00245	0.00143	0.00258
264	0	0.00109	1e-05	0.00191	0.00239	0.00139	0.00252
265	0	0.00106	1e-05	0.00186	0.00233	0.00135	0.00246
266	0	0.00103	1e-05	0.00182	0.00227	0.00132	0.00239
267	0	0.001	1e-05	0.00177	0.00221	0.00129	0.00233
268	0	0.00097	1e-05	0.00172	0.00215	0.00125	0.00228
269	0	0.00095	1e-05	0.00168	0.0021	0.00122	0.00222
270	0	0.00092	1e-05	0.00163	0.00204	0.00119	0.00216
271	0	0.00089	1e-05	0.00159	0.00199	0.00116	0.00211
272	0	0.00087	1e-05	0.00155	0.00194	0.00113	0.00205
273	0	0.00084	1e-05	0.00151	0.00189	0.0011	0.002
274	0	0.00082	1e-05	0.00147	0.00184	0.00107	0.00195
275	0	0.00079	1e-05	0.00143	0.00179	0.00104	0.0019
276	0	0.00077	0	0.00139	0.00174	0.00102	0.00185
277	0	0.00075	0	0.00136	0.0017	0.00099	0.00181
278	0	0.00073	0	0.00132	0.00166	0.00097	0.00176
279	0	0.00071	0	0.00129	0.00161	0.00094	0.00171
280	0	0.00069	0	0.00125	0.00157	0.00092	0.00167
281	0	0.00067	0	0.00122	0.00153	0.00089	0.00163
282	0	0.00065	0	0.00119	0.00149	0.00087	0.00159
283	0	0.00063	0	0.00116	0.00145	0.00085	0.00155
284	0	0.00061	0	0.00113	0.00141	0.00082	0.00151
285	0	0.00059	0	0.0011	0.00138	0.0008	0.00147
286	0	0.00058	0	0.00107	0.00134	0.00078	0.00143
287	0	0.00056	0	0.00104	0.0013	0.00076	0.00139
288	0	0.00055	0	0.00101	0.00127	0.00074	0.00136
289	0	0.00053	0	0.00099	0.00124	0.00072	0.00132
290	0	0.00051	0	0.00096	0.0012	0.0007	0.00129
291	0	0.0005	0	0.00094	0.00117	0.00069	0.00126
292	0	0.00049	0	0.00091	0.00114	0.00067	0.00122
293	0	0.00047	0	0.00089	0.00111	0.00065	0.00119
294	0	0.00046	0	0.00086	0.00108	0.00063	0.00116
295	0	0.00045	0	0.00084	0.00105	0.00062	0.00113
296	0	0.00043	0	0.00082	0.00103	0.0006	0.0011
297	0	0.00042	0	0.0008	0.001	0.00058	0.00107
298	0	0.00041	0	0.00078	0.00097	0.00057	0.00105
299	0	0.0004	0	0.00076	0.00095	0.00055	0.00102
300	0	0.00039	0	0.00074	0.00092	0.00054	0.00099
301	0	0.00037	0	0.00072	0.0009	0.00053	0.00097
302	0	0.00036	0	0.0007	0.00087	0.00051	0.00094
303	0	0.00035	0	0.00068	0.00085	0.0005	0.00092
304	0	0.00034	0	0.00066	0.00083	0.00049	0.00089
305	0	0.00033	0	0.00064	0.00081	0.00047	0.00087
306	0	0.00032	0	0.00063	0.00079	0.00046	0.00085
307	0	0.00031	0	0.00061	0.00076	0.00045	0.00082
308	0	0.00031	0	0.00059	0.00074	0.00044	0.0008
309	0	0.0003	0	0.00058	0.00072	0.00042	0.00078
310	0	0.00029	0	0.00056	0.00071	0.00041	0.00076
311	0	0.00028	0	0.00055	0.00069	0.0004	0.00074
312	0	0.00027	0	0.00053	0.00067	0.00039	0.00072
313	0	0.00026	0	0.00052	0.00065	0.00038	0.0007
314	0	0.00026	0	0.0005	0.00063	0.00037	0.00069
315	0	0.00025	0	0.00049	0.00062	0.00036	0.00067
316	0	0.00024	0	0.00048	0.0006	0.00035	0.00065
317	0	0.00024	0	0.00046	0.00058	0.00034	0.00063
318	0	0.00023	0	0.00045	0.00057	0.00033	0.00062
319	0	0.00022	0	0.00044	0.00055	0.00032	0.0006
320	0	0.00022	0	0.00043	0.00054	0.00032	0.00058
321	0	0.00021	0	0.00042	0.00052	0.00031	0.00057
322	0	0.0002	0	0.00041	0.00051	0.0003	0.00055
323	0	0.0002	0	0.00039	0.0005	0.00029	0.00054
324	0	0.00019	0	0.00038	0.00048	0.00028	0.00052
325	0	0.00019	0	0.00037	0.00047	0.00028	0.00051
326	0	0.00018	0	0.00036	0.00046	0.00027	0.0005
327	0	0.00018	0	0.00035	0.00045	0.00026	0.00048
328	0	0.00017	0	0.00034	0.00043	0.00025	0.00047
329	0	0.00017	0	0.00034	0.00042	0.00025	0.00046
330	0	0.00016	0	0.00033	0.00041	0.00024	0.00045
331	0	0.00016	0	0.00032	0.0004	0.00024	0.00044
332	0	0.00015	0	0.00031	0.00039	0.00023	0.00042
333	0	0.00015	0	0.0003	0.00038	0.00022	0.00041
334	0	0.00014	0	0.00029	0.00037	0.00022	0.0004
335	0	0.00014	0	0.00028	0.00036	0.00021	0.00039
336	0	0.00014	0	0.00028	0.00035	0.00021	0.00038
337	0	0.00013	0	0.00027	0.00034	0.0002	0.00037
338	0	0.00013	0	0.00026	0.00033	0.00019	0.00036
339	0	0.00012	0	0.00026	0.00032	0.00019	0.00035
340	0	0.00012	0	0.00025	0.00031	0.00018	0.00034
341	0	0.00012	0	0.00024	0.0003	0.00018	0.00033
342	0	0.00011	0	0.00023	0.0003	0.00017	0.00032
343	0	0.00011	0	0.00023	0.00029	0.00017	0.00032
344	0	0.00011	0	0.00022	0.00028	0.00017	0.00031
345	0	0.0001	0	0.00022	0.00027	0.00016	0.0003
346	0	0.0001	0	0.00021	0.00027	0.00016	0.00029
347	0	0.0001	0	0.0002	0.00026	0.00015	0.00028
348	0	0.0001	0	0.0002	0.00025	0.00015	0.00028
349	0	9e-05	0	0.00019	0.00024	0.00014	0.00027
350	0	9e-05	0	0.00019	0.00024	0.00014	0.00026
351	0	9e-05	0	0.00018	0.00023	0.00014	0.00025
352	0	9e-05	0	0.00018	0.00023	0.00013	0.00025
353	0	8e-05	0	0.00017	0.00022	0.00013	0.00024
354	0	8e-05	0	0.00017	0.00021	0.00013	0.00023
355	0	8e-05	0	0.00016	0.00021	0.00012	0.00023
356	0	8e-05	0	0.00016	0.0002	0.00012	0.00022
357	0	7e-05	0	0.00016	0.0002	0.00012	0.00022
358	0	7e-05	0	0.00015	0.00019	0.00011	0.00021
359	0	7e-05	0	0.00015	0.00019	0.00011	0.0002
360	0	7e-05	0	0.00014	0.00018	0.00011	0.0002
361	0	7e-05	0	0.00014	0.00018	0.0001	0.00019
362	0	6e-05	0	0.00014	0.00017	0.0001	0.00019
363	0	6e-05	0	0.00013	0.00017	0.0001	0.00018
364	0	6e-05	0	0.00013	0.00016	0.0001	0.00018
365	0	6e-05	0	0.00012	0.00016	9e-05	0.00017
366	0	6e-05	0	0.00012	0.00015	9e-05	0.00017
367	0	6e-05	0	0.00012	0.00015	9e-05	0.00016
368	0	5e-05	0	0.00011	0.00014	9e-05	0.00016
369	0	5e-05	0	0.00011	0.00014	8e-05	0.00016
370	0	5e-05	0	0.00011	0.00014	8e-05	0.00015
371	0	5e-05	0	0.00011	0.00013	8e-05	0.00015
372	0	5e-05	0	0.0001	0.00013	8e-05	0.00014
373	0	5e-05	0	0.0001	0.00013	7e-05	0.00014
374	0	4e-05	0	0.0001	0.00012	7e-05	0.00014
375	0	4e-05	0	9e-05	0.00012	7e-05	0.00013
376	0	4e-05	0	9e-05	0.00012	7e-05	0.00013
377	0	4e-05	0	9e-05	0.00011	7e-05	0.00012
378	0	4e-05	0	9e-05	0.00011	7e-05	0.00012
379	0	4e-05	0	8e-05	0.00011	6e-05	0.00012
380	0	4e-05	0	8e-05	0.0001	6e-05	0.00012
381	0	4e-05	0	8e-05	0.0001	6e-05	0.00011
382	0	4e-05	0	8e-05	0.0001	6e-05	0.00011
383	0	3e-05	0	8e-05	0.0001	6e-05	0.00011
384	0	3e-05	0	7e-05	9e-05	6e-05	0.0001
385	0	3e-05	0	7e-05	9e-05	5e-05	0.0001
386	0	3e-05	0	7e-05	9e-05	5e-05	0.0001
387	0	3e-05	0	7e-05	9e-05	5e-05	9e-05
388	0	3e-05	0	7e-05	8e-05	5e-05	9e-05
389	0	3e-05	0	6e-05	8e-05	5e-05	9e-05
390	0	3e-05	0	6e-05	8e-05	5e-05	9e-05
391	0	3e-05	0	6e-05	8e-05	5e-05	9e-05
392	0	3e-05	0	6e-05	7e-05	4e-05	8e-05
393	0	3e-05	0	6e-05	7e-05	4e-05	8e-05
394	0	3e-05	0	6e-05	7e-05	4e-05	8e-05
395	0	2e-05	0	5e-05	7e-05	4e-05	8e-05
396	0	2e-05	0	5e-05	7e-05	4e-05	7e-05
397	0	2e-05	0	5e-05	6e-05	4e-05	7e-05
398	0	2e-05	0	5e-05	6e-05	4e-05	7e-05
399	0	2e-05	0	5e-05	6e-05	4e-05	7e-05
400	0	2e-05	0	5e-05	6e-05	4e-05	7e-05

## Sheet: ROI 2 
Matlab data									Raw data
0	1	0	0	0	0	0	0		after normalization
1	0.95215	0.04526	6e-05	0.00027	0.00033	1e-05	0			ROI 1(Top)	ROI 2	ROI 3	ROI 4	ROI 5	ROI 6	ROI 7(Excretion)
2	0.90658	0.08695	0.0002	0.00108	0.00129	6e-05	0		0	1	0.00411188	0.000637309	7.04352e-05	2.02586e-05	1.00256e-05	9.35607e-06
3	0.8632	0.12529	0.00038	0.00238	0.00279	0.00018	2e-05		15	0.421671	0.121009	0.000330252	0.0423379	0.0133664	0.0133664	0.000170605
4	0.82189	0.16049	0.00059	0.00413	0.00478	0.0004	5e-05		30	0.221836	0.143482	0.00054283	0.0797516	0.0237403	0.00219535	0.0175404
5	0.78256	0.19273	0.0008	0.00628	0.00721	0.00073	0.00011		45	0.104777	0.141191	0.000353872	0.0916087	0.0346462	0.00745414	0.051777
6	0.74512	0.22219	0.001	0.0088	0.01001	0.00117	0.00021		60	0.049353	0.125964	0.000247583	0.0944195	0.0427071	0.0171186	0.0683896
7	0.70946	0.24905	0.0012	0.01162	0.01314	0.00174	0.00036		75	0.0231942	0.108668	0.000164914	0.0904159	0.0500278	0.0239667	0.0724585
8	0.67551	0.27347	0.00139	0.01472	0.01655	0.00243	0.00056		90	0.0111009	0.0908118	0.000389302	0.0877587	0.057973	0.0312823	0.0710634
9	0.64319	0.29559	0.00156	0.01805	0.0202	0.00324	0.00084		105	0.00516049	0.0715556	0.000318442	0.0813223	0.0607255	0.0401521	0.0644253
10	0.61241	0.31557	0.00173	0.02157	0.02405	0.00417	0.00119		120	0.00375511	0.0621923	0.000271203	0.0783817	0.061003	0.0413324	0.0619608
11	0.5831	0.33354	0.00187	0.02525	0.02807	0.00521	0.00163
12	0.5552	0.34963	0.00201	0.02905	0.03222	0.00636	0.00215
13	0.52863	0.36396	0.00213	0.03295	0.03648	0.00761	0.00277
14	0.50333	0.37665	0.00224	0.03691	0.04081	0.00896	0.00348
15	0.47925	0.3878	0.00234	0.04092	0.04519	0.01038	0.00429
16	0.45631	0.39751	0.00242	0.04495	0.0496	0.01188	0.00519
17	0.43448	0.40589	0.0025	0.04897	0.05401	0.01345	0.0062
18	0.41369	0.41302	0.00257	0.05298	0.05842	0.01507	0.00729
19	0.39389	0.41898	0.00263	0.05695	0.06279	0.01674	0.00849
20	0.37504	0.42387	0.00268	0.06088	0.06711	0.01845	0.00977
21	0.3571	0.42776	0.00272	0.06473	0.07138	0.0202	0.01114
22	0.34001	0.43071	0.00275	0.06852	0.07557	0.02197	0.01259
23	0.32374	0.4328	0.00278	0.07222	0.07968	0.02376	0.01412
24	0.30825	0.43408	0.0028	0.07582	0.0837	0.02555	0.01572
25	0.29349	0.43463	0.00282	0.07932	0.08761	0.02735	0.01738
26	0.27945	0.43449	0.00283	0.08271	0.09141	0.02915	0.01911
27	0.26608	0.43372	0.00284	0.08599	0.0951	0.03094	0.02089
28	0.25335	0.43237	0.00284	0.08915	0.09866	0.03271	0.02273
29	0.24122	0.43049	0.00283	0.09218	0.1021	0.03446	0.0246
30	0.22968	0.42811	0.00283	0.09509	0.1054	0.03619	0.02651
31	0.21869	0.42529	0.00282	0.09786	0.10857	0.03788	0.02845
32	0.20822	0.42205	0.0028	0.10051	0.1116	0.03955	0.03041
33	0.19826	0.41844	0.00278	0.10302	0.11449	0.04117	0.03239
34	0.18877	0.41449	0.00276	0.1054	0.11724	0.04276	0.03438
35	0.17974	0.41024	0.00274	0.10764	0.11985	0.0443	0.03637
36	0.17114	0.40571	0.00272	0.10975	0.12232	0.04579	0.03836
37	0.16295	0.40092	0.00269	0.11172	0.12464	0.04724	0.04035
38	0.15515	0.39592	0.00266	0.11357	0.12682	0.04864	0.04233
39	0.14773	0.39071	0.00263	0.11528	0.12887	0.04998	0.04429
40	0.14066	0.38534	0.0026	0.11687	0.13077	0.05127	0.04623
41	0.13393	0.3798	0.00257	0.11832	0.13254	0.05251	0.04815
42	0.12752	0.37414	0.00253	0.11966	0.13416	0.05369	0.05004
43	0.12142	0.36835	0.0025	0.12087	0.13566	0.05481	0.05189
44	0.11561	0.36248	0.00246	0.12195	0.13702	0.05587	0.05371
45	0.11007	0.35651	0.00242	0.12292	0.13826	0.05688	0.05548
46	0.10481	0.35049	0.00238	0.12378	0.13936	0.05783	0.05722
47	0.09979	0.34441	0.00234	0.12452	0.14035	0.05872	0.0589
48	0.09502	0.33829	0.00231	0.12516	0.14121	0.05956	0.06054
49	0.09047	0.33214	0.00227	0.12569	0.14195	0.06033	0.06213
50	0.08614	0.32598	0.00223	0.12611	0.14258	0.06105	0.06366
51	0.08202	0.31982	0.00219	0.12644	0.1431	0.06172	0.06514
52	0.07809	0.31365	0.00215	0.12667	0.1435	0.06232	0.06656
53	0.07436	0.3075	0.00211	0.12681	0.14381	0.06288	0.06792
54	0.0708	0.30137	0.00207	0.12686	0.14401	0.06338	0.06923
55	0.06741	0.29527	0.00203	0.12682	0.14411	0.06382	0.07047
56	0.06418	0.2892	0.00199	0.12669	0.14412	0.06422	0.07166
57	0.06111	0.28318	0.00195	0.12649	0.14403	0.06456	0.07278
58	0.05819	0.2772	0.00191	0.12621	0.14386	0.06485	0.07384
59	0.0554	0.27127	0.00187	0.12586	0.1436	0.0651	0.07484
60	0.05275	0.2654	0.00183	0.12544	0.14326	0.0653	0.07577
61	0.05023	0.2596	0.00179	0.12494	0.14284	0.06545	0.07664
62	0.04782	0.25385	0.00175	0.12439	0.14234	0.06555	0.07746
63	0.04554	0.24818	0.00171	0.12377	0.14178	0.06562	0.07821
64	0.04336	0.24258	0.00167	0.1231	0.14114	0.06564	0.07889
65	0.04128	0.23705	0.00164	0.12237	0.14044	0.06562	0.07952
66	0.03931	0.2316	0.0016	0.12159	0.13968	0.06556	0.08009
67	0.03743	0.22623	0.00156	0.12076	0.13885	0.06546	0.0806
68	0.03563	0.22093	0.00153	0.11988	0.13797	0.06533	0.08105
69	0.03393	0.21573	0.00149	0.11896	0.13704	0.06516	0.08145
70	0.03231	0.2106	0.00146	0.11799	0.13606	0.06496	0.08179
71	0.03076	0.20556	0.00142	0.11699	0.13503	0.06472	0.08207
72	0.02929	0.2006	0.00139	0.11595	0.13395	0.06445	0.0823
73	0.02789	0.19574	0.00136	0.11488	0.13283	0.06416	0.08247
74	0.02655	0.19095	0.00132	0.11377	0.13167	0.06383	0.0826
75	0.02528	0.18626	0.00129	0.11264	0.13048	0.06348	0.08268
76	0.02407	0.18165	0.00126	0.11148	0.12924	0.0631	0.0827
77	0.02292	0.17713	0.00123	0.11029	0.12798	0.0627	0.08268
78	0.02182	0.1727	0.0012	0.10908	0.12669	0.06227	0.08261
79	0.02078	0.16836	0.00117	0.10785	0.12537	0.06182	0.0825
80	0.01978	0.1641	0.00114	0.1066	0.12402	0.06135	0.08235
81	0.01884	0.15993	0.00111	0.10533	0.12265	0.06087	0.08215
82	0.01794	0.15584	0.00108	0.10404	0.12125	0.06036	0.08192
83	0.01708	0.15184	0.00106	0.10275	0.11984	0.05983	0.08164
84	0.01626	0.14792	0.00103	0.10144	0.11841	0.05929	0.08133
85	0.01548	0.14409	0.001	0.10012	0.11697	0.05873	0.08098
86	0.01474	0.14034	0.00098	0.09879	0.11551	0.05816	0.0806
87	0.01404	0.13668	0.00095	0.09745	0.11404	0.05757	0.08018
88	0.01336	0.13309	0.00093	0.0961	0.11255	0.05698	0.07974
89	0.01272	0.12959	0.0009	0.09475	0.11106	0.05637	0.07926
90	0.01212	0.12616	0.00088	0.0934	0.10956	0.05575	0.07875
91	0.01154	0.12281	0.00086	0.09205	0.10806	0.05512	0.07822
92	0.01098	0.11954	0.00083	0.09069	0.10655	0.05448	0.07766
93	0.01046	0.11635	0.00081	0.08933	0.10503	0.05384	0.07707
94	0.00996	0.11323	0.00079	0.08798	0.10352	0.05318	0.07647
95	0.00948	0.11019	0.00077	0.08662	0.102	0.05252	0.07583
96	0.00903	0.10721	0.00075	0.08527	0.10049	0.05186	0.07518
97	0.0086	0.10431	0.00073	0.08392	0.09897	0.05119	0.07451
98	0.00818	0.10148	0.00071	0.08258	0.09746	0.05052	0.07382
99	0.00779	0.09872	0.00069	0.08124	0.09595	0.04984	0.07312
100	0.00742	0.09602	0.00067	0.07991	0.09445	0.04916	0.0724
101	0.00706	0.09339	0.00065	0.07859	0.09295	0.04848	0.07166
102	0.00673	0.09083	0.00063	0.07727	0.09146	0.04779	0.07091
103	0.0064	0.08833	0.00062	0.07596	0.08997	0.04711	0.07014
104	0.0061	0.08589	0.0006	0.07466	0.08849	0.04642	0.06937
105	0.00581	0.08351	0.00058	0.07337	0.08702	0.04574	0.06858
106	0.00553	0.0812	0.00057	0.07209	0.08556	0.04505	0.06778
107	0.00526	0.07894	0.00055	0.07082	0.08411	0.04437	0.06698
108	0.00501	0.07674	0.00054	0.06956	0.08267	0.04369	0.06616
109	0.00477	0.0746	0.00052	0.06831	0.08124	0.04301	0.06534
110	0.00454	0.07251	0.00051	0.06708	0.07983	0.04233	0.06452
111	0.00433	0.07048	0.00049	0.06585	0.07842	0.04165	0.06369
112	0.00412	0.0685	0.00048	0.06464	0.07703	0.04098	0.06285
113	0.00392	0.06657	0.00047	0.06344	0.07565	0.04031	0.06201
114	0.00373	0.06469	0.00045	0.06226	0.07428	0.03965	0.06117
115	0.00356	0.06286	0.00044	0.06109	0.07293	0.03899	0.06032
116	0.00339	0.06108	0.00043	0.05993	0.07159	0.03833	0.05948
117	0.00322	0.05935	0.00042	0.05878	0.07027	0.03768	0.05863
118	0.00307	0.05766	0.0004	0.05765	0.06896	0.03703	0.05778
119	0.00292	0.05602	0.00039	0.05654	0.06766	0.03639	0.05693
120	0.00278	0.05442	0.00038	0.05543	0.06638	0.03575	0.05608
121	0.00265	0.05287	0.00037	0.05435	0.06512	0.03512	0.05524
122	0.00252	0.05136	0.00036	0.05327	0.06387	0.0345	0.0544
123	0.0024	0.04989	0.00035	0.05221	0.06264	0.03388	0.05355
124	0.00229	0.04845	0.00034	0.05117	0.06142	0.03327	0.05272
125	0.00218	0.04706	0.00033	0.05014	0.06022	0.03266	0.05188
126	0.00207	0.04571	0.00032	0.04913	0.05904	0.03206	0.05105
127	0.00197	0.04439	0.00031	0.04813	0.05787	0.03146	0.05022
128	0.00188	0.04311	0.0003	0.04715	0.05672	0.03088	0.0494
129	0.00179	0.04186	0.00029	0.04618	0.05559	0.0303	0.04858
130	0.0017	0.04065	0.00029	0.04522	0.05447	0.02972	0.04777
131	0.00162	0.03947	0.00028	0.04428	0.05337	0.02916	0.04697
132	0.00155	0.03833	0.00027	0.04336	0.05228	0.0286	0.04616
133	0.00147	0.03721	0.00026	0.04245	0.05121	0.02805	0.04537
134	0.0014	0.03613	0.00025	0.04155	0.05016	0.0275	0.04458
135	0.00133	0.03508	0.00025	0.04067	0.04912	0.02696	0.0438
136	0.00127	0.03406	0.00024	0.03981	0.0481	0.02643	0.04303
137	0.00121	0.03306	0.00023	0.03896	0.0471	0.02591	0.04226
138	0.00115	0.0321	0.00023	0.03812	0.04611	0.02539	0.0415
139	0.0011	0.03116	0.00022	0.0373	0.04514	0.02488	0.04075
140	0.00104	0.03024	0.00021	0.03649	0.04418	0.02438	0.04001
141	0.00099	0.02936	0.00021	0.0357	0.04325	0.02389	0.03928
142	0.00095	0.0285	0.0002	0.03492	0.04232	0.0234	0.03855
143	0.0009	0.02766	0.00019	0.03416	0.04142	0.02292	0.03783
144	0.00086	0.02685	0.00019	0.0334	0.04052	0.02245	0.03712
145	0.00082	0.02606	0.00018	0.03267	0.03965	0.02199	0.03642
146	0.00078	0.02529	0.00018	0.03194	0.03879	0.02153	0.03572
147	0.00074	0.02454	0.00017	0.03123	0.03794	0.02108	0.03504
148	0.00071	0.02382	0.00017	0.03053	0.03711	0.02064	0.03436
149	0.00067	0.02311	0.00016	0.02985	0.0363	0.02021	0.0337
150	0.00064	0.02243	0.00016	0.02918	0.0355	0.01978	0.03304
151	0.00061	0.02177	0.00015	0.02852	0.03471	0.01936	0.03239
152	0.00058	0.02112	0.00015	0.02787	0.03394	0.01895	0.03175
153	0.00055	0.0205	0.00014	0.02724	0.03318	0.01854	0.03112
154	0.00053	0.01989	0.00014	0.02662	0.03244	0.01814	0.0305
155	0.0005	0.0193	0.00014	0.02601	0.03171	0.01775	0.02989
156	0.00048	0.01873	0.00013	0.02541	0.031	0.01736	0.02928
157	0.00045	0.01817	0.00013	0.02483	0.0303	0.01698	0.02869
158	0.00043	0.01763	0.00012	0.02426	0.02961	0.01661	0.0281
159	0.00041	0.0171	0.00012	0.02369	0.02894	0.01625	0.02753
160	0.00039	0.01659	0.00012	0.02314	0.02828	0.01589	0.02696
161	0.00037	0.0161	0.00011	0.02261	0.02763	0.01554	0.0264
162	0.00035	0.01562	0.00011	0.02208	0.027	0.01519	0.02585
163	0.00034	0.01515	0.00011	0.02156	0.02638	0.01486	0.02531
164	0.00032	0.0147	0.0001	0.02105	0.02577	0.01452	0.02478
165	0.00031	0.01426	0.0001	0.02056	0.02517	0.0142	0.02425
166	0.00029	0.01383	0.0001	0.02007	0.02459	0.01388	0.02374
167	0.00028	0.01342	9e-05	0.0196	0.02401	0.01356	0.02323
168	0.00026	0.01302	9e-05	0.01913	0.02345	0.01326	0.02274
169	0.00025	0.01263	9e-05	0.01868	0.0229	0.01296	0.02225
170	0.00024	0.01225	9e-05	0.01823	0.02237	0.01266	0.02177
171	0.00023	0.01188	8e-05	0.0178	0.02184	0.01237	0.0213
172	0.00022	0.01153	8e-05	0.01737	0.02132	0.01209	0.02084
173	0.00021	0.01118	8e-05	0.01695	0.02082	0.01181	0.02038
174	0.0002	0.01084	8e-05	0.01654	0.02033	0.01154	0.01994
175	0.00019	0.01052	7e-05	0.01615	0.01984	0.01127	0.0195
176	0.00018	0.0102	7e-05	0.01575	0.01937	0.01101	0.01907
177	0.00017	0.00989	7e-05	0.01537	0.01891	0.01075	0.01864
178	0.00016	0.0096	7e-05	0.015	0.01845	0.0105	0.01823
179	0.00015	0.00931	7e-05	0.01463	0.01801	0.01025	0.01782
180	0.00015	0.00903	6e-05	0.01428	0.01758	0.01001	0.01743
181	0.00014	0.00876	6e-05	0.01393	0.01715	0.00978	0.01703
182	0.00013	0.00849	6e-05	0.01359	0.01674	0.00955	0.01665
183	0.00013	0.00824	6e-05	0.01325	0.01633	0.00932	0.01627
184	0.00012	0.00799	6e-05	0.01293	0.01594	0.0091	0.01591
185	0.00011	0.00775	5e-05	0.01261	0.01555	0.00888	0.01554
186	0.00011	0.00751	5e-05	0.0123	0.01517	0.00867	0.01519
187	0.0001	0.00728	5e-05	0.01199	0.0148	0.00847	0.01484
188	0.0001	0.00706	5e-05	0.01169	0.01444	0.00826	0.0145
189	9e-05	0.00685	5e-05	0.0114	0.01408	0.00806	0.01417
190	9e-05	0.00664	5e-05	0.01112	0.01374	0.00787	0.01384
191	9e-05	0.00644	5e-05	0.01084	0.0134	0.00768	0.01352
192	8e-05	0.00625	4e-05	0.01057	0.01307	0.0075	0.01321
193	8e-05	0.00606	4e-05	0.01031	0.01274	0.00731	0.0129
194	7e-05	0.00587	4e-05	0.01005	0.01243	0.00714	0.0126
195	7e-05	0.0057	4e-05	0.0098	0.01212	0.00696	0.0123
196	7e-05	0.00552	4e-05	0.00955	0.01182	0.00679	0.01201
197	6e-05	0.00536	4e-05	0.00931	0.01152	0.00663	0.01173
198	6e-05	0.00519	4e-05	0.00907	0.01124	0.00647	0.01145
199	6e-05	0.00504	4e-05	0.00884	0.01096	0.00631	0.01118
200	6e-05	0.00488	3e-05	0.00862	0.01068	0.00615	0.01092
201	5e-05	0.00474	3e-05	0.0084	0.01041	0.006	0.01066
202	5e-05	0.00459	3e-05	0.00819	0.01015	0.00585	0.01041
203	5e-05	0.00445	3e-05	0.00798	0.0099	0.00571	0.01016
204	5e-05	0.00432	3e-05	0.00778	0.00965	0.00557	0.00991
205	4e-05	0.00419	3e-05	0.00758	0.0094	0.00543	0.00968
206	4e-05	0.00406	3e-05	0.00738	0.00917	0.00529	0.00944
207	4e-05	0.00393	3e-05	0.0072	0.00893	0.00516	0.00922
208	4e-05	0.00381	3e-05	0.00701	0.00871	0.00503	0.00899
209	4e-05	0.0037	3e-05	0.00683	0.00849	0.00491	0.00878
210	3e-05	0.00359	3e-05	0.00666	0.00827	0.00478	0.00856
211	3e-05	0.00348	2e-05	0.00648	0.00806	0.00466	0.00835
212	3e-05	0.00337	2e-05	0.00632	0.00785	0.00455	0.00815
213	3e-05	0.00327	2e-05	0.00615	0.00765	0.00443	0.00795
214	3e-05	0.00317	2e-05	0.00599	0.00746	0.00432	0.00776
215	3e-05	0.00307	2e-05	0.00584	0.00727	0.00421	0.00757
216	3e-05	0.00298	2e-05	0.00569	0.00708	0.00411	0.00738
217	2e-05	0.00289	2e-05	0.00554	0.0069	0.004	0.0072
218	2e-05	0.0028	2e-05	0.0054	0.00672	0.0039	0.00702
219	2e-05	0.00271	2e-05	0.00526	0.00655	0.0038	0.00685
220	2e-05	0.00263	2e-05	0.00512	0.00638	0.0037	0.00668
221	2e-05	0.00255	2e-05	0.00498	0.00621	0.00361	0.00651
222	2e-05	0.00247	2e-05	0.00485	0.00605	0.00352	0.00635
223	2e-05	0.0024	2e-05	0.00473	0.00589	0.00343	0.00619
224	2e-05	0.00232	2e-05	0.0046	0.00574	0.00334	0.00604
225	2e-05	0.00225	2e-05	0.00448	0.00559	0.00325	0.00589
226	2e-05	0.00218	2e-05	0.00437	0.00545	0.00317	0.00574
227	1e-05	0.00212	1e-05	0.00425	0.0053	0.00309	0.0056
228	1e-05	0.00205	1e-05	0.00414	0.00517	0.00301	0.00546
229	1e-05	0.00199	1e-05	0.00403	0.00503	0.00293	0.00532
230	1e-05	0.00193	1e-05	0.00392	0.0049	0.00286	0.00519
231	1e-05	0.00187	1e-05	0.00382	0.00477	0.00278	0.00505
232	1e-05	0.00181	1e-05	0.00372	0.00465	0.00271	0.00493
233	1e-05	0.00176	1e-05	0.00362	0.00452	0.00264	0.0048
234	1e-05	0.0017	1e-05	0.00352	0.00441	0.00257	0.00468
235	1e-05	0.00165	1e-05	0.00343	0.00429	0.00251	0.00456
236	1e-05	0.0016	1e-05	0.00334	0.00418	0.00244	0.00445
237	1e-05	0.00155	1e-05	0.00325	0.00407	0.00238	0.00433
238	1e-05	0.0015	1e-05	0.00316	0.00396	0.00231	0.00422
239	1e-05	0.00146	1e-05	0.00308	0.00385	0.00225	0.00411
240	1e-05	0.00141	1e-05	0.003	0.00375	0.0022	0.00401
241	1e-05	0.00137	1e-05	0.00292	0.00365	0.00214	0.00391
242	1e-05	0.00133	1e-05	0.00284	0.00356	0.00208	0.00381
243	1e-05	0.00129	1e-05	0.00276	0.00346	0.00203	0.00371
244	1e-05	0.00125	1e-05	0.00269	0.00337	0.00197	0.00361
245	1e-05	0.00121	1e-05	0.00262	0.00328	0.00192	0.00352
246	1e-05	0.00117	1e-05	0.00255	0.00319	0.00187	0.00343
247	1e-05	0.00114	1e-05	0.00248	0.00311	0.00182	0.00334
248	1e-05	0.0011	1e-05	0.00241	0.00303	0.00177	0.00325
249	0	0.00107	1e-05	0.00235	0.00294	0.00173	0.00317
250	0	0.00104	1e-05	0.00229	0.00287	0.00168	0.00309
251	0	0.001	1e-05	0.00222	0.00279	0.00164	0.00301
252	0	0.00097	1e-05	0.00216	0.00271	0.00159	0.00293
253	0	0.00094	1e-05	0.00211	0.00264	0.00155	0.00285
254	0	0.00091	1e-05	0.00205	0.00257	0.00151	0.00278
255	0	0.00089	1e-05	0.00199	0.0025	0.00147	0.00271
256	0	0.00086	1e-05	0.00194	0.00243	0.00143	0.00264
257	0	0.00083	1e-05	0.00189	0.00237	0.00139	0.00257
258	0	0.00081	1e-05	0.00184	0.00231	0.00136	0.0025
259	0	0.00078	1e-05	0.00179	0.00224	0.00132	0.00243
260	0	0.00076	1e-05	0.00174	0.00218	0.00128	0.00237
261	0	0.00074	1e-05	0.00169	0.00212	0.00125	0.00231
262	0	0.00071	1e-05	0.00164	0.00207	0.00122	0.00225
263	0	0.00069	0	0.0016	0.00201	0.00118	0.00219
264	0	0.00067	0	0.00156	0.00196	0.00115	0.00213
265	0	0.00065	0	0.00151	0.0019	0.00112	0.00207
266	0	0.00063	0	0.00147	0.00185	0.00109	0.00202
267	0	0.00061	0	0.00143	0.0018	0.00106	0.00197
268	0	0.00059	0	0.00139	0.00175	0.00103	0.00191
269	0	0.00057	0	0.00135	0.0017	0.00101	0.00186
270	0	0.00056	0	0.00132	0.00166	0.00098	0.00181
271	0	0.00054	0	0.00128	0.00161	0.00095	0.00177
272	0	0.00052	0	0.00125	0.00157	0.00093	0.00172
273	0	0.00051	0	0.00121	0.00153	0.0009	0.00167
274	0	0.00049	0	0.00118	0.00149	0.00088	0.00163
275	0	0.00047	0	0.00115	0.00144	0.00085	0.00158
276	0	0.00046	0	0.00112	0.00141	0.00083	0.00154
277	0	0.00045	0	0.00108	0.00137	0.00081	0.0015
278	0	0.00043	0	0.00105	0.00133	0.00079	0.00146
279	0	0.00042	0	0.00103	0.00129	0.00076	0.00142
280	0	0.00041	0	0.001	0.00126	0.00074	0.00138
281	0	0.00039	0	0.00097	0.00122	0.00072	0.00135
282	0	0.00038	0	0.00094	0.00119	0.0007	0.00131
283	0	0.00037	0	0.00092	0.00116	0.00068	0.00128
284	0	0.00036	0	0.00089	0.00112	0.00067	0.00124
285	0	0.00035	0	0.00087	0.00109	0.00065	0.00121
286	0	0.00034	0	0.00084	0.00106	0.00063	0.00118
287	0	0.00033	0	0.00082	0.00103	0.00061	0.00114
288	0	0.00032	0	0.0008	0.00101	0.0006	0.00111
289	0	0.00031	0	0.00077	0.00098	0.00058	0.00108
290	0	0.0003	0	0.00075	0.00095	0.00056	0.00105
291	0	0.00029	0	0.00073	0.00093	0.00055	0.00102
292	0	0.00028	0	0.00071	0.0009	0.00053	0.001
293	0	0.00027	0	0.00069	0.00087	0.00052	0.00097
294	0	0.00026	0	0.00067	0.00085	0.0005	0.00094
295	0	0.00025	0	0.00065	0.00083	0.00049	0.00092
296	0	0.00025	0	0.00064	0.0008	0.00048	0.00089
297	0	0.00024	0	0.00062	0.00078	0.00046	0.00087
298	0	0.00023	0	0.0006	0.00076	0.00045	0.00085
299	0	0.00022	0	0.00058	0.00074	0.00044	0.00082
300	0	0.00022	0	0.00057	0.00072	0.00043	0.0008
301	0	0.00021	0	0.00055	0.0007	0.00041	0.00078
302	0	0.0002	0	0.00054	0.00068	0.0004	0.00076
303	0	0.0002	0	0.00052	0.00066	0.00039	0.00074
304	0	0.00019	0	0.00051	0.00064	0.00038	0.00072
305	0	0.00019	0	0.00049	0.00062	0.00037	0.0007
306	0	0.00018	0	0.00048	0.00061	0.00036	0.00068
307	0	0.00017	0	0.00047	0.00059	0.00035	0.00066
308	0	0.00017	0	0.00045	0.00057	0.00034	0.00064
309	0	0.00016	0	0.00044	0.00056	0.00033	0.00062
310	0	0.00016	0	0.00043	0.00054	0.00032	0.00061
311	0	0.00015	0	0.00042	0.00053	0.00031	0.00059
312	0	0.00015	0	0.0004	0.00051	0.0003	0.00057
313	0	0.00014	0	0.00039	0.0005	0.0003	0.00056
314	0	0.00014	0	0.00038	0.00048	0.00029	0.00054
315	0	0.00014	0	0.00037	0.00047	0.00028	0.00053
316	0	0.00013	0	0.00036	0.00046	0.00027	0.00051
317	0	0.00013	0	0.00035	0.00044	0.00026	0.0005
318	0	0.00012	0	0.00034	0.00043	0.00026	0.00048
319	0	0.00012	0	0.00033	0.00042	0.00025	0.00047
320	0	0.00012	0	0.00032	0.00041	0.00024	0.00046
321	0	0.00011	0	0.00031	0.0004	0.00024	0.00045
322	0	0.00011	0	0.0003	0.00039	0.00023	0.00043
323	0	0.00011	0	0.0003	0.00037	0.00022	0.00042
324	0	0.0001	0	0.00029	0.00036	0.00022	0.00041
325	0	0.0001	0	0.00028	0.00035	0.00021	0.0004
326	0	0.0001	0	0.00027	0.00034	0.0002	0.00039
327	0	9e-05	0	0.00026	0.00033	0.0002	0.00038
328	0	9e-05	0	0.00026	0.00032	0.00019	0.00037
329	0	9e-05	0	0.00025	0.00032	0.00019	0.00036
330	0	9e-05	0	0.00024	0.00031	0.00018	0.00035
331	0	8e-05	0	0.00023	0.0003	0.00018	0.00034
332	0	8e-05	0	0.00023	0.00029	0.00017	0.00033
333	0	8e-05	0	0.00022	0.00028	0.00017	0.00032
334	0	8e-05	0	0.00022	0.00027	0.00016	0.00031
335	0	7e-05	0	0.00021	0.00027	0.00016	0.0003
336	0	7e-05	0	0.0002	0.00026	0.00015	0.00029
337	0	7e-05	0	0.0002	0.00025	0.00015	0.00028
338	0	7e-05	0	0.00019	0.00024	0.00015	0.00028
339	0	6e-05	0	0.00019	0.00024	0.00014	0.00027
340	0	6e-05	0	0.00018	0.00023	0.00014	0.00026
341	0	6e-05	0	0.00018	0.00022	0.00013	0.00025
342	0	6e-05	0	0.00017	0.00022	0.00013	0.00025
343	0	6e-05	0	0.00017	0.00021	0.00013	0.00024
344	0	5e-05	0	0.00016	0.0002	0.00012	0.00023
345	0	5e-05	0	0.00016	0.0002	0.00012	0.00023
346	0	5e-05	0	0.00015	0.00019	0.00012	0.00022
347	0	5e-05	0	0.00015	0.00019	0.00011	0.00021
348	0	5e-05	0	0.00014	0.00018	0.00011	0.00021
349	0	5e-05	0	0.00014	0.00018	0.00011	0.0002
350	0	5e-05	0	0.00014	0.00017	0.0001	0.0002
351	0	4e-05	0	0.00013	0.00017	0.0001	0.00019
352	0	4e-05	0	0.00013	0.00016	0.0001	0.00019
353	0	4e-05	0	0.00012	0.00016	9e-05	0.00018
354	0	4e-05	0	0.00012	0.00015	9e-05	0.00017
355	0	4e-05	0	0.00012	0.00015	9e-05	0.00017
356	0	4e-05	0	0.00011	0.00014	9e-05	0.00017
357	0	4e-05	0	0.00011	0.00014	8e-05	0.00016
358	0	4e-05	0	0.00011	0.00014	8e-05	0.00016
359	0	3e-05	0	0.0001	0.00013	8e-05	0.00015
360	0	3e-05	0	0.0001	0.00013	8e-05	0.00015
361	0	3e-05	0	0.0001	0.00013	8e-05	0.00014
362	0	3e-05	0	0.0001	0.00012	7e-05	0.00014
363	0	3e-05	0	9e-05	0.00012	7e-05	0.00014
364	0	3e-05	0	9e-05	0.00011	7e-05	0.00013
365	0	3e-05	0	9e-05	0.00011	7e-05	0.00013
366	0	3e-05	0	9e-05	0.00011	6e-05	0.00012
367	0	3e-05	0	8e-05	0.00011	6e-05	0.00012
368	0	3e-05	0	8e-05	0.0001	6e-05	0.00012
369	0	3e-05	0	8e-05	0.0001	6e-05	0.00011
370	0	2e-05	0	8e-05	0.0001	6e-05	0.00011
371	0	2e-05	0	7e-05	9e-05	6e-05	0.00011
372	0	2e-05	0	7e-05	9e-05	5e-05	0.0001
373	0	2e-05	0	7e-05	9e-05	5e-05	0.0001
374	0	2e-05	0	7e-05	9e-05	5e-05	0.0001
375	0	2e-05	0	7e-05	8e-05	5e-05	0.0001
376	0	2e-05	0	6e-05	8e-05	5e-05	9e-05
377	0	2e-05	0	6e-05	8e-05	5e-05	9e-05
378	0	2e-05	0	6e-05	8e-05	5e-05	9e-05
379	0	2e-05	0	6e-05	7e-05	4e-05	9e-05
380	0	2e-05	0	6e-05	7e-05	4e-05	8e-05
381	0	2e-05	0	5e-05	7e-05	4e-05	8e-05
382	0	2e-05	0	5e-05	7e-05	4e-05	8e-05
383	0	2e-05	0	5e-05	7e-05	4e-05	8e-05
384	0	2e-05	0	5e-05	6e-05	4e-05	7e-05
385	0	2e-05	0	5e-05	6e-05	4e-05	7e-05
386	0	1e-05	0	5e-05	6e-05	4e-05	7e-05
387	0	1e-05	0	5e-05	6e-05	4e-05	7e-05
388	0	1e-05	0	4e-05	6e-05	3e-05	7e-05
389	0	1e-05	0	4e-05	6e-05	3e-05	6e-05
390	0	1e-05	0	4e-05	5e-05	3e-05	6e-05
391	0	1e-05	0	4e-05	5e-05	3e-05	6e-05
392	0	1e-05	0	4e-05	5e-05	3e-05	6e-05
393	0	1e-05	0	4e-05	5e-05	3e-05	6e-05
394	0	1e-05	0	4e-05	5e-05	3e-05	6e-05
395	0	1e-05	0	4e-05	5e-05	3e-05	5e-05
396	0	1e-05	0	4e-05	5e-05	3e-05	5e-05
397	0	1e-05	0	3e-05	4e-05	3e-05	5e-05
398	0	1e-05	0	3e-05	4e-05	3e-05	5e-05
399	0	1e-05	0	3e-05	4e-05	2e-05	5e-05
400	0	1e-05	0	3e-05	4e-05	2e-05	5e-05

## Sheet: ROI 3 
Matlab data									Raw data
0	1	0	0	0	0	0	0		after normalization
1	0.95215	0.04526	6e-05	0.00028	0.00033	1e-05	0			ROI 1(Top)	ROI 2	ROI 3	ROI 4	ROI 5	ROI 6	ROI 7(Excretion)
2	0.90658	0.08695	0.00019	0.00108	0.00129	6e-05	0		0	1	0.00411188	0.000637309	7.04352e-05	2.02586e-05	1.00256e-05	9.35607e-06
3	0.8632	0.12529	0.00036	0.00239	0.00279	0.00019	2e-05		15	0.421671	0.121009	0.000330252	0.0423379	0.0133664	0.0133664	0.000170605
4	0.82189	0.16049	0.00055	0.00416	0.00479	0.00041	5e-05		30	0.221836	0.143482	0.00054283	0.0797516	0.0237403	0.00219535	0.0175404
5	0.78256	0.19273	0.00074	0.00633	0.00721	0.00074	0.00011		45	0.104777	0.141191	0.000353872	0.0916087	0.0346462	0.00745414	0.051777
6	0.74512	0.22219	0.00092	0.00886	0.01001	0.00119	0.00021		60	0.049353	0.125964	0.000247583	0.0944195	0.0427071	0.0171186	0.0683896
7	0.70946	0.24905	0.0011	0.0117	0.01314	0.00176	0.00036		75	0.0231942	0.108668	0.000164914	0.0904159	0.0500278	0.0239667	0.0724585
8	0.67551	0.27347	0.00126	0.01482	0.01655	0.00245	0.00057		90	0.0111009	0.0908118	0.000389302	0.0877587	0.057973	0.0312823	0.0710634
9	0.64319	0.29559	0.00141	0.01816	0.02021	0.00326	0.00085		105	0.00516049	0.0715556	0.000318442	0.0813223	0.0607255	0.0401521	0.0644253
10	0.61241	0.31557	0.00155	0.0217	0.02406	0.0042	0.0012		120	0.00375511	0.0621923	0.000271203	0.0783817	0.061003	0.0413324	0.0619608
11	0.5831	0.33354	0.00167	0.02539	0.02809	0.00524	0.00164
12	0.5552	0.34963	0.00179	0.0292	0.03224	0.00639	0.00217
13	0.52863	0.36396	0.00189	0.03311	0.0365	0.00764	0.00278
14	0.50333	0.37665	0.00198	0.03708	0.04084	0.00899	0.0035
15	0.47925	0.3878	0.00206	0.0411	0.04522	0.01041	0.00431
16	0.45631	0.39751	0.00214	0.04513	0.04964	0.01191	0.00522
17	0.43448	0.40589	0.0022	0.04916	0.05405	0.01348	0.00622
18	0.41369	0.41302	0.00226	0.05317	0.05846	0.0151	0.00732
19	0.39389	0.41898	0.00231	0.05714	0.06283	0.01678	0.00851
20	0.37504	0.42387	0.00235	0.06107	0.06716	0.01849	0.0098
21	0.3571	0.42776	0.00238	0.06493	0.07143	0.02023	0.01117
22	0.34001	0.43071	0.00241	0.06871	0.07563	0.022	0.01262
23	0.32374	0.4328	0.00243	0.07241	0.07974	0.02379	0.01415
24	0.30825	0.43408	0.00245	0.07601	0.08376	0.02559	0.01575
25	0.29349	0.43463	0.00246	0.07951	0.08767	0.02739	0.01742
26	0.27945	0.43449	0.00247	0.0829	0.09148	0.02918	0.01915
27	0.26608	0.43372	0.00248	0.08617	0.09517	0.03097	0.02093
28	0.25335	0.43237	0.00247	0.08932	0.09873	0.03274	0.02276
29	0.24122	0.43049	0.00247	0.09235	0.10217	0.0345	0.02464
30	0.22968	0.42811	0.00246	0.09525	0.10547	0.03622	0.02655
31	0.21869	0.42529	0.00245	0.09802	0.10864	0.03792	0.02849
32	0.20822	0.42205	0.00244	0.10066	0.11167	0.03958	0.03045
33	0.19826	0.41844	0.00242	0.10317	0.11456	0.04121	0.03243
34	0.18877	0.41449	0.00241	0.10554	0.11732	0.04279	0.03442
35	0.17974	0.41024	0.00239	0.10778	0.11992	0.04433	0.03641
36	0.17114	0.40571	0.00236	0.10988	0.12239	0.04583	0.03841
37	0.16295	0.40092	0.00234	0.11185	0.12472	0.04727	0.0404
38	0.15515	0.39592	0.00231	0.11369	0.1269	0.04867	0.04237
39	0.14773	0.39071	0.00229	0.1154	0.12894	0.05001	0.04434
40	0.14066	0.38534	0.00226	0.11697	0.13084	0.0513	0.04628
41	0.13393	0.3798	0.00223	0.11842	0.13261	0.05254	0.04819
42	0.12752	0.37414	0.0022	0.11975	0.13424	0.05372	0.05008
43	0.12142	0.36835	0.00217	0.12095	0.13573	0.05484	0.05193
44	0.11561	0.36248	0.00213	0.12204	0.13709	0.0559	0.05375
45	0.11007	0.35651	0.0021	0.123	0.13832	0.05691	0.05552
46	0.10481	0.35049	0.00207	0.12385	0.13943	0.05786	0.05726
47	0.09979	0.34441	0.00203	0.12459	0.14041	0.05875	0.05894
48	0.09502	0.33829	0.002	0.12522	0.14127	0.05958	0.06058
49	0.09047	0.33214	0.00197	0.12574	0.14201	0.06036	0.06217
50	0.08614	0.32598	0.00193	0.12616	0.14264	0.06108	0.0637
51	0.08202	0.31982	0.0019	0.12648	0.14315	0.06174	0.06518
52	0.07809	0.31365	0.00186	0.12671	0.14356	0.06235	0.0666
53	0.07436	0.3075	0.00183	0.12684	0.14386	0.0629	0.06796
54	0.0708	0.30137	0.00179	0.12688	0.14406	0.0634	0.06927
55	0.06741	0.29527	0.00175	0.12684	0.14416	0.06384	0.07051
56	0.06418	0.2892	0.00172	0.12671	0.14416	0.06424	0.07169
57	0.06111	0.28318	0.00169	0.12651	0.14407	0.06458	0.07281
58	0.05819	0.2772	0.00165	0.12622	0.1439	0.06487	0.07387
59	0.0554	0.27127	0.00162	0.12587	0.14364	0.06512	0.07487
60	0.05275	0.2654	0.00158	0.12544	0.1433	0.06531	0.0758
61	0.05023	0.2596	0.00155	0.12494	0.14287	0.06546	0.07668
62	0.04782	0.25385	0.00152	0.12439	0.14238	0.06557	0.07749
63	0.04554	0.24818	0.00148	0.12377	0.14181	0.06563	0.07823
64	0.04336	0.24258	0.00145	0.12309	0.14117	0.06565	0.07892
65	0.04128	0.23705	0.00142	0.12236	0.14047	0.06563	0.07955
66	0.03931	0.2316	0.00138	0.12157	0.1397	0.06557	0.08012
67	0.03743	0.22623	0.00135	0.12074	0.13888	0.06547	0.08063
68	0.03563	0.22093	0.00132	0.11986	0.138	0.06534	0.08108
69	0.03393	0.21573	0.00129	0.11893	0.13706	0.06517	0.08147
70	0.03231	0.2106	0.00126	0.11797	0.13608	0.06497	0.08181
71	0.03076	0.20556	0.00123	0.11696	0.13504	0.06473	0.08209
72	0.02929	0.2006	0.0012	0.11592	0.13396	0.06446	0.08232
73	0.02789	0.19574	0.00117	0.11484	0.13284	0.06416	0.08249
74	0.02655	0.19095	0.00115	0.11374	0.13168	0.06384	0.08262
75	0.02528	0.18626	0.00112	0.1126	0.13048	0.06348	0.08269
76	0.02407	0.18165	0.00109	0.11144	0.12925	0.06311	0.08272
77	0.02292	0.17713	0.00106	0.11025	0.12799	0.0627	0.0827
78	0.02182	0.1727	0.00104	0.10904	0.12669	0.06227	0.08263
79	0.02078	0.16836	0.00101	0.1078	0.12537	0.06183	0.08252
80	0.01978	0.1641	0.00099	0.10655	0.12402	0.06135	0.08236
81	0.01884	0.15993	0.00096	0.10528	0.12265	0.06086	0.08216
82	0.01794	0.15584	0.00094	0.104	0.12125	0.06036	0.08193
83	0.01708	0.15184	0.00091	0.1027	0.11984	0.05983	0.08165
84	0.01626	0.14792	0.00089	0.10139	0.11841	0.05929	0.08134
85	0.01548	0.14409	0.00087	0.10006	0.11696	0.05873	0.08099
86	0.01474	0.14034	0.00084	0.09873	0.1155	0.05816	0.0806
87	0.01404	0.13668	0.00082	0.0974	0.11403	0.05757	0.08019
88	0.01336	0.13309	0.0008	0.09605	0.11254	0.05697	0.07974
89	0.01272	0.12959	0.00078	0.0947	0.11105	0.05636	0.07926
90	0.01212	0.12616	0.00076	0.09335	0.10955	0.05574	0.07875
91	0.01154	0.12281	0.00074	0.09199	0.10805	0.05511	0.07822
92	0.01098	0.11954	0.00072	0.09063	0.10653	0.05447	0.07766
93	0.01046	0.11635	0.0007	0.08928	0.10502	0.05383	0.07707
94	0.00996	0.11323	0.00068	0.08792	0.1035	0.05318	0.07646
95	0.00948	0.11019	0.00066	0.08657	0.10199	0.05252	0.07583
96	0.00903	0.10721	0.00065	0.08522	0.10047	0.05185	0.07518
97	0.0086	0.10431	0.00063	0.08387	0.09895	0.05118	0.07451
98	0.00818	0.10148	0.00061	0.08252	0.09744	0.05051	0.07382
99	0.00779	0.09872	0.0006	0.08119	0.09593	0.04983	0.07311
100	0.00742	0.09602	0.00058	0.07985	0.09443	0.04915	0.07239
101	0.00706	0.09339	0.00056	0.07853	0.09293	0.04847	0.07165
102	0.00673	0.09083	0.00055	0.07721	0.09143	0.04778	0.0709
103	0.0064	0.08833	0.00053	0.0759	0.08995	0.0471	0.07013
104	0.0061	0.08589	0.00052	0.0746	0.08847	0.04641	0.06936
105	0.00581	0.08351	0.0005	0.07331	0.087	0.04573	0.06857
106	0.00553	0.0812	0.00049	0.07203	0.08554	0.04504	0.06777
107	0.00526	0.07894	0.00048	0.07076	0.08409	0.04436	0.06697
108	0.00501	0.07674	0.00046	0.06951	0.08265	0.04368	0.06615
109	0.00477	0.0746	0.00045	0.06826	0.08122	0.043	0.06533
110	0.00454	0.07251	0.00044	0.06702	0.0798	0.04232	0.06451
111	0.00433	0.07048	0.00043	0.0658	0.0784	0.04164	0.06367
112	0.00412	0.0685	0.00041	0.06459	0.077	0.04097	0.06284
113	0.00392	0.06657	0.0004	0.06339	0.07562	0.0403	0.062
114	0.00373	0.06469	0.00039	0.06221	0.07426	0.03964	0.06115
115	0.00356	0.06286	0.00038	0.06103	0.0729	0.03897	0.06031
116	0.00339	0.06108	0.00037	0.05988	0.07156	0.03832	0.05946
117	0.00322	0.05935	0.00036	0.05873	0.07024	0.03767	0.05861
118	0.00307	0.05766	0.00035	0.0576	0.06893	0.03702	0.05776
119	0.00292	0.05602	0.00034	0.05649	0.06764	0.03638	0.05692
120	0.00278	0.05442	0.00033	0.05538	0.06636	0.03574	0.05607
121	0.00265	0.05287	0.00032	0.0543	0.06509	0.03511	0.05522
122	0.00252	0.05136	0.00031	0.05322	0.06385	0.03448	0.05438
123	0.0024	0.04989	0.0003	0.05217	0.06261	0.03386	0.05354
124	0.00229	0.04845	0.00029	0.05112	0.0614	0.03325	0.0527
125	0.00218	0.04706	0.00028	0.0501	0.0602	0.03264	0.05186
126	0.00207	0.04571	0.00028	0.04908	0.05901	0.03204	0.05103
127	0.00197	0.04439	0.00027	0.04808	0.05785	0.03145	0.05021
128	0.00188	0.04311	0.00026	0.0471	0.0567	0.03086	0.04938
129	0.00179	0.04186	0.00025	0.04613	0.05556	0.03028	0.04857
130	0.0017	0.04065	0.00025	0.04518	0.05444	0.02971	0.04775
131	0.00162	0.03947	0.00024	0.04424	0.05334	0.02914	0.04695
132	0.00155	0.03833	0.00023	0.04332	0.05225	0.02858	0.04615
133	0.00147	0.03721	0.00023	0.04241	0.05119	0.02803	0.04535
134	0.0014	0.03613	0.00022	0.04151	0.05013	0.02749	0.04457
135	0.00133	0.03508	0.00021	0.04063	0.0491	0.02695	0.04379
136	0.00127	0.03406	0.00021	0.03977	0.04808	0.02642	0.04301
137	0.00121	0.03306	0.0002	0.03892	0.04707	0.0259	0.04225
138	0.00115	0.0321	0.00019	0.03808	0.04609	0.02538	0.04149
139	0.0011	0.03116	0.00019	0.03726	0.04512	0.02487	0.04074
140	0.00104	0.03024	0.00018	0.03646	0.04416	0.02437	0.03999
141	0.00099	0.02936	0.00018	0.03566	0.04322	0.02388	0.03926
142	0.00095	0.0285	0.00017	0.03488	0.0423	0.02339	0.03853
143	0.0009	0.02766	0.00017	0.03412	0.04139	0.02291	0.03781
144	0.00086	0.02685	0.00016	0.03337	0.0405	0.02244	0.0371
145	0.00082	0.02606	0.00016	0.03263	0.03962	0.02198	0.0364
146	0.00078	0.02529	0.00015	0.03191	0.03876	0.02152	0.03571
147	0.00074	0.02454	0.00015	0.0312	0.03792	0.02107	0.03502
148	0.00071	0.02382	0.00014	0.0305	0.03709	0.02063	0.03435
149	0.00067	0.02311	0.00014	0.02982	0.03627	0.02019	0.03368
150	0.00064	0.02243	0.00014	0.02915	0.03548	0.01977	0.03302
151	0.00061	0.02177	0.00013	0.02849	0.03469	0.01935	0.03237
152	0.00058	0.02112	0.00013	0.02784	0.03392	0.01893	0.03173
153	0.00055	0.0205	0.00012	0.02721	0.03316	0.01853	0.0311
154	0.00053	0.01989	0.00012	0.02659	0.03242	0.01813	0.03048
155	0.0005	0.0193	0.00012	0.02598	0.03169	0.01774	0.02987
156	0.00048	0.01873	0.00011	0.02539	0.03098	0.01735	0.02927
157	0.00045	0.01817	0.00011	0.0248	0.03028	0.01697	0.02867
158	0.00043	0.01763	0.00011	0.02423	0.02959	0.0166	0.02809
159	0.00041	0.0171	0.0001	0.02367	0.02892	0.01624	0.02751
160	0.00039	0.01659	0.0001	0.02312	0.02826	0.01588	0.02694
161	0.00037	0.0161	0.0001	0.02258	0.02761	0.01553	0.02638
162	0.00035	0.01562	9e-05	0.02205	0.02698	0.01518	0.02583
163	0.00034	0.01515	9e-05	0.02154	0.02636	0.01484	0.02529
164	0.00032	0.0147	9e-05	0.02103	0.02575	0.01451	0.02476
165	0.00031	0.01426	9e-05	0.02054	0.02515	0.01419	0.02424
166	0.00029	0.01383	8e-05	0.02005	0.02457	0.01387	0.02373
167	0.00028	0.01342	8e-05	0.01958	0.024	0.01355	0.02322
168	0.00026	0.01302	8e-05	0.01911	0.02344	0.01325	0.02272
169	0.00025	0.01263	8e-05	0.01866	0.02289	0.01295	0.02224
170	0.00024	0.01225	7e-05	0.01821	0.02235	0.01265	0.02176
171	0.00023	0.01188	7e-05	0.01778	0.02182	0.01236	0.02129
172	0.00022	0.01153	7e-05	0.01735	0.02131	0.01208	0.02082
173	0.00021	0.01118	7e-05	0.01693	0.0208	0.0118	0.02037
174	0.0002	0.01084	7e-05	0.01653	0.02031	0.01153	0.01992
175	0.00019	0.01052	6e-05	0.01613	0.01983	0.01126	0.01948
176	0.00018	0.0102	6e-05	0.01574	0.01936	0.011	0.01905
177	0.00017	0.00989	6e-05	0.01535	0.01889	0.01074	0.01863
178	0.00016	0.0096	6e-05	0.01498	0.01844	0.01049	0.01822
179	0.00015	0.00931	6e-05	0.01462	0.018	0.01025	0.01781
180	0.00015	0.00903	5e-05	0.01426	0.01756	0.01001	0.01741
181	0.00014	0.00876	5e-05	0.01391	0.01714	0.00977	0.01702
182	0.00013	0.00849	5e-05	0.01357	0.01673	0.00954	0.01664
183	0.00013	0.00824	5e-05	0.01324	0.01632	0.00931	0.01626
184	0.00012	0.00799	5e-05	0.01291	0.01592	0.00909	0.01589
185	0.00011	0.00775	5e-05	0.01259	0.01554	0.00888	0.01553
186	0.00011	0.00751	5e-05	0.01228	0.01516	0.00867	0.01518
187	0.0001	0.00728	4e-05	0.01198	0.01479	0.00846	0.01483
188	0.0001	0.00706	4e-05	0.01168	0.01443	0.00826	0.01449
189	9e-05	0.00685	4e-05	0.01139	0.01407	0.00806	0.01416
190	9e-05	0.00664	4e-05	0.01111	0.01373	0.00786	0.01383
191	9e-05	0.00644	4e-05	0.01083	0.01339	0.00767	0.01351
192	8e-05	0.00625	4e-05	0.01056	0.01306	0.00749	0.0132
193	8e-05	0.00606	4e-05	0.01029	0.01273	0.00731	0.01289
194	7e-05	0.00587	4e-05	0.01004	0.01242	0.00713	0.01259
195	7e-05	0.0057	3e-05	0.00978	0.01211	0.00696	0.01229
196	7e-05	0.00552	3e-05	0.00954	0.01181	0.00679	0.012
197	6e-05	0.00536	3e-05	0.0093	0.01152	0.00662	0.01172
198	6e-05	0.00519	3e-05	0.00906	0.01123	0.00646	0.01145
199	6e-05	0.00504	3e-05	0.00883	0.01095	0.0063	0.01117
200	6e-05	0.00488	3e-05	0.00861	0.01067	0.00615	0.01091
201	5e-05	0.00474	3e-05	0.00839	0.01041	0.00599	0.01065
202	5e-05	0.00459	3e-05	0.00818	0.01014	0.00585	0.0104
203	5e-05	0.00445	3e-05	0.00797	0.00989	0.0057	0.01015
204	5e-05	0.00432	3e-05	0.00777	0.00964	0.00556	0.00991
205	4e-05	0.00419	3e-05	0.00757	0.0094	0.00542	0.00967
206	4e-05	0.00406	2e-05	0.00737	0.00916	0.00529	0.00944
207	4e-05	0.00393	2e-05	0.00719	0.00893	0.00516	0.00921
208	4e-05	0.00381	2e-05	0.007	0.0087	0.00503	0.00899
209	4e-05	0.0037	2e-05	0.00682	0.00848	0.0049	0.00877
210	3e-05	0.00359	2e-05	0.00665	0.00826	0.00478	0.00856
211	3e-05	0.00348	2e-05	0.00648	0.00805	0.00466	0.00835
212	3e-05	0.00337	2e-05	0.00631	0.00785	0.00454	0.00814
213	3e-05	0.00327	2e-05	0.00615	0.00765	0.00443	0.00794
214	3e-05	0.00317	2e-05	0.00599	0.00745	0.00432	0.00775
215	3e-05	0.00307	2e-05	0.00583	0.00726	0.00421	0.00756
216	3e-05	0.00298	2e-05	0.00568	0.00707	0.0041	0.00737
217	2e-05	0.00289	2e-05	0.00553	0.00689	0.004	0.00719
218	2e-05	0.0028	2e-05	0.00539	0.00671	0.0039	0.00702
219	2e-05	0.00271	2e-05	0.00525	0.00654	0.0038	0.00684
220	2e-05	0.00263	2e-05	0.00511	0.00637	0.0037	0.00667
221	2e-05	0.00255	2e-05	0.00498	0.00621	0.00361	0.00651
222	2e-05	0.00247	2e-05	0.00485	0.00605	0.00351	0.00635
223	2e-05	0.0024	1e-05	0.00472	0.00589	0.00342	0.00619
224	2e-05	0.00232	1e-05	0.0046	0.00574	0.00334	0.00603
225	2e-05	0.00225	1e-05	0.00448	0.00559	0.00325	0.00588
226	2e-05	0.00218	1e-05	0.00436	0.00544	0.00317	0.00574
227	1e-05	0.00212	1e-05	0.00425	0.0053	0.00309	0.00559
228	1e-05	0.00205	1e-05	0.00413	0.00516	0.00301	0.00545
229	1e-05	0.00199	1e-05	0.00402	0.00503	0.00293	0.00531
230	1e-05	0.00193	1e-05	0.00392	0.0049	0.00285	0.00518
231	1e-05	0.00187	1e-05	0.00381	0.00477	0.00278	0.00505
232	1e-05	0.00181	1e-05	0.00371	0.00464	0.00271	0.00492
233	1e-05	0.00176	1e-05	0.00362	0.00452	0.00264	0.0048
234	1e-05	0.0017	1e-05	0.00352	0.0044	0.00257	0.00468
235	1e-05	0.00165	1e-05	0.00343	0.00429	0.0025	0.00456
236	1e-05	0.0016	1e-05	0.00334	0.00417	0.00244	0.00444
237	1e-05	0.00155	1e-05	0.00325	0.00406	0.00237	0.00433
238	1e-05	0.0015	1e-05	0.00316	0.00396	0.00231	0.00422
239	1e-05	0.00146	1e-05	0.00308	0.00385	0.00225	0.00411
240	1e-05	0.00141	1e-05	0.00299	0.00375	0.00219	0.00401
241	1e-05	0.00137	1e-05	0.00291	0.00365	0.00214	0.0039
242	1e-05	0.00133	1e-05	0.00284	0.00355	0.00208	0.0038
243	1e-05	0.00129	1e-05	0.00276	0.00346	0.00203	0.0037
244	1e-05	0.00125	1e-05	0.00269	0.00337	0.00197	0.00361
245	1e-05	0.00121	1e-05	0.00262	0.00328	0.00192	0.00352
246	1e-05	0.00117	1e-05	0.00254	0.00319	0.00187	0.00343
247	1e-05	0.00114	1e-05	0.00248	0.00311	0.00182	0.00334
248	1e-05	0.0011	1e-05	0.00241	0.00302	0.00177	0.00325
249	0	0.00107	1e-05	0.00235	0.00294	0.00173	0.00317
250	0	0.00104	1e-05	0.00228	0.00286	0.00168	0.00308
251	0	0.001	1e-05	0.00222	0.00279	0.00164	0.003
252	0	0.00097	1e-05	0.00216	0.00271	0.00159	0.00293
253	0	0.00094	1e-05	0.0021	0.00264	0.00155	0.00285
254	0	0.00091	1e-05	0.00205	0.00257	0.00151	0.00278
255	0	0.00089	1e-05	0.00199	0.0025	0.00147	0.0027
256	0	0.00086	1e-05	0.00194	0.00243	0.00143	0.00263
257	0	0.00083	1e-05	0.00188	0.00237	0.00139	0.00256
258	0	0.00081	0	0.00183	0.0023	0.00135	0.0025
259	0	0.00078	0	0.00178	0.00224	0.00132	0.00243
260	0	0.00076	0	0.00173	0.00218	0.00128	0.00237
261	0	0.00074	0	0.00169	0.00212	0.00125	0.00231
262	0	0.00071	0	0.00164	0.00206	0.00122	0.00224
263	0	0.00069	0	0.0016	0.00201	0.00118	0.00219
264	0	0.00067	0	0.00155	0.00195	0.00115	0.00213
265	0	0.00065	0	0.00151	0.0019	0.00112	0.00207
266	0	0.00063	0	0.00147	0.00185	0.00109	0.00202
267	0	0.00061	0	0.00143	0.0018	0.00106	0.00196
268	0	0.00059	0	0.00139	0.00175	0.00103	0.00191
269	0	0.00057	0	0.00135	0.0017	0.001	0.00186
270	0	0.00056	0	0.00132	0.00166	0.00098	0.00181
271	0	0.00054	0	0.00128	0.00161	0.00095	0.00176
272	0	0.00052	0	0.00124	0.00157	0.00093	0.00172
273	0	0.00051	0	0.00121	0.00153	0.0009	0.00167
274	0	0.00049	0	0.00118	0.00148	0.00088	0.00163
275	0	0.00047	0	0.00115	0.00144	0.00085	0.00158
276	0	0.00046	0	0.00111	0.0014	0.00083	0.00154
277	0	0.00045	0	0.00108	0.00137	0.00081	0.0015
278	0	0.00043	0	0.00105	0.00133	0.00078	0.00146
279	0	0.00042	0	0.00102	0.00129	0.00076	0.00142
280	0	0.00041	0	0.001	0.00126	0.00074	0.00138
281	0	0.00039	0	0.00097	0.00122	0.00072	0.00135
282	0	0.00038	0	0.00094	0.00119	0.0007	0.00131
283	0	0.00037	0	0.00092	0.00116	0.00068	0.00127
284	0	0.00036	0	0.00089	0.00112	0.00066	0.00124
285	0	0.00035	0	0.00087	0.00109	0.00065	0.00121
286	0	0.00034	0	0.00084	0.00106	0.00063	0.00117
287	0	0.00033	0	0.00082	0.00103	0.00061	0.00114
288	0	0.00032	0	0.0008	0.001	0.0006	0.00111
289	0	0.00031	0	0.00077	0.00098	0.00058	0.00108
290	0	0.0003	0	0.00075	0.00095	0.00056	0.00105
291	0	0.00029	0	0.00073	0.00092	0.00055	0.00102
292	0	0.00028	0	0.00071	0.0009	0.00053	0.001
293	0	0.00027	0	0.00069	0.00087	0.00052	0.00097
294	0	0.00026	0	0.00067	0.00085	0.0005	0.00094
295	0	0.00025	0	0.00065	0.00083	0.00049	0.00092
296	0	0.00025	0	0.00064	0.0008	0.00048	0.00089
297	0	0.00024	0	0.00062	0.00078	0.00046	0.00087
298	0	0.00023	0	0.0006	0.00076	0.00045	0.00084
299	0	0.00022	0	0.00058	0.00074	0.00044	0.00082
300	0	0.00022	0	0.00057	0.00072	0.00043	0.0008
301	0	0.00021	0	0.00055	0.0007	0.00041	0.00078
302	0	0.0002	0	0.00054	0.00068	0.0004	0.00076
303	0	0.0002	0	0.00052	0.00066	0.00039	0.00074
304	0	0.00019	0	0.00051	0.00064	0.00038	0.00072
305	0	0.00019	0	0.00049	0.00062	0.00037	0.0007
306	0	0.00018	0	0.00048	0.00061	0.00036	0.00068
307	0	0.00017	0	0.00047	0.00059	0.00035	0.00066
308	0	0.00017	0	0.00045	0.00057	0.00034	0.00064
309	0	0.00016	0	0.00044	0.00056	0.00033	0.00062
310	0	0.00016	0	0.00043	0.00054	0.00032	0.00061
311	0	0.00015	0	0.00042	0.00053	0.00031	0.00059
312	0	0.00015	0	0.0004	0.00051	0.0003	0.00057
313	0	0.00014	0	0.00039	0.0005	0.0003	0.00056
314	0	0.00014	0	0.00038	0.00048	0.00029	0.00054
315	0	0.00014	0	0.00037	0.00047	0.00028	0.00053
316	0	0.00013	0	0.00036	0.00046	0.00027	0.00051
317	0	0.00013	0	0.00035	0.00044	0.00026	0.0005
318	0	0.00012	0	0.00034	0.00043	0.00026	0.00048
319	0	0.00012	0	0.00033	0.00042	0.00025	0.00047
320	0	0.00012	0	0.00032	0.00041	0.00024	0.00046
321	0	0.00011	0	0.00031	0.0004	0.00024	0.00044
322	0	0.00011	0	0.0003	0.00038	0.00023	0.00043
323	0	0.00011	0	0.00029	0.00037	0.00022	0.00042
324	0	0.0001	0	0.00029	0.00036	0.00022	0.00041
325	0	0.0001	0	0.00028	0.00035	0.00021	0.0004
326	0	0.0001	0	0.00027	0.00034	0.0002	0.00039
327	0	9e-05	0	0.00026	0.00033	0.0002	0.00038
328	0	9e-05	0	0.00026	0.00032	0.00019	0.00037
329	0	9e-05	0	0.00025	0.00031	0.00019	0.00036
330	0	9e-05	0	0.00024	0.00031	0.00018	0.00035
331	0	8e-05	0	0.00023	0.0003	0.00018	0.00034
332	0	8e-05	0	0.00023	0.00029	0.00017	0.00033
333	0	8e-05	0	0.00022	0.00028	0.00017	0.00032
334	0	8e-05	0	0.00021	0.00027	0.00016	0.00031
335	0	7e-05	0	0.00021	0.00027	0.00016	0.0003
336	0	7e-05	0	0.0002	0.00026	0.00015	0.00029
337	0	7e-05	0	0.0002	0.00025	0.00015	0.00028
338	0	7e-05	0	0.00019	0.00024	0.00015	0.00028
339	0	6e-05	0	0.00019	0.00024	0.00014	0.00027
340	0	6e-05	0	0.00018	0.00023	0.00014	0.00026
341	0	6e-05	0	0.00018	0.00022	0.00013	0.00025
342	0	6e-05	0	0.00017	0.00022	0.00013	0.00025
343	0	6e-05	0	0.00017	0.00021	0.00013	0.00024
344	0	5e-05	0	0.00016	0.0002	0.00012	0.00023
345	0	5e-05	0	0.00016	0.0002	0.00012	0.00023
346	0	5e-05	0	0.00015	0.00019	0.00012	0.00022
347	0	5e-05	0	0.00015	0.00019	0.00011	0.00021
348	0	5e-05	0	0.00014	0.00018	0.00011	0.00021
349	0	5e-05	0	0.00014	0.00018	0.00011	0.0002
350	0	5e-05	0	0.00014	0.00017	0.0001	0.0002
351	0	4e-05	0	0.00013	0.00017	0.0001	0.00019
352	0	4e-05	0	0.00013	0.00016	0.0001	0.00018
353	0	4e-05	0	0.00012	0.00016	9e-05	0.00018
354	0	4e-05	0	0.00012	0.00015	9e-05	0.00017
355	0	4e-05	0	0.00012	0.00015	9e-05	0.00017
356	0	4e-05	0	0.00011	0.00014	9e-05	0.00016
357	0	4e-05	0	0.00011	0.00014	8e-05	0.00016
358	0	4e-05	0	0.00011	0.00014	8e-05	0.00016
359	0	3e-05	0	0.0001	0.00013	8e-05	0.00015
360	0	3e-05	0	0.0001	0.00013	8e-05	0.00015
361	0	3e-05	0	0.0001	0.00013	8e-05	0.00014
362	0	3e-05	0	0.0001	0.00012	7e-05	0.00014
363	0	3e-05	0	9e-05	0.00012	7e-05	0.00013
364	0	3e-05	0	9e-05	0.00011	7e-05	0.00013
365	0	3e-05	0	9e-05	0.00011	7e-05	0.00013
366	0	3e-05	0	9e-05	0.00011	6e-05	0.00012
367	0	3e-05	0	8e-05	0.00011	6e-05	0.00012
368	0	3e-05	0	8e-05	0.0001	6e-05	0.00012
369	0	3e-05	0	8e-05	0.0001	6e-05	0.00011
370	0	2e-05	0	8e-05	0.0001	6e-05	0.00011
371	0	2e-05	0	7e-05	9e-05	6e-05	0.00011
372	0	2e-05	0	7e-05	9e-05	5e-05	0.0001
373	0	2e-05	0	7e-05	9e-05	5e-05	0.0001
374	0	2e-05	0	7e-05	9e-05	5e-05	0.0001
375	0	2e-05	0	7e-05	8e-05	5e-05	0.0001
376	0	2e-05	0	6e-05	8e-05	5e-05	9e-05
377	0	2e-05	0	6e-05	8e-05	5e-05	9e-05
378	0	2e-05	0	6e-05	8e-05	5e-05	9e-05
379	0	2e-05	0	6e-05	7e-05	4e-05	9e-05
380	0	2e-05	0	6e-05	7e-05	4e-05	8e-05
381	0	2e-05	0	5e-05	7e-05	4e-05	8e-05
382	0	2e-05	0	5e-05	7e-05	4e-05	8e-05
383	0	2e-05	0	5e-05	7e-05	4e-05	8e-05
384	0	2e-05	0	5e-05	6e-05	4e-05	7e-05
385	0	2e-05	0	5e-05	6e-05	4e-05	7e-05
386	0	1e-05	0	5e-05	6e-05	4e-05	7e-05
387	0	1e-05	0	5e-05	6e-05	4e-05	7e-05
388	0	1e-05	0	4e-05	6e-05	3e-05	7e-05
389	0	1e-05	0	4e-05	6e-05	3e-05	6e-05
390	0	1e-05	0	4e-05	5e-05	3e-05	6e-05
391	0	1e-05	0	4e-05	5e-05	3e-05	6e-05
392	0	1e-05	0	4e-05	5e-05	3e-05	6e-05
393	0	1e-05	0	4e-05	5e-05	3e-05	6e-05
394	0	1e-05	0	4e-05	5e-05	3e-05	6e-05
395	0	1e-05	0	4e-05	5e-05	3e-05	5e-05
396	0	1e-05	0	4e-05	5e-05	3e-05	5e-05
397	0	1e-05	0	3e-05	4e-05	3e-05	5e-05
398	0	1e-05	0	3e-05	4e-05	3e-05	5e-05
399	0	1e-05	0	3e-05	4e-05	2e-05	5e-05
400	0	1e-05	0	3e-05	4e-05	2e-05	5e-05

## Sheet: ROI 4 
Matlab data									Raw data
0	1	0	0	0	0	0	0		after normalization
1	0.95215	0.04526	6e-05	0.00028	0.00033	1e-05	0			ROI 1(Top)	ROI 2	ROI 3	ROI 4	ROI 5	ROI 6	ROI 7(Excretion)
2	0.90658	0.08695	0.00019	0.00109	0.00128	6e-05	0		0	1	0.00411188	0.000637309	7.04352e-05	2.02586e-05	1.00256e-05	9.35607e-06
3	0.8632	0.12529	0.00036	0.0024	0.00278	0.00018	2e-05		15	0.421671	0.121009	0.000330252	0.0423379	0.0133664	0.0133664	0.000170605
4	0.82189	0.16049	0.00055	0.00418	0.00477	0.00041	5e-05		30	0.221836	0.143482	0.00054283	0.0797516	0.0237403	0.00219535	0.0175404
5	0.78256	0.19273	0.00074	0.00637	0.00717	0.00073	0.00011		45	0.104777	0.141191	0.000353872	0.0916087	0.0346462	0.00745414	0.051777
6	0.74512	0.22219	0.00092	0.00893	0.00995	0.00118	0.00021		60	0.049353	0.125964	0.000247583	0.0944195	0.0427071	0.0171186	0.0683896
7	0.70946	0.24905	0.0011	0.01181	0.01305	0.00175	0.00036		75	0.0231942	0.108668	0.000164914	0.0904159	0.0500278	0.0239667	0.0724585
8	0.67551	0.27347	0.00126	0.01497	0.01642	0.00244	0.00057		90	0.0111009	0.0908118	0.000389302	0.0877587	0.057973	0.0312823	0.0710634
9	0.64319	0.29559	0.00141	0.01837	0.02002	0.00324	0.00084		105	0.00516049	0.0715556	0.000318442	0.0813223	0.0607255	0.0401521	0.0644253
10	0.61241	0.31557	0.00155	0.02198	0.02382	0.00417	0.0012		120	0.00375511	0.0621923	0.000271203	0.0783817	0.061003	0.0413324	0.0619608
11	0.5831	0.33354	0.00167	0.02575	0.02778	0.0052	0.00163
12	0.5552	0.34963	0.00179	0.02966	0.03186	0.00634	0.00215
13	0.52863	0.36396	0.00189	0.03367	0.03604	0.00757	0.00276
14	0.50333	0.37665	0.00198	0.03776	0.04028	0.0089	0.00347
15	0.47925	0.3878	0.00206	0.0419	0.04457	0.0103	0.00427
16	0.45631	0.39751	0.00214	0.04607	0.04888	0.01178	0.00517
17	0.43448	0.40589	0.0022	0.05026	0.0532	0.01332	0.00616
18	0.41369	0.41302	0.00226	0.05443	0.05749	0.01491	0.00725
19	0.39389	0.41898	0.00231	0.05858	0.06175	0.01655	0.00842
20	0.37504	0.42387	0.00235	0.06268	0.06596	0.01823	0.00969
21	0.3571	0.42776	0.00238	0.06673	0.07011	0.01994	0.01103
22	0.34001	0.43071	0.00241	0.07072	0.07418	0.02167	0.01246
23	0.32374	0.4328	0.00243	0.07462	0.07816	0.02342	0.01396
24	0.30825	0.43408	0.00245	0.07844	0.08206	0.02517	0.01554
25	0.29349	0.43463	0.00246	0.08216	0.08584	0.02693	0.01717
26	0.27945	0.43449	0.00247	0.08578	0.08952	0.02868	0.01887
27	0.26608	0.43372	0.00248	0.08929	0.09308	0.03042	0.02061
28	0.25335	0.43237	0.00247	0.09269	0.09653	0.03214	0.02241
29	0.24122	0.43049	0.00247	0.09596	0.09984	0.03384	0.02424
30	0.22968	0.42811	0.00246	0.09911	0.10303	0.03552	0.02611
31	0.21869	0.42529	0.00245	0.10214	0.10608	0.03716	0.028
32	0.20822	0.42205	0.00244	0.10503	0.109	0.03877	0.02991
33	0.19826	0.41844	0.00242	0.1078	0.11178	0.04035	0.03184
34	0.18877	0.41449	0.00241	0.11043	0.11442	0.04188	0.03378
35	0.17974	0.41024	0.00239	0.11293	0.11693	0.04338	0.03573
36	0.17114	0.40571	0.00236	0.11529	0.1193	0.04482	0.03767
37	0.16295	0.40092	0.00234	0.11753	0.12154	0.04622	0.0396
38	0.15515	0.39592	0.00231	0.11963	0.12363	0.04757	0.04153
39	0.14773	0.39071	0.00229	0.12159	0.12559	0.04886	0.04343
40	0.14066	0.38534	0.00226	0.12343	0.12742	0.05011	0.04532
41	0.13393	0.3798	0.00223	0.12514	0.12911	0.0513	0.04718
42	0.12752	0.37414	0.0022	0.12672	0.13068	0.05243	0.04901
43	0.12142	0.36835	0.00217	0.12818	0.13211	0.05351	0.05081
44	0.11561	0.36248	0.00213	0.12951	0.13342	0.05454	0.05257
45	0.11007	0.35651	0.0021	0.13072	0.13461	0.05551	0.05429
46	0.10481	0.35049	0.00207	0.13181	0.13567	0.05642	0.05596
47	0.09979	0.34441	0.00203	0.13279	0.13662	0.05728	0.0576
48	0.09502	0.33829	0.002	0.13365	0.13745	0.05808	0.05918
49	0.09047	0.33214	0.00197	0.1344	0.13817	0.05883	0.06072
50	0.08614	0.32598	0.00193	0.13504	0.13878	0.05952	0.0622
51	0.08202	0.31982	0.0019	0.13558	0.13928	0.06016	0.06363
52	0.07809	0.31365	0.00186	0.13602	0.13968	0.06075	0.065
53	0.07436	0.3075	0.00183	0.13636	0.13998	0.06128	0.06632
54	0.0708	0.30137	0.00179	0.13661	0.14018	0.06176	0.06758
55	0.06741	0.29527	0.00175	0.13676	0.14029	0.06219	0.06878
56	0.06418	0.2892	0.00172	0.13682	0.14031	0.06257	0.06993
57	0.06111	0.28318	0.00169	0.1368	0.14024	0.0629	0.07101
58	0.05819	0.2772	0.00165	0.13669	0.14009	0.06319	0.07203
59	0.0554	0.27127	0.00162	0.13651	0.13986	0.06343	0.073
60	0.05275	0.2654	0.00158	0.13624	0.13955	0.06362	0.0739
61	0.05023	0.2596	0.00155	0.13591	0.13916	0.06377	0.07475
62	0.04782	0.25385	0.00152	0.1355	0.13871	0.06388	0.07553
63	0.04554	0.24818	0.00148	0.13502	0.13818	0.06394	0.07626
64	0.04336	0.24258	0.00145	0.13448	0.13759	0.06397	0.07692
65	0.04128	0.23705	0.00142	0.13388	0.13694	0.06395	0.07753
66	0.03931	0.2316	0.00138	0.13322	0.13623	0.0639	0.07809
67	0.03743	0.22623	0.00135	0.1325	0.13547	0.06382	0.07858
68	0.03563	0.22093	0.00132	0.13173	0.13465	0.0637	0.07902
69	0.03393	0.21573	0.00129	0.13091	0.13378	0.06354	0.07941
70	0.03231	0.2106	0.00126	0.13004	0.13286	0.06335	0.07974
71	0.03076	0.20556	0.00123	0.12913	0.1319	0.06314	0.08002
72	0.02929	0.2006	0.0012	0.12817	0.13089	0.06289	0.08025
73	0.02789	0.19574	0.00117	0.12717	0.12984	0.06261	0.08042
74	0.02655	0.19095	0.00115	0.12614	0.12876	0.06231	0.08055
75	0.02528	0.18626	0.00112	0.12507	0.12764	0.06198	0.08063
76	0.02407	0.18165	0.00109	0.12396	0.12649	0.06163	0.08067
77	0.02292	0.17713	0.00106	0.12282	0.1253	0.06125	0.08066
78	0.02182	0.1727	0.00104	0.12166	0.12409	0.06085	0.0806
79	0.02078	0.16836	0.00101	0.12047	0.12285	0.06043	0.08051
80	0.01978	0.1641	0.00099	0.11925	0.12159	0.05999	0.08037
81	0.01884	0.15993	0.00096	0.11801	0.1203	0.05953	0.08019
82	0.01794	0.15584	0.00094	0.11674	0.11899	0.05906	0.07998
83	0.01708	0.15184	0.00091	0.11546	0.11766	0.05856	0.07972
84	0.01626	0.14792	0.00089	0.11416	0.11632	0.05805	0.07944
85	0.01548	0.14409	0.00087	0.11285	0.11496	0.05753	0.07911
86	0.01474	0.14034	0.00084	0.11152	0.11359	0.05699	0.07876
87	0.01404	0.13668	0.00082	0.11018	0.1122	0.05644	0.07837
88	0.01336	0.13309	0.0008	0.10882	0.11081	0.05588	0.07796
89	0.01272	0.12959	0.00078	0.10746	0.1094	0.05531	0.07751
90	0.01212	0.12616	0.00076	0.10609	0.10799	0.05473	0.07704
91	0.01154	0.12281	0.00074	0.10471	0.10657	0.05413	0.07654
92	0.01098	0.11954	0.00072	0.10332	0.10514	0.05353	0.07602
93	0.01046	0.11635	0.0007	0.10193	0.10371	0.05292	0.07547
94	0.00996	0.11323	0.00068	0.10054	0.10228	0.05231	0.0749
95	0.00948	0.11019	0.00066	0.09915	0.10085	0.05169	0.07431
96	0.00903	0.10721	0.00065	0.09775	0.09942	0.05106	0.0737
97	0.0086	0.10431	0.00063	0.09635	0.09798	0.05043	0.07307
98	0.00818	0.10148	0.00061	0.09496	0.09655	0.04979	0.07242
99	0.00779	0.09872	0.0006	0.09357	0.09512	0.04915	0.07175
100	0.00742	0.09602	0.00058	0.09218	0.0937	0.04851	0.07107
101	0.00706	0.09339	0.00056	0.09079	0.09228	0.04786	0.07038
102	0.00673	0.09083	0.00055	0.08941	0.09086	0.04722	0.06967
103	0.0064	0.08833	0.00053	0.08803	0.08945	0.04657	0.06895
104	0.0061	0.08589	0.00052	0.08666	0.08805	0.04592	0.06822
105	0.00581	0.08351	0.0005	0.0853	0.08665	0.04527	0.06748
106	0.00553	0.0812	0.00049	0.08394	0.08526	0.04462	0.06673
107	0.00526	0.07894	0.00048	0.08259	0.08388	0.04397	0.06597
108	0.00501	0.07674	0.00046	0.08125	0.08251	0.04333	0.0652
109	0.00477	0.0746	0.00045	0.07992	0.08115	0.04268	0.06442
110	0.00454	0.07251	0.00044	0.07859	0.0798	0.04204	0.06364
111	0.00433	0.07048	0.00043	0.07728	0.07846	0.0414	0.06286
112	0.00412	0.0685	0.00041	0.07598	0.07713	0.04076	0.06207
113	0.00392	0.06657	0.0004	0.07469	0.07581	0.04012	0.06127
114	0.00373	0.06469	0.00039	0.07341	0.0745	0.03949	0.06047
115	0.00356	0.06286	0.00038	0.07214	0.07321	0.03886	0.05967
116	0.00339	0.06108	0.00037	0.07089	0.07193	0.03823	0.05887
117	0.00322	0.05935	0.00036	0.06964	0.07066	0.03761	0.05806
118	0.00307	0.05766	0.00035	0.06841	0.0694	0.03699	0.05726
119	0.00292	0.05602	0.00034	0.0672	0.06816	0.03638	0.05645
120	0.00278	0.05442	0.00033	0.06599	0.06693	0.03577	0.05565
121	0.00265	0.05287	0.00032	0.0648	0.06572	0.03517	0.05485
122	0.00252	0.05136	0.00031	0.06362	0.06452	0.03457	0.05404
123	0.0024	0.04989	0.0003	0.06246	0.06333	0.03398	0.05324
124	0.00229	0.04845	0.00029	0.06131	0.06216	0.03339	0.05245
125	0.00218	0.04706	0.00028	0.06017	0.061	0.03281	0.05165
126	0.00207	0.04571	0.00028	0.05905	0.05986	0.03223	0.05086
127	0.00197	0.04439	0.00027	0.05794	0.05873	0.03166	0.05007
128	0.00188	0.04311	0.00026	0.05685	0.05762	0.0311	0.04928
129	0.00179	0.04186	0.00025	0.05577	0.05652	0.03054	0.0485
130	0.0017	0.04065	0.00025	0.05471	0.05544	0.02999	0.04773
131	0.00162	0.03947	0.00024	0.05366	0.05437	0.02944	0.04696
132	0.00155	0.03833	0.00023	0.05262	0.05332	0.02891	0.04619
133	0.00147	0.03721	0.00023	0.0516	0.05228	0.02837	0.04543
134	0.0014	0.03613	0.00022	0.0506	0.05126	0.02785	0.04468
135	0.00133	0.03508	0.00021	0.04961	0.05025	0.02733	0.04393
136	0.00127	0.03406	0.00021	0.04863	0.04926	0.02681	0.04319
137	0.00121	0.03306	0.0002	0.04767	0.04828	0.02631	0.04245
138	0.00115	0.0321	0.00019	0.04672	0.04732	0.02581	0.04173
139	0.0011	0.03116	0.00019	0.04579	0.04637	0.02532	0.041
140	0.00104	0.03024	0.00018	0.04487	0.04544	0.02483	0.04029
141	0.00099	0.02936	0.00018	0.04397	0.04452	0.02435	0.03958
142	0.00095	0.0285	0.00017	0.04308	0.04361	0.02388	0.03888
143	0.0009	0.02766	0.00017	0.0422	0.04272	0.02341	0.03819
144	0.00086	0.02685	0.00016	0.04134	0.04185	0.02296	0.03751
145	0.00082	0.02606	0.00016	0.0405	0.04099	0.0225	0.03683
146	0.00078	0.02529	0.00015	0.03966	0.04014	0.02206	0.03616
147	0.00074	0.02454	0.00015	0.03885	0.03931	0.02162	0.0355
148	0.00071	0.02382	0.00014	0.03804	0.0385	0.02119	0.03484
149	0.00067	0.02311	0.00014	0.03725	0.03769	0.02076	0.0342
150	0.00064	0.02243	0.00014	0.03647	0.0369	0.02035	0.03356
151	0.00061	0.02177	0.00013	0.03571	0.03613	0.01993	0.03293
152	0.00058	0.02112	0.00013	0.03496	0.03537	0.01953	0.03231
153	0.00055	0.0205	0.00012	0.03422	0.03462	0.01913	0.0317
154	0.00053	0.01989	0.00012	0.03349	0.03388	0.01874	0.0311
155	0.0005	0.0193	0.00012	0.03278	0.03316	0.01835	0.0305
156	0.00048	0.01873	0.00011	0.03208	0.03245	0.01797	0.02991
157	0.00045	0.01817	0.00011	0.0314	0.03175	0.0176	0.02933
158	0.00043	0.01763	0.00011	0.03072	0.03107	0.01724	0.02876
159	0.00041	0.0171	0.0001	0.03006	0.0304	0.01688	0.0282
160	0.00039	0.01659	0.0001	0.02941	0.02974	0.01652	0.02765
161	0.00037	0.0161	0.0001	0.02878	0.0291	0.01618	0.0271
162	0.00035	0.01562	9e-05	0.02815	0.02846	0.01583	0.02656
163	0.00034	0.01515	9e-05	0.02754	0.02784	0.0155	0.02603
164	0.00032	0.0147	9e-05	0.02694	0.02723	0.01517	0.02551
165	0.00031	0.01426	9e-05	0.02634	0.02663	0.01485	0.025
166	0.00029	0.01383	8e-05	0.02577	0.02605	0.01453	0.02449
167	0.00028	0.01342	8e-05	0.0252	0.02547	0.01422	0.024
168	0.00026	0.01302	8e-05	0.02464	0.02491	0.01391	0.02351
169	0.00025	0.01263	8e-05	0.0241	0.02435	0.01361	0.02303
170	0.00024	0.01225	7e-05	0.02356	0.02381	0.01332	0.02256
171	0.00023	0.01188	7e-05	0.02304	0.02328	0.01303	0.02209
172	0.00022	0.01153	7e-05	0.02252	0.02276	0.01274	0.02163
173	0.00021	0.01118	7e-05	0.02202	0.02225	0.01246	0.02118
174	0.0002	0.01084	7e-05	0.02152	0.02175	0.01219	0.02074
175	0.00019	0.01052	6e-05	0.02104	0.02126	0.01192	0.02031
176	0.00018	0.0102	6e-05	0.02056	0.02078	0.01166	0.01988
177	0.00017	0.00989	6e-05	0.0201	0.02031	0.0114	0.01946
178	0.00016	0.0096	6e-05	0.01964	0.01985	0.01115	0.01905
179	0.00015	0.00931	6e-05	0.0192	0.01939	0.0109	0.01865
180	0.00015	0.00903	5e-05	0.01876	0.01895	0.01066	0.01825
181	0.00014	0.00876	5e-05	0.01833	0.01852	0.01042	0.01786
182	0.00013	0.00849	5e-05	0.01791	0.01809	0.01019	0.01748
183	0.00013	0.00824	5e-05	0.0175	0.01768	0.00996	0.0171
184	0.00012	0.00799	5e-05	0.0171	0.01727	0.00974	0.01674
185	0.00011	0.00775	5e-05	0.01671	0.01687	0.00952	0.01637
186	0.00011	0.00751	5e-05	0.01632	0.01648	0.0093	0.01602
187	0.0001	0.00728	4e-05	0.01595	0.0161	0.00909	0.01567
188	0.0001	0.00706	4e-05	0.01558	0.01573	0.00888	0.01533
189	9e-05	0.00685	4e-05	0.01522	0.01536	0.00868	0.01499
190	9e-05	0.00664	4e-05	0.01486	0.01501	0.00848	0.01467
191	9e-05	0.00644	4e-05	0.01452	0.01466	0.00829	0.01434
192	8e-05	0.00625	4e-05	0.01418	0.01431	0.0081	0.01403
193	8e-05	0.00606	4e-05	0.01385	0.01398	0.00791	0.01372
194	7e-05	0.00587	4e-05	0.01352	0.01365	0.00773	0.01341
195	7e-05	0.0057	3e-05	0.01321	0.01333	0.00755	0.01311
196	7e-05	0.00552	3e-05	0.01289	0.01302	0.00738	0.01282
197	6e-05	0.00536	3e-05	0.01259	0.01271	0.00721	0.01254
198	6e-05	0.00519	3e-05	0.01229	0.01241	0.00704	0.01225
199	6e-05	0.00504	3e-05	0.012	0.01212	0.00688	0.01198
200	6e-05	0.00488	3e-05	0.01172	0.01183	0.00672	0.01171
201	5e-05	0.00474	3e-05	0.01144	0.01155	0.00656	0.01145
202	5e-05	0.00459	3e-05	0.01117	0.01127	0.00641	0.01119
203	5e-05	0.00445	3e-05	0.0109	0.01101	0.00626	0.01093
204	5e-05	0.00432	3e-05	0.01065	0.01074	0.00611	0.01069
205	4e-05	0.00419	3e-05	0.01039	0.01049	0.00597	0.01044
206	4e-05	0.00406	2e-05	0.01014	0.01024	0.00583	0.0102
207	4e-05	0.00393	2e-05	0.0099	0.00999	0.00569	0.00997
208	4e-05	0.00381	2e-05	0.00966	0.00975	0.00555	0.00974
209	4e-05	0.0037	2e-05	0.00943	0.00952	0.00542	0.00952
210	3e-05	0.00359	2e-05	0.0092	0.00929	0.00529	0.0093
211	3e-05	0.00348	2e-05	0.00898	0.00906	0.00517	0.00908
212	3e-05	0.00337	2e-05	0.00877	0.00884	0.00505	0.00888
213	3e-05	0.00327	2e-05	0.00855	0.00863	0.00493	0.00867
214	3e-05	0.00317	2e-05	0.00835	0.00842	0.00481	0.00847
215	3e-05	0.00307	2e-05	0.00815	0.00822	0.00469	0.00827
216	3e-05	0.00298	2e-05	0.00795	0.00802	0.00458	0.00808
217	2e-05	0.00289	2e-05	0.00775	0.00782	0.00447	0.00789
218	2e-05	0.0028	2e-05	0.00757	0.00763	0.00436	0.00771
219	2e-05	0.00271	2e-05	0.00738	0.00745	0.00426	0.00753
220	2e-05	0.00263	2e-05	0.0072	0.00726	0.00416	0.00735
221	2e-05	0.00255	2e-05	0.00703	0.00709	0.00406	0.00718
222	2e-05	0.00247	2e-05	0.00685	0.00691	0.00396	0.00701
223	2e-05	0.0024	1e-05	0.00669	0.00674	0.00386	0.00684
224	2e-05	0.00232	1e-05	0.00652	0.00658	0.00377	0.00668
225	2e-05	0.00225	1e-05	0.00636	0.00642	0.00368	0.00652
226	2e-05	0.00218	1e-05	0.00621	0.00626	0.00359	0.00637
227	1e-05	0.00212	1e-05	0.00605	0.0061	0.0035	0.00622
228	1e-05	0.00205	1e-05	0.0059	0.00595	0.00342	0.00607
229	1e-05	0.00199	1e-05	0.00576	0.00581	0.00333	0.00592
230	1e-05	0.00193	1e-05	0.00562	0.00566	0.00325	0.00578
231	1e-05	0.00187	1e-05	0.00548	0.00552	0.00317	0.00565
232	1e-05	0.00181	1e-05	0.00534	0.00539	0.00309	0.00551
233	1e-05	0.00176	1e-05	0.00521	0.00525	0.00302	0.00538
234	1e-05	0.0017	1e-05	0.00508	0.00512	0.00294	0.00525
235	1e-05	0.00165	1e-05	0.00495	0.005	0.00287	0.00512
236	1e-05	0.0016	1e-05	0.00483	0.00487	0.0028	0.005
237	1e-05	0.00155	1e-05	0.00471	0.00475	0.00273	0.00488
238	1e-05	0.0015	1e-05	0.00459	0.00463	0.00267	0.00476
239	1e-05	0.00146	1e-05	0.00448	0.00452	0.0026	0.00465
240	1e-05	0.00141	1e-05	0.00437	0.0044	0.00254	0.00453
241	1e-05	0.00137	1e-05	0.00426	0.00429	0.00247	0.00442
242	1e-05	0.00133	1e-05	0.00415	0.00419	0.00241	0.00432
243	1e-05	0.00129	1e-05	0.00405	0.00408	0.00235	0.00421
244	1e-05	0.00125	1e-05	0.00395	0.00398	0.00229	0.00411
245	1e-05	0.00121	1e-05	0.00385	0.00388	0.00224	0.00401
246	1e-05	0.00117	1e-05	0.00375	0.00378	0.00218	0.00391
247	1e-05	0.00114	1e-05	0.00366	0.00369	0.00213	0.00382
248	1e-05	0.0011	1e-05	0.00356	0.00359	0.00207	0.00372
249	0	0.00107	1e-05	0.00347	0.0035	0.00202	0.00363
250	0	0.00104	1e-05	0.00339	0.00341	0.00197	0.00354
251	0	0.001	1e-05	0.0033	0.00333	0.00192	0.00345
252	0	0.00097	1e-05	0.00322	0.00324	0.00187	0.00337
253	0	0.00094	1e-05	0.00314	0.00316	0.00183	0.00329
254	0	0.00091	1e-05	0.00306	0.00308	0.00178	0.00321
255	0	0.00089	1e-05	0.00298	0.003	0.00174	0.00313
256	0	0.00086	1e-05	0.0029	0.00293	0.00169	0.00305
257	0	0.00083	1e-05	0.00283	0.00285	0.00165	0.00297
258	0	0.00081	0	0.00276	0.00278	0.00161	0.0029
259	0	0.00078	0	0.00269	0.00271	0.00157	0.00283
260	0	0.00076	0	0.00262	0.00264	0.00153	0.00276
261	0	0.00074	0	0.00255	0.00257	0.00149	0.00269
262	0	0.00071	0	0.00249	0.00251	0.00145	0.00262
263	0	0.00069	0	0.00243	0.00244	0.00142	0.00256
264	0	0.00067	0	0.00236	0.00238	0.00138	0.00249
265	0	0.00065	0	0.0023	0.00232	0.00134	0.00243
266	0	0.00063	0	0.00224	0.00226	0.00131	0.00237
267	0	0.00061	0	0.00219	0.0022	0.00128	0.00231
268	0	0.00059	0	0.00213	0.00215	0.00124	0.00225
269	0	0.00057	0	0.00208	0.00209	0.00121	0.0022
270	0	0.00056	0	0.00202	0.00204	0.00118	0.00214
271	0	0.00054	0	0.00197	0.00199	0.00115	0.00209
272	0	0.00052	0	0.00192	0.00193	0.00112	0.00204
273	0	0.00051	0	0.00187	0.00188	0.00109	0.00198
274	0	0.00049	0	0.00182	0.00184	0.00107	0.00193
275	0	0.00047	0	0.00178	0.00179	0.00104	0.00189
276	0	0.00046	0	0.00173	0.00174	0.00101	0.00184
277	0	0.00045	0	0.00169	0.0017	0.00099	0.00179
278	0	0.00043	0	0.00164	0.00165	0.00096	0.00175
279	0	0.00042	0	0.0016	0.00161	0.00094	0.0017
280	0	0.00041	0	0.00156	0.00157	0.00091	0.00166
281	0	0.00039	0	0.00152	0.00153	0.00089	0.00162
282	0	0.00038	0	0.00148	0.00149	0.00087	0.00158
283	0	0.00037	0	0.00144	0.00145	0.00084	0.00154
284	0	0.00036	0	0.0014	0.00141	0.00082	0.0015
285	0	0.00035	0	0.00137	0.00138	0.0008	0.00146
286	0	0.00034	0	0.00133	0.00134	0.00078	0.00142
287	0	0.00033	0	0.0013	0.00131	0.00076	0.00139
288	0	0.00032	0	0.00126	0.00127	0.00074	0.00135
289	0	0.00031	0	0.00123	0.00124	0.00072	0.00132
290	0	0.0003	0	0.0012	0.00121	0.0007	0.00128
291	0	0.00029	0	0.00117	0.00117	0.00068	0.00125
292	0	0.00028	0	0.00114	0.00114	0.00067	0.00122
293	0	0.00027	0	0.00111	0.00111	0.00065	0.00119
294	0	0.00026	0	0.00108	0.00109	0.00063	0.00116
295	0	0.00025	0	0.00105	0.00106	0.00062	0.00113
296	0	0.00025	0	0.00102	0.00103	0.0006	0.0011
297	0	0.00024	0	0.001	0.001	0.00058	0.00107
298	0	0.00023	0	0.00097	0.00098	0.00057	0.00104
299	0	0.00022	0	0.00094	0.00095	0.00055	0.00101
300	0	0.00022	0	0.00092	0.00093	0.00054	0.00099
301	0	0.00021	0	0.0009	0.0009	0.00053	0.00096
302	0	0.0002	0	0.00087	0.00088	0.00051	0.00094
303	0	0.0002	0	0.00085	0.00085	0.0005	0.00091
304	0	0.00019	0	0.00083	0.00083	0.00049	0.00089
305	0	0.00019	0	0.00081	0.00081	0.00047	0.00087
306	0	0.00018	0	0.00078	0.00079	0.00046	0.00085
307	0	0.00017	0	0.00076	0.00077	0.00045	0.00082
308	0	0.00017	0	0.00074	0.00075	0.00044	0.0008
309	0	0.00016	0	0.00072	0.00073	0.00043	0.00078
310	0	0.00016	0	0.0007	0.00071	0.00041	0.00076
311	0	0.00015	0	0.00069	0.00069	0.0004	0.00074
312	0	0.00015	0	0.00067	0.00067	0.00039	0.00072
313	0	0.00014	0	0.00065	0.00065	0.00038	0.0007
314	0	0.00014	0	0.00063	0.00064	0.00037	0.00068
315	0	0.00014	0	0.00062	0.00062	0.00036	0.00067
316	0	0.00013	0	0.0006	0.0006	0.00035	0.00065
317	0	0.00013	0	0.00058	0.00059	0.00034	0.00063
318	0	0.00012	0	0.00057	0.00057	0.00033	0.00062
319	0	0.00012	0	0.00055	0.00056	0.00033	0.0006
320	0	0.00012	0	0.00054	0.00054	0.00032	0.00058
321	0	0.00011	0	0.00052	0.00053	0.00031	0.00057
322	0	0.00011	0	0.00051	0.00051	0.0003	0.00055
323	0	0.00011	0	0.0005	0.0005	0.00029	0.00054
324	0	0.0001	0	0.00048	0.00049	0.00029	0.00053
325	0	0.0001	0	0.00047	0.00047	0.00028	0.00051
326	0	0.0001	0	0.00046	0.00046	0.00027	0.0005
327	0	9e-05	0	0.00045	0.00045	0.00026	0.00049
328	0	9e-05	0	0.00043	0.00044	0.00026	0.00047
329	0	9e-05	0	0.00042	0.00043	0.00025	0.00046
330	0	9e-05	0	0.00041	0.00041	0.00024	0.00045
331	0	8e-05	0	0.0004	0.0004	0.00024	0.00044
332	0	8e-05	0	0.00039	0.00039	0.00023	0.00043
333	0	8e-05	0	0.00038	0.00038	0.00022	0.00041
334	0	8e-05	0	0.00037	0.00037	0.00022	0.0004
335	0	7e-05	0	0.00036	0.00036	0.00021	0.00039
336	0	7e-05	0	0.00035	0.00035	0.00021	0.00038
337	0	7e-05	0	0.00034	0.00034	0.0002	0.00037
338	0	7e-05	0	0.00033	0.00033	0.0002	0.00036
339	0	6e-05	0	0.00032	0.00033	0.00019	0.00035
340	0	6e-05	0	0.00031	0.00032	0.00019	0.00034
341	0	6e-05	0	0.00031	0.00031	0.00018	0.00033
342	0	6e-05	0	0.0003	0.0003	0.00018	0.00033
343	0	6e-05	0	0.00029	0.00029	0.00017	0.00032
344	0	5e-05	0	0.00028	0.00028	0.00017	0.00031
345	0	5e-05	0	0.00027	0.00028	0.00016	0.0003
346	0	5e-05	0	0.00027	0.00027	0.00016	0.00029
347	0	5e-05	0	0.00026	0.00026	0.00015	0.00028
348	0	5e-05	0	0.00025	0.00025	0.00015	0.00028
349	0	5e-05	0	0.00025	0.00025	0.00015	0.00027
350	0	5e-05	0	0.00024	0.00024	0.00014	0.00026
351	0	4e-05	0	0.00023	0.00023	0.00014	0.00026
352	0	4e-05	0	0.00023	0.00023	0.00013	0.00025
353	0	4e-05	0	0.00022	0.00022	0.00013	0.00024
354	0	4e-05	0	0.00021	0.00022	0.00013	0.00024
355	0	4e-05	0	0.00021	0.00021	0.00012	0.00023
356	0	4e-05	0	0.0002	0.0002	0.00012	0.00022
357	0	4e-05	0	0.0002	0.0002	0.00012	0.00022
358	0	4e-05	0	0.00019	0.00019	0.00011	0.00021
359	0	3e-05	0	0.00019	0.00019	0.00011	0.00021
360	0	3e-05	0	0.00018	0.00018	0.00011	0.0002
361	0	3e-05	0	0.00018	0.00018	0.00011	0.0002
362	0	3e-05	0	0.00017	0.00017	0.0001	0.00019
363	0	3e-05	0	0.00017	0.00017	0.0001	0.00018
364	0	3e-05	0	0.00016	0.00016	0.0001	0.00018
365	0	3e-05	0	0.00016	0.00016	9e-05	0.00018
366	0	3e-05	0	0.00015	0.00016	9e-05	0.00017
367	0	3e-05	0	0.00015	0.00015	9e-05	0.00017
368	0	3e-05	0	0.00015	0.00015	9e-05	0.00016
369	0	3e-05	0	0.00014	0.00014	8e-05	0.00016
370	0	2e-05	0	0.00014	0.00014	8e-05	0.00015
371	0	2e-05	0	0.00014	0.00014	8e-05	0.00015
372	0	2e-05	0	0.00013	0.00013	8e-05	0.00014
373	0	2e-05	0	0.00013	0.00013	8e-05	0.00014
374	0	2e-05	0	0.00012	0.00013	7e-05	0.00014
375	0	2e-05	0	0.00012	0.00012	7e-05	0.00013
376	0	2e-05	0	0.00012	0.00012	7e-05	0.00013
377	0	2e-05	0	0.00011	0.00012	7e-05	0.00013
378	0	2e-05	0	0.00011	0.00011	7e-05	0.00012
379	0	2e-05	0	0.00011	0.00011	6e-05	0.00012
380	0	2e-05	0	0.00011	0.00011	6e-05	0.00012
381	0	2e-05	0	0.0001	0.0001	6e-05	0.00011
382	0	2e-05	0	0.0001	0.0001	6e-05	0.00011
383	0	2e-05	0	0.0001	0.0001	6e-05	0.00011
384	0	2e-05	0	9e-05	9e-05	6e-05	0.0001
385	0	2e-05	0	9e-05	9e-05	5e-05	0.0001
386	0	1e-05	0	9e-05	9e-05	5e-05	0.0001
387	0	1e-05	0	9e-05	9e-05	5e-05	0.0001
388	0	1e-05	0	8e-05	9e-05	5e-05	9e-05
389	0	1e-05	0	8e-05	8e-05	5e-05	9e-05
390	0	1e-05	0	8e-05	8e-05	5e-05	9e-05
391	0	1e-05	0	8e-05	8e-05	5e-05	9e-05
392	0	1e-05	0	8e-05	8e-05	4e-05	8e-05
393	0	1e-05	0	7e-05	7e-05	4e-05	8e-05
394	0	1e-05	0	7e-05	7e-05	4e-05	8e-05
395	0	1e-05	0	7e-05	7e-05	4e-05	8e-05
396	0	1e-05	0	7e-05	7e-05	4e-05	8e-05
397	0	1e-05	0	7e-05	7e-05	4e-05	7e-05
398	0	1e-05	0	6e-05	6e-05	4e-05	7e-05
399	0	1e-05	0	6e-05	6e-05	4e-05	7e-05
400	0	1e-05	0	6e-05	6e-05	4e-05	7e-05

## Sheet: ROI 5 
Matlab data									Raw data
0	1	0	0	0	0	0	0		after normalization
1	0.95215	0.04526	6e-05	0.00028	0.00033	1e-05	0			ROI 1(Top)	ROI 2	ROI 3	ROI 4	ROI 5	ROI 6	ROI 7(Excretion)
2	0.90658	0.08695	0.00019	0.00109	0.00128	6e-05	0		0	1	0.00411188	0.000637309	7.04352e-05	2.02586e-05	1.00256e-05	9.35607e-06
3	0.8632	0.12529	0.00036	0.0024	0.00278	0.00018	2e-05		15	0.421671	0.121009	0.000330252	0.0423379	0.0133664	0.0133664	0.000170605
4	0.82189	0.16049	0.00055	0.00418	0.00477	0.00041	5e-05		30	0.221836	0.143482	0.00054283	0.0797516	0.0237403	0.00219535	0.0175404
5	0.78256	0.19273	0.00074	0.00637	0.00717	0.00073	0.00011		45	0.104777	0.141191	0.000353872	0.0916087	0.0346462	0.00745414	0.051777
6	0.74512	0.22219	0.00092	0.00893	0.00995	0.00118	0.00021		60	0.049353	0.125964	0.000247583	0.0944195	0.0427071	0.0171186	0.0683896
7	0.70946	0.24905	0.0011	0.01181	0.01305	0.00175	0.00036		75	0.0231942	0.108668	0.000164914	0.0904159	0.0500278	0.0239667	0.0724585
8	0.67551	0.27347	0.00126	0.01497	0.01642	0.00244	0.00057		90	0.0111009	0.0908118	0.000389302	0.0877587	0.057973	0.0312823	0.0710634
9	0.64319	0.29559	0.00141	0.01837	0.02002	0.00324	0.00084		105	0.00516049	0.0715556	0.000318442	0.0813223	0.0607255	0.0401521	0.0644253
10	0.61241	0.31557	0.00155	0.02198	0.02382	0.00417	0.0012		120	0.00375511	0.0621923	0.000271203	0.0783817	0.061003	0.0413324	0.0619608
11	0.5831	0.33354	0.00167	0.02575	0.02778	0.0052	0.00163
12	0.5552	0.34963	0.00179	0.02966	0.03186	0.00634	0.00215
13	0.52863	0.36396	0.00189	0.03367	0.03604	0.00757	0.00276
14	0.50333	0.37665	0.00198	0.03776	0.04028	0.0089	0.00347
15	0.47925	0.3878	0.00206	0.0419	0.04457	0.0103	0.00427
16	0.45631	0.39751	0.00214	0.04607	0.04888	0.01178	0.00517
17	0.43448	0.40589	0.0022	0.05026	0.0532	0.01332	0.00616
18	0.41369	0.41302	0.00226	0.05443	0.05749	0.01491	0.00725
19	0.39389	0.41898	0.00231	0.05858	0.06175	0.01655	0.00842
20	0.37504	0.42387	0.00235	0.06268	0.06596	0.01823	0.00969
21	0.3571	0.42776	0.00238	0.06673	0.07011	0.01994	0.01103
22	0.34001	0.43071	0.00241	0.07072	0.07418	0.02167	0.01246
23	0.32374	0.4328	0.00243	0.07462	0.07816	0.02342	0.01396
24	0.30825	0.43408	0.00245	0.07844	0.08206	0.02517	0.01554
25	0.29349	0.43463	0.00246	0.08216	0.08584	0.02693	0.01717
26	0.27945	0.43449	0.00247	0.08578	0.08952	0.02868	0.01887
27	0.26608	0.43372	0.00248	0.08929	0.09308	0.03042	0.02061
28	0.25335	0.43237	0.00247	0.09269	0.09653	0.03214	0.02241
29	0.24122	0.43049	0.00247	0.09596	0.09984	0.03384	0.02424
30	0.22968	0.42811	0.00246	0.09911	0.10303	0.03552	0.02611
31	0.21869	0.42529	0.00245	0.10214	0.10608	0.03716	0.028
32	0.20822	0.42205	0.00244	0.10503	0.109	0.03877	0.02991
33	0.19826	0.41844	0.00242	0.1078	0.11178	0.04035	0.03184
34	0.18877	0.41449	0.00241	0.11043	0.11442	0.04188	0.03378
35	0.17974	0.41024	0.00239	0.11293	0.11693	0.04338	0.03573
36	0.17114	0.40571	0.00236	0.11529	0.1193	0.04482	0.03767
37	0.16295	0.40092	0.00234	0.11753	0.12154	0.04622	0.0396
38	0.15515	0.39592	0.00231	0.11963	0.12363	0.04757	0.04153
39	0.14773	0.39071	0.00229	0.12159	0.12559	0.04886	0.04343
40	0.14066	0.38534	0.00226	0.12343	0.12742	0.05011	0.04532
41	0.13393	0.3798	0.00223	0.12514	0.12911	0.0513	0.04718
42	0.12752	0.37414	0.0022	0.12672	0.13068	0.05243	0.04901
43	0.12142	0.36835	0.00217	0.12818	0.13211	0.05351	0.05081
44	0.11561	0.36248	0.00213	0.12951	0.13342	0.05454	0.05257
45	0.11007	0.35651	0.0021	0.13072	0.13461	0.05551	0.05429
46	0.10481	0.35049	0.00207	0.13181	0.13567	0.05642	0.05596
47	0.09979	0.34441	0.00203	0.13279	0.13662	0.05728	0.0576
48	0.09502	0.33829	0.002	0.13365	0.13745	0.05808	0.05918
49	0.09047	0.33214	0.00197	0.1344	0.13817	0.05883	0.06072
50	0.08614	0.32598	0.00193	0.13504	0.13878	0.05952	0.0622
51	0.08202	0.31982	0.0019	0.13558	0.13928	0.06016	0.06363
52	0.07809	0.31365	0.00186	0.13602	0.13968	0.06075	0.065
53	0.07436	0.3075	0.00183	0.13636	0.13998	0.06128	0.06632
54	0.0708	0.30137	0.00179	0.13661	0.14018	0.06176	0.06758
55	0.06741	0.29527	0.00175	0.13676	0.14029	0.06219	0.06878
56	0.06418	0.2892	0.00172	0.13682	0.14031	0.06257	0.06993
57	0.06111	0.28318	0.00169	0.1368	0.14024	0.0629	0.07101
58	0.05819	0.2772	0.00165	0.13669	0.14009	0.06319	0.07203
59	0.0554	0.27127	0.00162	0.13651	0.13986	0.06343	0.073
60	0.05275	0.2654	0.00158	0.13624	0.13955	0.06362	0.0739
61	0.05023	0.2596	0.00155	0.13591	0.13916	0.06377	0.07475
62	0.04782	0.25385	0.00152	0.1355	0.13871	0.06388	0.07553
63	0.04554	0.24818	0.00148	0.13502	0.13818	0.06394	0.07626
64	0.04336	0.24258	0.00145	0.13448	0.13759	0.06397	0.07692
65	0.04128	0.23705	0.00142	0.13388	0.13694	0.06395	0.07753
66	0.03931	0.2316	0.00138	0.13322	0.13623	0.0639	0.07809
67	0.03743	0.22623	0.00135	0.1325	0.13547	0.06382	0.07858
68	0.03563	0.22093	0.00132	0.13173	0.13465	0.0637	0.07902
69	0.03393	0.21573	0.00129	0.13091	0.13378	0.06354	0.07941
70	0.03231	0.2106	0.00126	0.13004	0.13286	0.06335	0.07974
71	0.03076	0.20556	0.00123	0.12913	0.1319	0.06314	0.08002
72	0.02929	0.2006	0.0012	0.12817	0.13089	0.06289	0.08025
73	0.02789	0.19574	0.00117	0.12717	0.12984	0.06261	0.08042
74	0.02655	0.19095	0.00115	0.12614	0.12876	0.06231	0.08055
75	0.02528	0.18626	0.00112	0.12507	0.12764	0.06198	0.08063
76	0.02407	0.18165	0.00109	0.12396	0.12649	0.06163	0.08067
77	0.02292	0.17713	0.00106	0.12282	0.1253	0.06125	0.08066
78	0.02182	0.1727	0.00104	0.12166	0.12409	0.06085	0.0806
79	0.02078	0.16836	0.00101	0.12047	0.12285	0.06043	0.08051
80	0.01978	0.1641	0.00099	0.11925	0.12159	0.05999	0.08037
81	0.01884	0.15993	0.00096	0.11801	0.1203	0.05953	0.08019
82	0.01794	0.15584	0.00094	0.11674	0.11899	0.05906	0.07998
83	0.01708	0.15184	0.00091	0.11546	0.11766	0.05856	0.07972
84	0.01626	0.14792	0.00089	0.11416	0.11632	0.05805	0.07944
85	0.01548	0.14409	0.00087	0.11285	0.11496	0.05753	0.07911
86	0.01474	0.14034	0.00084	0.11152	0.11359	0.05699	0.07876
87	0.01404	0.13668	0.00082	0.11018	0.1122	0.05644	0.07837
88	0.01336	0.13309	0.0008	0.10882	0.11081	0.05588	0.07796
89	0.01272	0.12959	0.00078	0.10746	0.1094	0.05531	0.07751
90	0.01212	0.12616	0.00076	0.10609	0.10799	0.05473	0.07704
91	0.01154	0.12281	0.00074	0.10471	0.10657	0.05413	0.07654
92	0.01098	0.11954	0.00072	0.10332	0.10514	0.05353	0.07602
93	0.01046	0.11635	0.0007	0.10193	0.10371	0.05292	0.07547
94	0.00996	0.11323	0.00068	0.10054	0.10228	0.05231	0.0749
95	0.00948	0.11019	0.00066	0.09915	0.10085	0.05169	0.07431
96	0.00903	0.10721	0.00065	0.09775	0.09942	0.05106	0.0737
97	0.0086	0.10431	0.00063	0.09635	0.09798	0.05043	0.07307
98	0.00818	0.10148	0.00061	0.09496	0.09655	0.04979	0.07242
99	0.00779	0.09872	0.0006	0.09357	0.09512	0.04915	0.07175
100	0.00742	0.09602	0.00058	0.09218	0.0937	0.04851	0.07107
101	0.00706	0.09339	0.00056	0.09079	0.09228	0.04786	0.07038
102	0.00673	0.09083	0.00055	0.08941	0.09086	0.04722	0.06967
103	0.0064	0.08833	0.00053	0.08803	0.08945	0.04657	0.06895
104	0.0061	0.08589	0.00052	0.08666	0.08805	0.04592	0.06822
105	0.00581	0.08351	0.0005	0.0853	0.08665	0.04527	0.06748
106	0.00553	0.0812	0.00049	0.08394	0.08526	0.04462	0.06673
107	0.00526	0.07894	0.00048	0.08259	0.08388	0.04397	0.06597
108	0.00501	0.07674	0.00046	0.08125	0.08251	0.04333	0.0652
109	0.00477	0.0746	0.00045	0.07992	0.08115	0.04268	0.06442
110	0.00454	0.07251	0.00044	0.07859	0.0798	0.04204	0.06364
111	0.00433	0.07048	0.00043	0.07728	0.07846	0.0414	0.06286
112	0.00412	0.0685	0.00041	0.07598	0.07713	0.04076	0.06207
113	0.00392	0.06657	0.0004	0.07469	0.07581	0.04012	0.06127
114	0.00373	0.06469	0.00039	0.07341	0.0745	0.03949	0.06047
115	0.00356	0.06286	0.00038	0.07214	0.07321	0.03886	0.05967
116	0.00339	0.06108	0.00037	0.07089	0.07193	0.03823	0.05887
117	0.00322	0.05935	0.00036	0.06964	0.07066	0.03761	0.05806
118	0.00307	0.05766	0.00035	0.06841	0.0694	0.03699	0.05726
119	0.00292	0.05602	0.00034	0.0672	0.06816	0.03638	0.05645
120	0.00278	0.05442	0.00033	0.06599	0.06693	0.03577	0.05565
121	0.00265	0.05287	0.00032	0.0648	0.06572	0.03517	0.05485
122	0.00252	0.05136	0.00031	0.06362	0.06452	0.03457	0.05404
123	0.0024	0.04989	0.0003	0.06246	0.06333	0.03398	0.05324
124	0.00229	0.04845	0.00029	0.06131	0.06216	0.03339	0.05245
125	0.00218	0.04706	0.00028	0.06017	0.061	0.03281	0.05165
126	0.00207	0.04571	0.00028	0.05905	0.05986	0.03223	0.05086
127	0.00197	0.04439	0.00027	0.05794	0.05873	0.03166	0.05007
128	0.00188	0.04311	0.00026	0.05685	0.05762	0.0311	0.04928
129	0.00179	0.04186	0.00025	0.05577	0.05652	0.03054	0.0485
130	0.0017	0.04065	0.00025	0.05471	0.05544	0.02999	0.04773
131	0.00162	0.03947	0.00024	0.05366	0.05437	0.02944	0.04696
132	0.00155	0.03833	0.00023	0.05262	0.05332	0.02891	0.04619
133	0.00147	0.03721	0.00023	0.0516	0.05228	0.02837	0.04543
134	0.0014	0.03613	0.00022	0.0506	0.05126	0.02785	0.04468
135	0.00133	0.03508	0.00021	0.04961	0.05025	0.02733	0.04393
136	0.00127	0.03406	0.00021	0.04863	0.04926	0.02681	0.04319
137	0.00121	0.03306	0.0002	0.04767	0.04828	0.02631	0.04245
138	0.00115	0.0321	0.00019	0.04672	0.04732	0.02581	0.04173
139	0.0011	0.03116	0.00019	0.04579	0.04637	0.02532	0.041
140	0.00104	0.03024	0.00018	0.04487	0.04544	0.02483	0.04029
141	0.00099	0.02936	0.00018	0.04397	0.04452	0.02435	0.03958
142	0.00095	0.0285	0.00017	0.04308	0.04361	0.02388	0.03888
143	0.0009	0.02766	0.00017	0.0422	0.04272	0.02341	0.03819
144	0.00086	0.02685	0.00016	0.04134	0.04185	0.02296	0.03751
145	0.00082	0.02606	0.00016	0.0405	0.04099	0.0225	0.03683
146	0.00078	0.02529	0.00015	0.03966	0.04014	0.02206	0.03616
147	0.00074	0.02454	0.00015	0.03885	0.03931	0.02162	0.0355
148	0.00071	0.02382	0.00014	0.03804	0.0385	0.02119	0.03484
149	0.00067	0.02311	0.00014	0.03725	0.03769	0.02076	0.0342
150	0.00064	0.02243	0.00014	0.03647	0.0369	0.02035	0.03356
151	0.00061	0.02177	0.00013	0.03571	0.03613	0.01993	0.03293
152	0.00058	0.02112	0.00013	0.03496	0.03537	0.01953	0.03231
153	0.00055	0.0205	0.00012	0.03422	0.03462	0.01913	0.0317
154	0.00053	0.01989	0.00012	0.03349	0.03388	0.01874	0.0311
155	0.0005	0.0193	0.00012	0.03278	0.03316	0.01835	0.0305
156	0.00048	0.01873	0.00011	0.03208	0.03245	0.01797	0.02991
157	0.00045	0.01817	0.00011	0.0314	0.03175	0.0176	0.02933
158	0.00043	0.01763	0.00011	0.03072	0.03107	0.01724	0.02876
159	0.00041	0.0171	0.0001	0.03006	0.0304	0.01688	0.0282
160	0.00039	0.01659	0.0001	0.02941	0.02974	0.01652	0.02765
161	0.00037	0.0161	0.0001	0.02878	0.0291	0.01618	0.0271
162	0.00035	0.01562	9e-05	0.02815	0.02846	0.01583	0.02656
163	0.00034	0.01515	9e-05	0.02754	0.02784	0.0155	0.02603
164	0.00032	0.0147	9e-05	0.02694	0.02723	0.01517	0.02551
165	0.00031	0.01426	9e-05	0.02634	0.02663	0.01485	0.025
166	0.00029	0.01383	8e-05	0.02577	0.02605	0.01453	0.02449
167	0.00028	0.01342	8e-05	0.0252	0.02547	0.01422	0.024
168	0.00026	0.01302	8e-05	0.02464	0.02491	0.01391	0.02351
169	0.00025	0.01263	8e-05	0.0241	0.02435	0.01361	0.02303
170	0.00024	0.01225	7e-05	0.02356	0.02381	0.01332	0.02256
171	0.00023	0.01188	7e-05	0.02304	0.02328	0.01303	0.02209
172	0.00022	0.01153	7e-05	0.02252	0.02276	0.01274	0.02163
173	0.00021	0.01118	7e-05	0.02202	0.02225	0.01246	0.02118
174	0.0002	0.01084	7e-05	0.02152	0.02175	0.01219	0.02074
175	0.00019	0.01052	6e-05	0.02104	0.02126	0.01192	0.02031
176	0.00018	0.0102	6e-05	0.02056	0.02078	0.01166	0.01988
177	0.00017	0.00989	6e-05	0.0201	0.02031	0.0114	0.01946
178	0.00016	0.0096	6e-05	0.01964	0.01985	0.01115	0.01905
179	0.00015	0.00931	6e-05	0.0192	0.01939	0.0109	0.01865
180	0.00015	0.00903	5e-05	0.01876	0.01895	0.01066	0.01825
181	0.00014	0.00876	5e-05	0.01833	0.01852	0.01042	0.01786
182	0.00013	0.00849	5e-05	0.01791	0.01809	0.01019	0.01748
183	0.00013	0.00824	5e-05	0.0175	0.01768	0.00996	0.0171
184	0.00012	0.00799	5e-05	0.0171	0.01727	0.00974	0.01674
185	0.00011	0.00775	5e-05	0.01671	0.01687	0.00952	0.01637
186	0.00011	0.00751	5e-05	0.01632	0.01648	0.0093	0.01602
187	0.0001	0.00728	4e-05	0.01595	0.0161	0.00909	0.01567
188	0.0001	0.00706	4e-05	0.01558	0.01573	0.00888	0.01533
189	9e-05	0.00685	4e-05	0.01522	0.01536	0.00868	0.01499
190	9e-05	0.00664	4e-05	0.01486	0.01501	0.00848	0.01467
191	9e-05	0.00644	4e-05	0.01452	0.01466	0.00829	0.01434
192	8e-05	0.00625	4e-05	0.01418	0.01431	0.0081	0.01403
193	8e-05	0.00606	4e-05	0.01385	0.01398	0.00791	0.01372
194	7e-05	0.00587	4e-05	0.01352	0.01365	0.00773	0.01341
195	7e-05	0.0057	3e-05	0.01321	0.01333	0.00755	0.01311
196	7e-05	0.00552	3e-05	0.01289	0.01302	0.00738	0.01282
197	6e-05	0.00536	3e-05	0.01259	0.01271	0.00721	0.01254
198	6e-05	0.00519	3e-05	0.01229	0.01241	0.00704	0.01225
199	6e-05	0.00504	3e-05	0.012	0.01212	0.00688	0.01198
200	6e-05	0.00488	3e-05	0.01172	0.01183	0.00672	0.01171
201	5e-05	0.00474	3e-05	0.01144	0.01155	0.00656	0.01145
202	5e-05	0.00459	3e-05	0.01117	0.01127	0.00641	0.01119
203	5e-05	0.00445	3e-05	0.0109	0.01101	0.00626	0.01093
204	5e-05	0.00432	3e-05	0.01065	0.01074	0.00611	0.01069
205	4e-05	0.00419	3e-05	0.01039	0.01049	0.00597	0.01044
206	4e-05	0.00406	2e-05	0.01014	0.01024	0.00583	0.0102
207	4e-05	0.00393	2e-05	0.0099	0.00999	0.00569	0.00997
208	4e-05	0.00381	2e-05	0.00966	0.00975	0.00555	0.00974
209	4e-05	0.0037	2e-05	0.00943	0.00952	0.00542	0.00952
210	3e-05	0.00359	2e-05	0.0092	0.00929	0.00529	0.0093
211	3e-05	0.00348	2e-05	0.00898	0.00906	0.00517	0.00908
212	3e-05	0.00337	2e-05	0.00877	0.00884	0.00505	0.00888
213	3e-05	0.00327	2e-05	0.00855	0.00863	0.00493	0.00867
214	3e-05	0.00317	2e-05	0.00835	0.00842	0.00481	0.00847
215	3e-05	0.00307	2e-05	0.00815	0.00822	0.00469	0.00827
216	3e-05	0.00298	2e-05	0.00795	0.00802	0.00458	0.00808
217	2e-05	0.00289	2e-05	0.00775	0.00782	0.00447	0.00789
218	2e-05	0.0028	2e-05	0.00757	0.00763	0.00436	0.00771
219	2e-05	0.00271	2e-05	0.00738	0.00745	0.00426	0.00753
220	2e-05	0.00263	2e-05	0.0072	0.00726	0.00416	0.00735
221	2e-05	0.00255	2e-05	0.00703	0.00709	0.00406	0.00718
222	2e-05	0.00247	2e-05	0.00685	0.00691	0.00396	0.00701
223	2e-05	0.0024	1e-05	0.00669	0.00674	0.00386	0.00684
224	2e-05	0.00232	1e-05	0.00652	0.00658	0.00377	0.00668
225	2e-05	0.00225	1e-05	0.00636	0.00642	0.00368	0.00652
226	2e-05	0.00218	1e-05	0.00621	0.00626	0.00359	0.00637
227	1e-05	0.00212	1e-05	0.00605	0.0061	0.0035	0.00622
228	1e-05	0.00205	1e-05	0.0059	0.00595	0.00342	0.00607
229	1e-05	0.00199	1e-05	0.00576	0.00581	0.00333	0.00592
230	1e-05	0.00193	1e-05	0.00562	0.00566	0.00325	0.00578
231	1e-05	0.00187	1e-05	0.00548	0.00552	0.00317	0.00565
232	1e-05	0.00181	1e-05	0.00534	0.00539	0.00309	0.00551
233	1e-05	0.00176	1e-05	0.00521	0.00525	0.00302	0.00538
234	1e-05	0.0017	1e-05	0.00508	0.00512	0.00294	0.00525
235	1e-05	0.00165	1e-05	0.00495	0.005	0.00287	0.00512
236	1e-05	0.0016	1e-05	0.00483	0.00487	0.0028	0.005
237	1e-05	0.00155	1e-05	0.00471	0.00475	0.00273	0.00488
238	1e-05	0.0015	1e-05	0.00459	0.00463	0.00267	0.00476
239	1e-05	0.00146	1e-05	0.00448	0.00452	0.0026	0.00465
240	1e-05	0.00141	1e-05	0.00437	0.0044	0.00254	0.00453
241	1e-05	0.00137	1e-05	0.00426	0.00429	0.00247	0.00442
242	1e-05	0.00133	1e-05	0.00415	0.00419	0.00241	0.00432
243	1e-05	0.00129	1e-05	0.00405	0.00408	0.00235	0.00421
244	1e-05	0.00125	1e-05	0.00395	0.00398	0.00229	0.00411
245	1e-05	0.00121	1e-05	0.00385	0.00388	0.00224	0.00401
246	1e-05	0.00117	1e-05	0.00375	0.00378	0.00218	0.00391
247	1e-05	0.00114	1e-05	0.00366	0.00369	0.00213	0.00382
248	1e-05	0.0011	1e-05	0.00356	0.00359	0.00207	0.00372
249	0	0.00107	1e-05	0.00347	0.0035	0.00202	0.00363
250	0	0.00104	1e-05	0.00339	0.00341	0.00197	0.00354
251	0	0.001	1e-05	0.0033	0.00333	0.00192	0.00345
252	0	0.00097	1e-05	0.00322	0.00324	0.00187	0.00337
253	0	0.00094	1e-05	0.00314	0.00316	0.00183	0.00329
254	0	0.00091	1e-05	0.00306	0.00308	0.00178	0.00321
255	0	0.00089	1e-05	0.00298	0.003	0.00174	0.00313
256	0	0.00086	1e-05	0.0029	0.00293	0.00169	0.00305
257	0	0.00083	1e-05	0.00283	0.00285	0.00165	0.00297
258	0	0.00081	0	0.00276	0.00278	0.00161	0.0029
259	0	0.00078	0	0.00269	0.00271	0.00157	0.00283
260	0	0.00076	0	0.00262	0.00264	0.00153	0.00276
261	0	0.00074	0	0.00255	0.00257	0.00149	0.00269
262	0	0.00071	0	0.00249	0.00251	0.00145	0.00262
263	0	0.00069	0	0.00243	0.00244	0.00142	0.00256
264	0	0.00067	0	0.00236	0.00238	0.00138	0.00249
265	0	0.00065	0	0.0023	0.00232	0.00134	0.00243
266	0	0.00063	0	0.00224	0.00226	0.00131	0.00237
267	0	0.00061	0	0.00219	0.0022	0.00128	0.00231
268	0	0.00059	0	0.00213	0.00215	0.00124	0.00225
269	0	0.00057	0	0.00208	0.00209	0.00121	0.0022
270	0	0.00056	0	0.00202	0.00204	0.00118	0.00214
271	0	0.00054	0	0.00197	0.00199	0.00115	0.00209
272	0	0.00052	0	0.00192	0.00193	0.00112	0.00204
273	0	0.00051	0	0.00187	0.00188	0.00109	0.00198
274	0	0.00049	0	0.00182	0.00184	0.00107	0.00193
275	0	0.00047	0	0.00178	0.00179	0.00104	0.00189
276	0	0.00046	0	0.00173	0.00174	0.00101	0.00184
277	0	0.00045	0	0.00169	0.0017	0.00099	0.00179
278	0	0.00043	0	0.00164	0.00165	0.00096	0.00175
279	0	0.00042	0	0.0016	0.00161	0.00094	0.0017
280	0	0.00041	0	0.00156	0.00157	0.00091	0.00166
281	0	0.00039	0	0.00152	0.00153	0.00089	0.00162
282	0	0.00038	0	0.00148	0.00149	0.00087	0.00158
283	0	0.00037	0	0.00144	0.00145	0.00084	0.00154
284	0	0.00036	0	0.0014	0.00141	0.00082	0.0015
285	0	0.00035	0	0.00137	0.00138	0.0008	0.00146
286	0	0.00034	0	0.00133	0.00134	0.00078	0.00142
287	0	0.00033	0	0.0013	0.00131	0.00076	0.00139
288	0	0.00032	0	0.00126	0.00127	0.00074	0.00135
289	0	0.00031	0	0.00123	0.00124	0.00072	0.00132
290	0	0.0003	0	0.0012	0.00121	0.0007	0.00128
291	0	0.00029	0	0.00117	0.00117	0.00068	0.00125
292	0	0.00028	0	0.00114	0.00114	0.00067	0.00122
293	0	0.00027	0	0.00111	0.00111	0.00065	0.00119
294	0	0.00026	0	0.00108	0.00109	0.00063	0.00116
295	0	0.00025	0	0.00105	0.00106	0.00062	0.00113
296	0	0.00025	0	0.00102	0.00103	0.0006	0.0011
297	0	0.00024	0	0.001	0.001	0.00058	0.00107
298	0	0.00023	0	0.00097	0.00098	0.00057	0.00104
299	0	0.00022	0	0.00094	0.00095	0.00055	0.00101
300	0	0.00022	0	0.00092	0.00093	0.00054	0.00099
301	0	0.00021	0	0.0009	0.0009	0.00053	0.00096
302	0	0.0002	0	0.00087	0.00088	0.00051	0.00094
303	0	0.0002	0	0.00085	0.00085	0.0005	0.00091
304	0	0.00019	0	0.00083	0.00083	0.00049	0.00089
305	0	0.00019	0	0.00081	0.00081	0.00047	0.00087
306	0	0.00018	0	0.00078	0.00079	0.00046	0.00085
307	0	0.00017	0	0.00076	0.00077	0.00045	0.00082
308	0	0.00017	0	0.00074	0.00075	0.00044	0.0008
309	0	0.00016	0	0.00072	0.00073	0.00043	0.00078
310	0	0.00016	0	0.0007	0.00071	0.00041	0.00076
311	0	0.00015	0	0.00069	0.00069	0.0004	0.00074
312	0	0.00015	0	0.00067	0.00067	0.00039	0.00072
313	0	0.00014	0	0.00065	0.00065	0.00038	0.0007
314	0	0.00014	0	0.00063	0.00064	0.00037	0.00068
315	0	0.00014	0	0.00062	0.00062	0.00036	0.00067
316	0	0.00013	0	0.0006	0.0006	0.00035	0.00065
317	0	0.00013	0	0.00058	0.00059	0.00034	0.00063
318	0	0.00012	0	0.00057	0.00057	0.00033	0.00062
319	0	0.00012	0	0.00055	0.00056	0.00033	0.0006
320	0	0.00012	0	0.00054	0.00054	0.00032	0.00058
321	0	0.00011	0	0.00052	0.00053	0.00031	0.00057
322	0	0.00011	0	0.00051	0.00051	0.0003	0.00055
323	0	0.00011	0	0.0005	0.0005	0.00029	0.00054
324	0	0.0001	0	0.00048	0.00049	0.00029	0.00053
325	0	0.0001	0	0.00047	0.00047	0.00028	0.00051
326	0	0.0001	0	0.00046	0.00046	0.00027	0.0005
327	0	9e-05	0	0.00045	0.00045	0.00026	0.00049
328	0	9e-05	0	0.00043	0.00044	0.00026	0.00047
329	0	9e-05	0	0.00042	0.00043	0.00025	0.00046
330	0	9e-05	0	0.00041	0.00041	0.00024	0.00045
331	0	8e-05	0	0.0004	0.0004	0.00024	0.00044
332	0	8e-05	0	0.00039	0.00039	0.00023	0.00043
333	0	8e-05	0	0.00038	0.00038	0.00022	0.00041
334	0	8e-05	0	0.00037	0.00037	0.00022	0.0004
335	0	7e-05	0	0.00036	0.00036	0.00021	0.00039
336	0	7e-05	0	0.00035	0.00035	0.00021	0.00038
337	0	7e-05	0	0.00034	0.00034	0.0002	0.00037
338	0	7e-05	0	0.00033	0.00033	0.0002	0.00036
339	0	6e-05	0	0.00032	0.00033	0.00019	0.00035
340	0	6e-05	0	0.00031	0.00032	0.00019	0.00034
341	0	6e-05	0	0.00031	0.00031	0.00018	0.00033
342	0	6e-05	0	0.0003	0.0003	0.00018	0.00033
343	0	6e-05	0	0.00029	0.00029	0.00017	0.00032
344	0	5e-05	0	0.00028	0.00028	0.00017	0.00031
345	0	5e-05	0	0.00027	0.00028	0.00016	0.0003
346	0	5e-05	0	0.00027	0.00027	0.00016	0.00029
347	0	5e-05	0	0.00026	0.00026	0.00015	0.00028
348	0	5e-05	0	0.00025	0.00025	0.00015	0.00028
349	0	5e-05	0	0.00025	0.00025	0.00015	0.00027
350	0	5e-05	0	0.00024	0.00024	0.00014	0.00026
351	0	4e-05	0	0.00023	0.00023	0.00014	0.00026
352	0	4e-05	0	0.00023	0.00023	0.00013	0.00025
353	0	4e-05	0	0.00022	0.00022	0.00013	0.00024
354	0	4e-05	0	0.00021	0.00022	0.00013	0.00024
355	0	4e-05	0	0.00021	0.00021	0.00012	0.00023
356	0	4e-05	0	0.0002	0.0002	0.00012	0.00022
357	0	4e-05	0	0.0002	0.0002	0.00012	0.00022
358	0	4e-05	0	0.00019	0.00019	0.00011	0.00021
359	0	3e-05	0	0.00019	0.00019	0.00011	0.00021
360	0	3e-05	0	0.00018	0.00018	0.00011	0.0002
361	0	3e-05	0	0.00018	0.00018	0.00011	0.0002
362	0	3e-05	0	0.00017	0.00017	0.0001	0.00019
363	0	3e-05	0	0.00017	0.00017	0.0001	0.00018
364	0	3e-05	0	0.00016	0.00016	0.0001	0.00018
365	0	3e-05	0	0.00016	0.00016	9e-05	0.00018
366	0	3e-05	0	0.00015	0.00016	9e-05	0.00017
367	0	3e-05	0	0.00015	0.00015	9e-05	0.00017
368	0	3e-05	0	0.00015	0.00015	9e-05	0.00016
369	0	3e-05	0	0.00014	0.00014	8e-05	0.00016
370	0	2e-05	0	0.00014	0.00014	8e-05	0.00015
371	0	2e-05	0	0.00014	0.00014	8e-05	0.00015
372	0	2e-05	0	0.00013	0.00013	8e-05	0.00014
373	0	2e-05	0	0.00013	0.00013	8e-05	0.00014
374	0	2e-05	0	0.00012	0.00013	7e-05	0.00014
375	0	2e-05	0	0.00012	0.00012	7e-05	0.00013
376	0	2e-05	0	0.00012	0.00012	7e-05	0.00013
377	0	2e-05	0	0.00011	0.00012	7e-05	0.00013
378	0	2e-05	0	0.00011	0.00011	7e-05	0.00012
379	0	2e-05	0	0.00011	0.00011	6e-05	0.00012
380	0	2e-05	0	0.00011	0.00011	6e-05	0.00012
381	0	2e-05	0	0.0001	0.0001	6e-05	0.00011
382	0	2e-05	0	0.0001	0.0001	6e-05	0.00011
383	0	2e-05	0	0.0001	0.0001	6e-05	0.00011
384	0	2e-05	0	9e-05	9e-05	6e-05	0.0001
385	0	2e-05	0	9e-05	9e-05	5e-05	0.0001
386	0	1e-05	0	9e-05	9e-05	5e-05	0.0001
387	0	1e-05	0	9e-05	9e-05	5e-05	0.0001
388	0	1e-05	0	8e-05	9e-05	5e-05	9e-05
389	0	1e-05	0	8e-05	8e-05	5e-05	9e-05
390	0	1e-05	0	8e-05	8e-05	5e-05	9e-05
391	0	1e-05	0	8e-05	8e-05	5e-05	9e-05
392	0	1e-05	0	8e-05	8e-05	4e-05	8e-05
393	0	1e-05	0	7e-05	7e-05	4e-05	8e-05
394	0	1e-05	0	7e-05	7e-05	4e-05	8e-05
395	0	1e-05	0	7e-05	7e-05	4e-05	8e-05
396	0	1e-05	0	7e-05	7e-05	4e-05	8e-05
397	0	1e-05	0	7e-05	7e-05	4e-05	7e-05
398	0	1e-05	0	6e-05	6e-05	4e-05	7e-05
399	0	1e-05	0	6e-05	6e-05	4e-05	7e-05
400	0	1e-05	0	6e-05	6e-05	4e-05	7e-05

## Sheet: ROI 6 
Matlab data									Raw data
0	1	0	0	0	0	0	0		after normalization
1	0.95215	0.04526	6e-05	0.00028	0.00033	1e-05	0			ROI 1(Top)	ROI 2	ROI 3	ROI 4	ROI 5	ROI 6	ROI 7(Excretion)
2	0.90658	0.08695	0.00019	0.00109	0.00128	6e-05	0		0	1	0.00411188	0.000637309	7.04352e-05	2.02586e-05	1.00256e-05	9.35607e-06
3	0.8632	0.12529	0.00036	0.0024	0.00278	0.00018	2e-05		15	0.421671	0.121009	0.000330252	0.0423379	0.0133664	0.0133664	0.000170605
4	0.82189	0.16049	0.00055	0.00418	0.00477	0.00041	5e-05		30	0.221836	0.143482	0.00054283	0.0797516	0.0237403	0.00219535	0.0175404
5	0.78256	0.19273	0.00074	0.00637	0.00717	0.00073	0.00011		45	0.104777	0.141191	0.000353872	0.0916087	0.0346462	0.00745414	0.051777
6	0.74512	0.22219	0.00092	0.00893	0.00995	0.00118	0.00021		60	0.049353	0.125964	0.000247583	0.0944195	0.0427071	0.0171186	0.0683896
7	0.70946	0.24905	0.0011	0.01181	0.01305	0.00175	0.00036		75	0.0231942	0.108668	0.000164914	0.0904159	0.0500278	0.0239667	0.0724585
8	0.67551	0.27347	0.00126	0.01497	0.01642	0.00244	0.00057		90	0.0111009	0.0908118	0.000389302	0.0877587	0.057973	0.0312823	0.0710634
9	0.64319	0.29559	0.00141	0.01837	0.02002	0.00324	0.00084		105	0.00516049	0.0715556	0.000318442	0.0813223	0.0607255	0.0401521	0.0644253
10	0.61241	0.31557	0.00155	0.02198	0.02382	0.00417	0.0012		120	0.00375511	0.0621923	0.000271203	0.0783817	0.061003	0.0413324	0.0619608
11	0.5831	0.33354	0.00167	0.02575	0.02778	0.0052	0.00163
12	0.5552	0.34963	0.00179	0.02966	0.03186	0.00634	0.00215
13	0.52863	0.36396	0.00189	0.03367	0.03604	0.00757	0.00276
14	0.50333	0.37665	0.00198	0.03776	0.04028	0.0089	0.00347
15	0.47925	0.3878	0.00206	0.0419	0.04457	0.0103	0.00427
16	0.45631	0.39751	0.00214	0.04607	0.04888	0.01178	0.00517
17	0.43448	0.40589	0.0022	0.05026	0.0532	0.01332	0.00616
18	0.41369	0.41302	0.00226	0.05443	0.05749	0.01491	0.00725
19	0.39389	0.41898	0.00231	0.05858	0.06175	0.01655	0.00842
20	0.37504	0.42387	0.00235	0.06268	0.06596	0.01823	0.00969
21	0.3571	0.42776	0.00238	0.06673	0.07011	0.01994	0.01103
22	0.34001	0.43071	0.00241	0.07072	0.07418	0.02167	0.01246
23	0.32374	0.4328	0.00243	0.07462	0.07816	0.02342	0.01396
24	0.30825	0.43408	0.00245	0.07844	0.08206	0.02517	0.01554
25	0.29349	0.43463	0.00246	0.08216	0.08584	0.02693	0.01717
26	0.27945	0.43449	0.00247	0.08578	0.08952	0.02868	0.01887
27	0.26608	0.43372	0.00248	0.08929	0.09308	0.03042	0.02061
28	0.25335	0.43237	0.00247	0.09269	0.09653	0.03214	0.02241
29	0.24122	0.43049	0.00247	0.09596	0.09984	0.03384	0.02424
30	0.22968	0.42811	0.00246	0.09911	0.10303	0.03552	0.02611
31	0.21869	0.42529	0.00245	0.10214	0.10608	0.03716	0.028
32	0.20822	0.42205	0.00244	0.10503	0.109	0.03877	0.02991
33	0.19826	0.41844	0.00242	0.1078	0.11178	0.04035	0.03184
34	0.18877	0.41449	0.00241	0.11043	0.11442	0.04188	0.03378
35	0.17974	0.41024	0.00239	0.11293	0.11693	0.04338	0.03573
36	0.17114	0.40571	0.00236	0.11529	0.1193	0.04482	0.03767
37	0.16295	0.40092	0.00234	0.11753	0.12154	0.04622	0.0396
38	0.15515	0.39592	0.00231	0.11963	0.12363	0.04757	0.04153
39	0.14773	0.39071	0.00229	0.12159	0.12559	0.04886	0.04343
40	0.14066	0.38534	0.00226	0.12343	0.12742	0.05011	0.04532
41	0.13393	0.3798	0.00223	0.12514	0.12911	0.0513	0.04718
42	0.12752	0.37414	0.0022	0.12672	0.13068	0.05243	0.04901
43	0.12142	0.36835	0.00217	0.12818	0.13211	0.05351	0.05081
44	0.11561	0.36248	0.00213	0.12951	0.13342	0.05454	0.05257
45	0.11007	0.35651	0.0021	0.13072	0.13461	0.05551	0.05429
46	0.10481	0.35049	0.00207	0.13181	0.13567	0.05642	0.05596
47	0.09979	0.34441	0.00203	0.13279	0.13662	0.05728	0.0576
48	0.09502	0.33829	0.002	0.13365	0.13745	0.05808	0.05918
49	0.09047	0.33214	0.00197	0.1344	0.13817	0.05883	0.06072
50	0.08614	0.32598	0.00193	0.13504	0.13878	0.05952	0.0622
51	0.08202	0.31982	0.0019	0.13558	0.13928	0.06016	0.06363
52	0.07809	0.31365	0.00186	0.13602	0.13968	0.06075	0.065
53	0.07436	0.3075	0.00183	0.13636	0.13998	0.06128	0.06632
54	0.0708	0.30137	0.00179	0.13661	0.14018	0.06176	0.06758
55	0.06741	0.29527	0.00175	0.13676	0.14029	0.06219	0.06878
56	0.06418	0.2892	0.00172	0.13682	0.14031	0.06257	0.06993
57	0.06111	0.28318	0.00169	0.1368	0.14024	0.0629	0.07101
58	0.05819	0.2772	0.00165	0.13669	0.14009	0.06319	0.07203
59	0.0554	0.27127	0.00162	0.13651	0.13986	0.06343	0.073
60	0.05275	0.2654	0.00158	0.13624	0.13955	0.06362	0.0739
61	0.05023	0.2596	0.00155	0.13591	0.13916	0.06377	0.07475
62	0.04782	0.25385	0.00152	0.1355	0.13871	0.06388	0.07553
63	0.04554	0.24818	0.00148	0.13502	0.13818	0.06394	0.07626
64	0.04336	0.24258	0.00145	0.13448	0.13759	0.06397	0.07692
65	0.04128	0.23705	0.00142	0.13388	0.13694	0.06395	0.07753
66	0.03931	0.2316	0.00138	0.13322	0.13623	0.0639	0.07809
67	0.03743	0.22623	0.00135	0.1325	0.13547	0.06382	0.07858
68	0.03563	0.22093	0.00132	0.13173	0.13465	0.0637	0.07902
69	0.03393	0.21573	0.00129	0.13091	0.13378	0.06354	0.07941
70	0.03231	0.2106	0.00126	0.13004	0.13286	0.06335	0.07974
71	0.03076	0.20556	0.00123	0.12913	0.1319	0.06314	0.08002
72	0.02929	0.2006	0.0012	0.12817	0.13089	0.06289	0.08025
73	0.02789	0.19574	0.00117	0.12717	0.12984	0.06261	0.08042
74	0.02655	0.19095	0.00115	0.12614	0.12876	0.06231	0.08055
75	0.02528	0.18626	0.00112	0.12507	0.12764	0.06198	0.08063
76	0.02407	0.18165	0.00109	0.12396	0.12649	0.06163	0.08067
77	0.02292	0.17713	0.00106	0.12282	0.1253	0.06125	0.08066
78	0.02182	0.1727	0.00104	0.12166	0.12409	0.06085	0.0806
79	0.02078	0.16836	0.00101	0.12047	0.12285	0.06043	0.08051
80	0.01978	0.1641	0.00099	0.11925	0.12159	0.05999	0.08037
81	0.01884	0.15993	0.00096	0.11801	0.1203	0.05953	0.08019
82	0.01794	0.15584	0.00094	0.11674	0.11899	0.05906	0.07998
83	0.01708	0.15184	0.00091	0.11546	0.11766	0.05856	0.07972
84	0.01626	0.14792	0.00089	0.11416	0.11632	0.05805	0.07944
85	0.01548	0.14409	0.00087	0.11285	0.11496	0.05753	0.07911
86	0.01474	0.14034	0.00084	0.11152	0.11359	0.05699	0.07876
87	0.01404	0.13668	0.00082	0.11018	0.1122	0.05644	0.07837
88	0.01336	0.13309	0.0008	0.10882	0.11081	0.05588	0.07796
89	0.01272	0.12959	0.00078	0.10746	0.1094	0.05531	0.07751
90	0.01212	0.12616	0.00076	0.10609	0.10799	0.05473	0.07704
91	0.01154	0.12281	0.00074	0.10471	0.10657	0.05413	0.07654
92	0.01098	0.11954	0.00072	0.10332	0.10514	0.05353	0.07602
93	0.01046	0.11635	0.0007	0.10193	0.10371	0.05292	0.07547
94	0.00996	0.11323	0.00068	0.10054	0.10228	0.05231	0.0749
95	0.00948	0.11019	0.00066	0.09915	0.10085	0.05169	0.07431
96	0.00903	0.10721	0.00065	0.09775	0.09942	0.05106	0.0737
97	0.0086	0.10431	0.00063	0.09635	0.09798	0.05043	0.07307
98	0.00818	0.10148	0.00061	0.09496	0.09655	0.04979	0.07242
99	0.00779	0.09872	0.0006	0.09357	0.09512	0.04915	0.07175
100	0.00742	0.09602	0.00058	0.09218	0.0937	0.04851	0.07107
101	0.00706	0.09339	0.00056	0.09079	0.09228	0.04786	0.07038
102	0.00673	0.09083	0.00055	0.08941	0.09086	0.04722	0.06967
103	0.0064	0.08833	0.00053	0.08803	0.08945	0.04657	0.06895
104	0.0061	0.08589	0.00052	0.08666	0.08805	0.04592	0.06822
105	0.00581	0.08351	0.0005	0.0853	0.08665	0.04527	0.06748
106	0.00553	0.0812	0.00049	0.08394	0.08526	0.04462	0.06673
107	0.00526	0.07894	0.00048	0.08259	0.08388	0.04397	0.06597
108	0.00501	0.07674	0.00046	0.08125	0.08251	0.04333	0.0652
109	0.00477	0.0746	0.00045	0.07992	0.08115	0.04268	0.06442
110	0.00454	0.07251	0.00044	0.07859	0.0798	0.04204	0.06364
111	0.00433	0.07048	0.00043	0.07728	0.07846	0.0414	0.06286
112	0.00412	0.0685	0.00041	0.07598	0.07713	0.04076	0.06207
113	0.00392	0.06657	0.0004	0.07469	0.07581	0.04012	0.06127
114	0.00373	0.06469	0.00039	0.07341	0.0745	0.03949	0.06047
115	0.00356	0.06286	0.00038	0.07214	0.07321	0.03886	0.05967
116	0.00339	0.06108	0.00037	0.07089	0.07193	0.03823	0.05887
117	0.00322	0.05935	0.00036	0.06964	0.07066	0.03761	0.05806
118	0.00307	0.05766	0.00035	0.06841	0.0694	0.03699	0.05726
119	0.00292	0.05602	0.00034	0.0672	0.06816	0.03638	0.05645
120	0.00278	0.05442	0.00033	0.06599	0.06693	0.03577	0.05565
121	0.00265	0.05287	0.00032	0.0648	0.06572	0.03517	0.05485
122	0.00252	0.05136	0.00031	0.06362	0.06452	0.03457	0.05404
123	0.0024	0.04989	0.0003	0.06246	0.06333	0.03398	0.05324
124	0.00229	0.04845	0.00029	0.06131	0.06216	0.03339	0.05245
125	0.00218	0.04706	0.00028	0.06017	0.061	0.03281	0.05165
126	0.00207	0.04571	0.00028	0.05905	0.05986	0.03223	0.05086
127	0.00197	0.04439	0.00027	0.05794	0.05873	0.03166	0.05007
128	0.00188	0.04311	0.00026	0.05685	0.05762	0.0311	0.04928
129	0.00179	0.04186	0.00025	0.05577	0.05652	0.03054	0.0485
130	0.0017	0.04065	0.00025	0.05471	0.05544	0.02999	0.04773
131	0.00162	0.03947	0.00024	0.05366	0.05437	0.02944	0.04696
132	0.00155	0.03833	0.00023	0.05262	0.05332	0.02891	0.04619
133	0.00147	0.03721	0.00023	0.0516	0.05228	0.02837	0.04543
134	0.0014	0.03613	0.00022	0.0506	0.05126	0.02785	0.04468
135	0.00133	0.03508	0.00021	0.04961	0.05025	0.02733	0.04393
136	0.00127	0.03406	0.00021	0.04863	0.04926	0.02681	0.04319
137	0.00121	0.03306	0.0002	0.04767	0.04828	0.02631	0.04245
138	0.00115	0.0321	0.00019	0.04672	0.04732	0.02581	0.04173
139	0.0011	0.03116	0.00019	0.04579	0.04637	0.02532	0.041
140	0.00104	0.03024	0.00018	0.04487	0.04544	0.02483	0.04029
141	0.00099	0.02936	0.00018	0.04397	0.04452	0.02435	0.03958
142	0.00095	0.0285	0.00017	0.04308	0.04361	0.02388	0.03888
143	0.0009	0.02766	0.00017	0.0422	0.04272	0.02341	0.03819
144	0.00086	0.02685	0.00016	0.04134	0.04185	0.02296	0.03751
145	0.00082	0.02606	0.00016	0.0405	0.04099	0.0225	0.03683
146	0.00078	0.02529	0.00015	0.03966	0.04014	0.02206	0.03616
147	0.00074	0.02454	0.00015	0.03885	0.03931	0.02162	0.0355
148	0.00071	0.02382	0.00014	0.03804	0.0385	0.02119	0.03484
149	0.00067	0.02311	0.00014	0.03725	0.03769	0.02076	0.0342
150	0.00064	0.02243	0.00014	0.03647	0.0369	0.02035	0.03356
151	0.00061	0.02177	0.00013	0.03571	0.03613	0.01993	0.03293
152	0.00058	0.02112	0.00013	0.03496	0.03537	0.01953	0.03231
153	0.00055	0.0205	0.00012	0.03422	0.03462	0.01913	0.0317
154	0.00053	0.01989	0.00012	0.03349	0.03388	0.01874	0.0311
155	0.0005	0.0193	0.00012	0.03278	0.03316	0.01835	0.0305
156	0.00048	0.01873	0.00011	0.03208	0.03245	0.01797	0.02991
157	0.00045	0.01817	0.00011	0.0314	0.03175	0.0176	0.02933
158	0.00043	0.01763	0.00011	0.03072	0.03107	0.01724	0.02876
159	0.00041	0.0171	0.0001	0.03006	0.0304	0.01688	0.0282
160	0.00039	0.01659	0.0001	0.02941	0.02974	0.01652	0.02765
161	0.00037	0.0161	0.0001	0.02878	0.0291	0.01618	0.0271
162	0.00035	0.01562	9e-05	0.02815	0.02846	0.01583	0.02656
163	0.00034	0.01515	9e-05	0.02754	0.02784	0.0155	0.02603
164	0.00032	0.0147	9e-05	0.02694	0.02723	0.01517	0.02551
165	0.00031	0.01426	9e-05	0.02634	0.02663	0.01485	0.025
166	0.00029	0.01383	8e-05	0.02577	0.02605	0.01453	0.02449
167	0.00028	0.01342	8e-05	0.0252	0.02547	0.01422	0.024
168	0.00026	0.01302	8e-05	0.02464	0.02491	0.01391	0.02351
169	0.00025	0.01263	8e-05	0.0241	0.02435	0.01361	0.02303
170	0.00024	0.01225	7e-05	0.02356	0.02381	0.01332	0.02256
171	0.00023	0.01188	7e-05	0.02304	0.02328	0.01303	0.02209
172	0.00022	0.01153	7e-05	0.02252	0.02276	0.01274	0.02163
173	0.00021	0.01118	7e-05	0.02202	0.02225	0.01246	0.02118
174	0.0002	0.01084	7e-05	0.02152	0.02175	0.01219	0.02074
175	0.00019	0.01052	6e-05	0.02104	0.02126	0.01192	0.02031
176	0.00018	0.0102	6e-05	0.02056	0.02078	0.01166	0.01988
177	0.00017	0.00989	6e-05	0.0201	0.02031	0.0114	0.01946
178	0.00016	0.0096	6e-05	0.01964	0.01985	0.01115	0.01905
179	0.00015	0.00931	6e-05	0.0192	0.01939	0.0109	0.01865
180	0.00015	0.00903	5e-05	0.01876	0.01895	0.01066	0.01825
181	0.00014	0.00876	5e-05	0.01833	0.01852	0.01042	0.01786
182	0.00013	0.00849	5e-05	0.01791	0.01809	0.01019	0.01748
183	0.00013	0.00824	5e-05	0.0175	0.01768	0.00996	0.0171
184	0.00012	0.00799	5e-05	0.0171	0.01727	0.00974	0.01674
185	0.00011	0.00775	5e-05	0.01671	0.01687	0.00952	0.01637
186	0.00011	0.00751	5e-05	0.01632	0.01648	0.0093	0.01602
187	0.0001	0.00728	4e-05	0.01595	0.0161	0.00909	0.01567
188	0.0001	0.00706	4e-05	0.01558	0.01573	0.00888	0.01533
189	9e-05	0.00685	4e-05	0.01522	0.01536	0.00868	0.01499
190	9e-05	0.00664	4e-05	0.01486	0.01501	0.00848	0.01467
191	9e-05	0.00644	4e-05	0.01452	0.01466	0.00829	0.01434
192	8e-05	0.00625	4e-05	0.01418	0.01431	0.0081	0.01403
193	8e-05	0.00606	4e-05	0.01385	0.01398	0.00791	0.01372
194	7e-05	0.00587	4e-05	0.01352	0.01365	0.00773	0.01341
195	7e-05	0.0057	3e-05	0.01321	0.01333	0.00755	0.01311
196	7e-05	0.00552	3e-05	0.01289	0.01302	0.00738	0.01282
197	6e-05	0.00536	3e-05	0.01259	0.01271	0.00721	0.01254
198	6e-05	0.00519	3e-05	0.01229	0.01241	0.00704	0.01225
199	6e-05	0.00504	3e-05	0.012	0.01212	0.00688	0.01198
200	6e-05	0.00488	3e-05	0.01172	0.01183	0.00672	0.01171
201	5e-05	0.00474	3e-05	0.01144	0.01155	0.00656	0.01145
202	5e-05	0.00459	3e-05	0.01117	0.01127	0.00641	0.01119
203	5e-05	0.00445	3e-05	0.0109	0.01101	0.00626	0.01093
204	5e-05	0.00432	3e-05	0.01065	0.01074	0.00611	0.01069
205	4e-05	0.00419	3e-05	0.01039	0.01049	0.00597	0.01044
206	4e-05	0.00406	2e-05	0.01014	0.01024	0.00583	0.0102
207	4e-05	0.00393	2e-05	0.0099	0.00999	0.00569	0.00997
208	4e-05	0.00381	2e-05	0.00966	0.00975	0.00555	0.00974
209	4e-05	0.0037	2e-05	0.00943	0.00952	0.00542	0.00952
210	3e-05	0.00359	2e-05	0.0092	0.00929	0.00529	0.0093
211	3e-05	0.00348	2e-05	0.00898	0.00906	0.00517	0.00908
212	3e-05	0.00337	2e-05	0.00877	0.00884	0.00505	0.00888
213	3e-05	0.00327	2e-05	0.00855	0.00863	0.00493	0.00867
214	3e-05	0.00317	2e-05	0.00835	0.00842	0.00481	0.00847
215	3e-05	0.00307	2e-05	0.00815	0.00822	0.00469	0.00827
216	3e-05	0.00298	2e-05	0.00795	0.00802	0.00458	0.00808
217	2e-05	0.00289	2e-05	0.00775	0.00782	0.00447	0.00789
218	2e-05	0.0028	2e-05	0.00757	0.00763	0.00436	0.00771
219	2e-05	0.00271	2e-05	0.00738	0.00745	0.00426	0.00753
220	2e-05	0.00263	2e-05	0.0072	0.00726	0.00416	0.00735
221	2e-05	0.00255	2e-05	0.00703	0.00709	0.00406	0.00718
222	2e-05	0.00247	2e-05	0.00685	0.00691	0.00396	0.00701
223	2e-05	0.0024	1e-05	0.00669	0.00674	0.00386	0.00684
224	2e-05	0.00232	1e-05	0.00652	0.00658	0.00377	0.00668
225	2e-05	0.00225	1e-05	0.00636	0.00642	0.00368	0.00652
226	2e-05	0.00218	1e-05	0.00621	0.00626	0.00359	0.00637
227	1e-05	0.00212	1e-05	0.00605	0.0061	0.0035	0.00622
228	1e-05	0.00205	1e-05	0.0059	0.00595	0.00342	0.00607
229	1e-05	0.00199	1e-05	0.00576	0.00581	0.00333	0.00592
230	1e-05	0.00193	1e-05	0.00562	0.00566	0.00325	0.00578
231	1e-05	0.00187	1e-05	0.00548	0.00552	0.00317	0.00565
232	1e-05	0.00181	1e-05	0.00534	0.00539	0.00309	0.00551
233	1e-05	0.00176	1e-05	0.00521	0.00525	0.00302	0.00538
234	1e-05	0.0017	1e-05	0.00508	0.00512	0.00294	0.00525
235	1e-05	0.00165	1e-05	0.00495	0.005	0.00287	0.00512
236	1e-05	0.0016	1e-05	0.00483	0.00487	0.0028	0.005
237	1e-05	0.00155	1e-05	0.00471	0.00475	0.00273	0.00488
238	1e-05	0.0015	1e-05	0.00459	0.00463	0.00267	0.00476
239	1e-05	0.00146	1e-05	0.00448	0.00452	0.0026	0.00465
240	1e-05	0.00141	1e-05	0.00437	0.0044	0.00254	0.00453
241	1e-05	0.00137	1e-05	0.00426	0.00429	0.00247	0.00442
242	1e-05	0.00133	1e-05	0.00415	0.00419	0.00241	0.00432
243	1e-05	0.00129	1e-05	0.00405	0.00408	0.00235	0.00421
244	1e-05	0.00125	1e-05	0.00395	0.00398	0.00229	0.00411
245	1e-05	0.00121	1e-05	0.00385	0.00388	0.00224	0.00401
246	1e-05	0.00117	1e-05	0.00375	0.00378	0.00218	0.00391
247	1e-05	0.00114	1e-05	0.00366	0.00369	0.00213	0.00382
248	1e-05	0.0011	1e-05	0.00356	0.00359	0.00207	0.00372
249	0	0.00107	1e-05	0.00347	0.0035	0.00202	0.00363
250	0	0.00104	1e-05	0.00339	0.00341	0.00197	0.00354
251	0	0.001	1e-05	0.0033	0.00333	0.00192	0.00345
252	0	0.00097	1e-05	0.00322	0.00324	0.00187	0.00337
253	0	0.00094	1e-05	0.00314	0.00316	0.00183	0.00329
254	0	0.00091	1e-05	0.00306	0.00308	0.00178	0.00321
255	0	0.00089	1e-05	0.00298	0.003	0.00174	0.00313
256	0	0.00086	1e-05	0.0029	0.00293	0.00169	0.00305
257	0	0.00083	1e-05	0.00283	0.00285	0.00165	0.00297
258	0	0.00081	0	0.00276	0.00278	0.00161	0.0029
259	0	0.00078	0	0.00269	0.00271	0.00157	0.00283
260	0	0.00076	0	0.00262	0.00264	0.00153	0.00276
261	0	0.00074	0	0.00255	0.00257	0.00149	0.00269
262	0	0.00071	0	0.00249	0.00251	0.00145	0.00262
263	0	0.00069	0	0.00243	0.00244	0.00142	0.00256
264	0	0.00067	0	0.00236	0.00238	0.00138	0.00249
265	0	0.00065	0	0.0023	0.00232	0.00134	0.00243
266	0	0.00063	0	0.00224	0.00226	0.00131	0.00237
267	0	0.00061	0	0.00219	0.0022	0.00128	0.00231
268	0	0.00059	0	0.00213	0.00215	0.00124	0.00225
269	0	0.00057	0	0.00208	0.00209	0.00121	0.0022
270	0	0.00056	0	0.00202	0.00204	0.00118	0.00214
271	0	0.00054	0	0.00197	0.00199	0.00115	0.00209
272	0	0.00052	0	0.00192	0.00193	0.00112	0.00204
273	0	0.00051	0	0.00187	0.00188	0.00109	0.00198
274	0	0.00049	0	0.00182	0.00184	0.00107	0.00193
275	0	0.00047	0	0.00178	0.00179	0.00104	0.00189
276	0	0.00046	0	0.00173	0.00174	0.00101	0.00184
277	0	0.00045	0	0.00169	0.0017	0.00099	0.00179
278	0	0.00043	0	0.00164	0.00165	0.00096	0.00175
279	0	0.00042	0	0.0016	0.00161	0.00094	0.0017
280	0	0.00041	0	0.00156	0.00157	0.00091	0.00166
281	0	0.00039	0	0.00152	0.00153	0.00089	0.00162
282	0	0.00038	0	0.00148	0.00149	0.00087	0.00158
283	0	0.00037	0	0.00144	0.00145	0.00084	0.00154
284	0	0.00036	0	0.0014	0.00141	0.00082	0.0015
285	0	0.00035	0	0.00137	0.00138	0.0008	0.00146
286	0	0.00034	0	0.00133	0.00134	0.00078	0.00142
287	0	0.00033	0	0.0013	0.00131	0.00076	0.00139
288	0	0.00032	0	0.00126	0.00127	0.00074	0.00135
289	0	0.00031	0	0.00123	0.00124	0.00072	0.00132
290	0	0.0003	0	0.0012	0.00121	0.0007	0.00128
291	0	0.00029	0	0.00117	0.00117	0.00068	0.00125
292	0	0.00028	0	0.00114	0.00114	0.00067	0.00122
293	0	0.00027	0	0.00111	0.00111	0.00065	0.00119
294	0	0.00026	0	0.00108	0.00109	0.00063	0.00116
295	0	0.00025	0	0.00105	0.00106	0.00062	0.00113
296	0	0.00025	0	0.00102	0.00103	0.0006	0.0011
297	0	0.00024	0	0.001	0.001	0.00058	0.00107
298	0	0.00023	0	0.00097	0.00098	0.00057	0.00104
299	0	0.00022	0	0.00094	0.00095	0.00055	0.00101
300	0	0.00022	0	0.00092	0.00093	0.00054	0.00099
301	0	0.00021	0	0.0009	0.0009	0.00053	0.00096
302	0	0.0002	0	0.00087	0.00088	0.00051	0.00094
303	0	0.0002	0	0.00085	0.00085	0.0005	0.00091
304	0	0.00019	0	0.00083	0.00083	0.00049	0.00089
305	0	0.00019	0	0.00081	0.00081	0.00047	0.00087
306	0	0.00018	0	0.00078	0.00079	0.00046	0.00085
307	0	0.00017	0	0.00076	0.00077	0.00045	0.00082
308	0	0.00017	0	0.00074	0.00075	0.00044	0.0008
309	0	0.00016	0	0.00072	0.00073	0.00043	0.00078
310	0	0.00016	0	0.0007	0.00071	0.00041	0.00076
311	0	0.00015	0	0.00069	0.00069	0.0004	0.00074
312	0	0.00015	0	0.00067	0.00067	0.00039	0.00072
313	0	0.00014	0	0.00065	0.00065	0.00038	0.0007
314	0	0.00014	0	0.00063	0.00064	0.00037	0.00068
315	0	0.00014	0	0.00062	0.00062	0.00036	0.00067
316	0	0.00013	0	0.0006	0.0006	0.00035	0.00065
317	0	0.00013	0	0.00058	0.00059	0.00034	0.00063
318	0	0.00012	0	0.00057	0.00057	0.00033	0.00062
319	0	0.00012	0	0.00055	0.00056	0.00033	0.0006
320	0	0.00012	0	0.00054	0.00054	0.00032	0.00058
321	0	0.00011	0	0.00052	0.00053	0.00031	0.00057
322	0	0.00011	0	0.00051	0.00051	0.0003	0.00055
323	0	0.00011	0	0.0005	0.0005	0.00029	0.00054
324	0	0.0001	0	0.00048	0.00049	0.00029	0.00053
325	0	0.0001	0	0.00047	0.00047	0.00028	0.00051
326	0	0.0001	0	0.00046	0.00046	0.00027	0.0005
327	0	9e-05	0	0.00045	0.00045	0.00026	0.00049
328	0	9e-05	0	0.00043	0.00044	0.00026	0.00047
329	0	9e-05	0	0.00042	0.00043	0.00025	0.00046
330	0	9e-05	0	0.00041	0.00041	0.00024	0.00045
331	0	8e-05	0	0.0004	0.0004	0.00024	0.00044
332	0	8e-05	0	0.00039	0.00039	0.00023	0.00043
333	0	8e-05	0	0.00038	0.00038	0.00022	0.00041
334	0	8e-05	0	0.00037	0.00037	0.00022	0.0004
335	0	7e-05	0	0.00036	0.00036	0.00021	0.00039
336	0	7e-05	0	0.00035	0.00035	0.00021	0.00038
337	0	7e-05	0	0.00034	0.00034	0.0002	0.00037
338	0	7e-05	0	0.00033	0.00033	0.0002	0.00036
339	0	6e-05	0	0.00032	0.00033	0.00019	0.00035
340	0	6e-05	0	0.00031	0.00032	0.00019	0.00034
341	0	6e-05	0	0.00031	0.00031	0.00018	0.00033
342	0	6e-05	0	0.0003	0.0003	0.00018	0.00033
343	0	6e-05	0	0.00029	0.00029	0.00017	0.00032
344	0	5e-05	0	0.00028	0.00028	0.00017	0.00031
345	0	5e-05	0	0.00027	0.00028	0.00016	0.0003
346	0	5e-05	0	0.00027	0.00027	0.00016	0.00029
347	0	5e-05	0	0.00026	0.00026	0.00015	0.00028
348	0	5e-05	0	0.00025	0.00025	0.00015	0.00028
349	0	5e-05	0	0.00025	0.00025	0.00015	0.00027
350	0	5e-05	0	0.00024	0.00024	0.00014	0.00026
351	0	4e-05	0	0.00023	0.00023	0.00014	0.00026
352	0	4e-05	0	0.00023	0.00023	0.00013	0.00025
353	0	4e-05	0	0.00022	0.00022	0.00013	0.00024
354	0	4e-05	0	0.00021	0.00022	0.00013	0.00024
355	0	4e-05	0	0.00021	0.00021	0.00012	0.00023
356	0	4e-05	0	0.0002	0.0002	0.00012	0.00022
357	0	4e-05	0	0.0002	0.0002	0.00012	0.00022
358	0	4e-05	0	0.00019	0.00019	0.00011	0.00021
359	0	3e-05	0	0.00019	0.00019	0.00011	0.00021
360	0	3e-05	0	0.00018	0.00018	0.00011	0.0002
361	0	3e-05	0	0.00018	0.00018	0.00011	0.0002
362	0	3e-05	0	0.00017	0.00017	0.0001	0.00019
363	0	3e-05	0	0.00017	0.00017	0.0001	0.00018
364	0	3e-05	0	0.00016	0.00016	0.0001	0.00018
365	0	3e-05	0	0.00016	0.00016	9e-05	0.00018
366	0	3e-05	0	0.00015	0.00016	9e-05	0.00017
367	0	3e-05	0	0.00015	0.00015	9e-05	0.00017
368	0	3e-05	0	0.00015	0.00015	9e-05	0.00016
369	0	3e-05	0	0.00014	0.00014	8e-05	0.00016
370	0	2e-05	0	0.00014	0.00014	8e-05	0.00015
371	0	2e-05	0	0.00014	0.00014	8e-05	0.00015
372	0	2e-05	0	0.00013	0.00013	8e-05	0.00014
373	0	2e-05	0	0.00013	0.00013	8e-05	0.00014
374	0	2e-05	0	0.00012	0.00013	7e-05	0.00014
375	0	2e-05	0	0.00012	0.00012	7e-05	0.00013
376	0	2e-05	0	0.00012	0.00012	7e-05	0.00013
377	0	2e-05	0	0.00011	0.00012	7e-05	0.00013
378	0	2e-05	0	0.00011	0.00011	7e-05	0.00012
379	0	2e-05	0	0.00011	0.00011	6e-05	0.00012
380	0	2e-05	0	0.00011	0.00011	6e-05	0.00012
381	0	2e-05	0	0.0001	0.0001	6e-05	0.00011
382	0	2e-05	0	0.0001	0.0001	6e-05	0.00011
383	0	2e-05	0	0.0001	0.0001	6e-05	0.00011
384	0	2e-05	0	9e-05	9e-05	6e-05	0.0001
385	0	2e-05	0	9e-05	9e-05	5e-05	0.0001
386	0	1e-05	0	9e-05	9e-05	5e-05	0.0001
387	0	1e-05	0	9e-05	9e-05	5e-05	0.0001
388	0	1e-05	0	8e-05	9e-05	5e-05	9e-05
389	0	1e-05	0	8e-05	8e-05	5e-05	9e-05
390	0	1e-05	0	8e-05	8e-05	5e-05	9e-05
391	0	1e-05	0	8e-05	8e-05	5e-05	9e-05
392	0	1e-05	0	8e-05	8e-05	4e-05	8e-05
393	0	1e-05	0	7e-05	7e-05	4e-05	8e-05
394	0	1e-05	0	7e-05	7e-05	4e-05	8e-05
395	0	1e-05	0	7e-05	7e-05	4e-05	8e-05
396	0	1e-05	0	7e-05	7e-05	4e-05	8e-05
397	0	1e-05	0	7e-05	7e-05	4e-05	7e-05
398	0	1e-05	0	6e-05	6e-05	4e-05	7e-05
399	0	1e-05	0	6e-05	6e-05	4e-05	7e-05
400	0	1e-05	0	6e-05	6e-05	4e-05	7e-05

## Sheet: ROI 7 
Matlab data									Raw data
0	1	0	0	0	0	0	0		after normalization
1	0.95215	0.04526	6e-05	0.00028	0.00033	1e-05	0			ROI 1(Top)	ROI 2	ROI 3	ROI 4	ROI 5	ROI 6	ROI 7(Excretion)
2	0.90658	0.08695	0.00019	0.00109	0.00128	6e-05	0		0	1	0.00411188	0.000637309	7.04352e-05	2.02586e-05	1.00256e-05	9.35607e-06
3	0.8632	0.12529	0.00036	0.0024	0.00278	0.00018	2e-05		15	0.421671	0.121009	0.000330252	0.0423379	0.0133664	0.0133664	0.000170605
4	0.82189	0.16049	0.00055	0.00418	0.00477	0.00041	5e-05		30	0.221836	0.143482	0.00054283	0.0797516	0.0237403	0.00219535	0.0175404
5	0.78256	0.19273	0.00074	0.00637	0.00717	0.00073	0.00011		45	0.104777	0.141191	0.000353872	0.0916087	0.0346462	0.00745414	0.051777
6	0.74512	0.22219	0.00092	0.00893	0.00995	0.00118	0.00021		60	0.049353	0.125964	0.000247583	0.0944195	0.0427071	0.0171186	0.0683896
7	0.70946	0.24905	0.0011	0.01181	0.01305	0.00175	0.00036		75	0.0231942	0.108668	0.000164914	0.0904159	0.0500278	0.0239667	0.0724585
8	0.67551	0.27347	0.00126	0.01497	0.01642	0.00244	0.00057		90	0.0111009	0.0908118	0.000389302	0.0877587	0.057973	0.0312823	0.0710634
9	0.64319	0.29559	0.00141	0.01837	0.02002	0.00324	0.00084		105	0.00516049	0.0715556	0.000318442	0.0813223	0.0607255	0.0401521	0.0644253
10	0.61241	0.31557	0.00155	0.02198	0.02382	0.00417	0.0012		120	0.00375511	0.0621923	0.000271203	0.0783817	0.061003	0.0413324	0.0619608
11	0.5831	0.33354	0.00167	0.02575	0.02778	0.0052	0.00163
12	0.5552	0.34963	0.00179	0.02966	0.03186	0.00634	0.00215
13	0.52863	0.36396	0.00189	0.03367	0.03604	0.00757	0.00276
14	0.50333	0.37665	0.00198	0.03776	0.04028	0.0089	0.00347
15	0.47925	0.3878	0.00206	0.0419	0.04457	0.0103	0.00427
16	0.45631	0.39751	0.00214	0.04607	0.04888	0.01178	0.00517
17	0.43448	0.40589	0.0022	0.05026	0.0532	0.01332	0.00616
18	0.41369	0.41302	0.00226	0.05443	0.05749	0.01491	0.00725
19	0.39389	0.41898	0.00231	0.05858	0.06175	0.01655	0.00842
20	0.37504	0.42387	0.00235	0.06268	0.06596	0.01823	0.00969
21	0.3571	0.42776	0.00238	0.06673	0.07011	0.01994	0.01103
22	0.34001	0.43071	0.00241	0.07072	0.07418	0.02167	0.01246
23	0.32374	0.4328	0.00243	0.07462	0.07816	0.02342	0.01396
24	0.30825	0.43408	0.00245	0.07844	0.08206	0.02517	0.01554
25	0.29349	0.43463	0.00246	0.08216	0.08584	0.02693	0.01717
26	0.27945	0.43449	0.00247	0.08578	0.08952	0.02868	0.01887
27	0.26608	0.43372	0.00248	0.08929	0.09308	0.03042	0.02061
28	0.25335	0.43237	0.00247	0.09269	0.09653	0.03214	0.02241
29	0.24122	0.43049	0.00247	0.09596	0.09984	0.03384	0.02424
30	0.22968	0.42811	0.00246	0.09911	0.10303	0.03552	0.02611
31	0.21869	0.42529	0.00245	0.10214	0.10608	0.03716	0.028
32	0.20822	0.42205	0.00244	0.10503	0.109	0.03877	0.02991
33	0.19826	0.41844	0.00242	0.1078	0.11178	0.04035	0.03184
34	0.18877	0.41449	0.00241	0.11043	0.11442	0.04188	0.03378
35	0.17974	0.41024	0.00239	0.11293	0.11693	0.04338	0.03573
36	0.17114	0.40571	0.00236	0.11529	0.1193	0.04482	0.03767
37	0.16295	0.40092	0.00234	0.11753	0.12154	0.04622	0.0396
38	0.15515	0.39592	0.00231	0.11963	0.12363	0.04757	0.04153
39	0.14773	0.39071	0.00229	0.12159	0.12559	0.04886	0.04343
40	0.14066	0.38534	0.00226	0.12343	0.12742	0.05011	0.04532
41	0.13393	0.3798	0.00223	0.12514	0.12911	0.0513	0.04718
42	0.12752	0.37414	0.0022	0.12672	0.13068	0.05243	0.04901
43	0.12142	0.36835	0.00217	0.12818	0.13211	0.05351	0.05081
44	0.11561	0.36248	0.00213	0.12951	0.13342	0.05454	0.05257
45	0.11007	0.35651	0.0021	0.13072	0.13461	0.05551	0.05429
46	0.10481	0.35049	0.00207	0.13181	0.13567	0.05642	0.05596
47	0.09979	0.34441	0.00203	0.13279	0.13662	0.05728	0.0576
48	0.09502	0.33829	0.002	0.13365	0.13745	0.05808	0.05918
49	0.09047	0.33214	0.00197	0.1344	0.13817	0.05883	0.06072
50	0.08614	0.32598	0.00193	0.13504	0.13878	0.05952	0.0622
51	0.08202	0.31982	0.0019	0.13558	0.13928	0.06016	0.06363
52	0.07809	0.31365	0.00186	0.13602	0.13968	0.06075	0.065
53	0.07436	0.3075	0.00183	0.13636	0.13998	0.06128	0.06632
54	0.0708	0.30137	0.00179	0.13661	0.14018	0.06176	0.06758
55	0.06741	0.29527	0.00175	0.13676	0.14029	0.06219	0.06878
56	0.06418	0.2892	0.00172	0.13682	0.14031	0.06257	0.06993
57	0.06111	0.28318	0.00169	0.1368	0.14024	0.0629	0.07101
58	0.05819	0.2772	0.00165	0.13669	0.14009	0.06319	0.07203
59	0.0554	0.27127	0.00162	0.13651	0.13986	0.06343	0.073
60	0.05275	0.2654	0.00158	0.13624	0.13955	0.06362	0.0739
61	0.05023	0.2596	0.00155	0.13591	0.13916	0.06377	0.07475
62	0.04782	0.25385	0.00152	0.1355	0.13871	0.06388	0.07553
63	0.04554	0.24818	0.00148	0.13502	0.13818	0.06394	0.07626
64	0.04336	0.24258	0.00145	0.13448	0.13759	0.06397	0.07692
65	0.04128	0.23705	0.00142	0.13388	0.13694	0.06395	0.07753
66	0.03931	0.2316	0.00138	0.13322	0.13623	0.0639	0.07809
67	0.03743	0.22623	0.00135	0.1325	0.13547	0.06382	0.07858
68	0.03563	0.22093	0.00132	0.13173	0.13465	0.0637	0.07902
69	0.03393	0.21573	0.00129	0.13091	0.13378	0.06354	0.07941
70	0.03231	0.2106	0.00126	0.13004	0.13286	0.06335	0.07974
71	0.03076	0.20556	0.00123	0.12913	0.1319	0.06314	0.08002
72	0.02929	0.2006	0.0012	0.12817	0.13089	0.06289	0.08025
73	0.02789	0.19574	0.00117	0.12717	0.12984	0.06261	0.08042
74	0.02655	0.19095	0.00115	0.12614	0.12876	0.06231	0.08055
75	0.02528	0.18626	0.00112	0.12507	0.12764	0.06198	0.08063
76	0.02407	0.18165	0.00109	0.12396	0.12649	0.06163	0.08067
77	0.02292	0.17713	0.00106	0.12282	0.1253	0.06125	0.08066
78	0.02182	0.1727	0.00104	0.12166	0.12409	0.06085	0.0806
79	0.02078	0.16836	0.00101	0.12047	0.12285	0.06043	0.08051
80	0.01978	0.1641	0.00099	0.11925	0.12159	0.05999	0.08037
81	0.01884	0.15993	0.00096	0.11801	0.1203	0.05953	0.08019
82	0.01794	0.15584	0.00094	0.11674	0.11899	0.05906	0.07998
83	0.01708	0.15184	0.00091	0.11546	0.11766	0.05856	0.07972
84	0.01626	0.14792	0.00089	0.11416	0.11632	0.05805	0.07944
85	0.01548	0.14409	0.00087	0.11285	0.11496	0.05753	0.07911
86	0.01474	0.14034	0.00084	0.11152	0.11359	0.05699	0.07876
87	0.01404	0.13668	0.00082	0.11018	0.1122	0.05644	0.07837
88	0.01336	0.13309	0.0008	0.10882	0.11081	0.05588	0.07796
89	0.01272	0.12959	0.00078	0.10746	0.1094	0.05531	0.07751
90	0.01212	0.12616	0.00076	0.10609	0.10799	0.05473	0.07704
91	0.01154	0.12281	0.00074	0.10471	0.10657	0.05413	0.07654
92	0.01098	0.11954	0.00072	0.10332	0.10514	0.05353	0.07602
93	0.01046	0.11635	0.0007	0.10193	0.10371	0.05292	0.07547
94	0.00996	0.11323	0.00068	0.10054	0.10228	0.05231	0.0749
95	0.00948	0.11019	0.00066	0.09915	0.10085	0.05169	0.07431
96	0.00903	0.10721	0.00065	0.09775	0.09942	0.05106	0.0737
97	0.0086	0.10431	0.00063	0.09635	0.09798	0.05043	0.07307
98	0.00818	0.10148	0.00061	0.09496	0.09655	0.04979	0.07242
99	0.00779	0.09872	0.0006	0.09357	0.09512	0.04915	0.07175
100	0.00742	0.09602	0.00058	0.09218	0.0937	0.04851	0.07107
101	0.00706	0.09339	0.00056	0.09079	0.09228	0.04786	0.07038
102	0.00673	0.09083	0.00055	0.08941	0.09086	0.04722	0.06967
103	0.0064	0.08833	0.00053	0.08803	0.08945	0.04657	0.06895
104	0.0061	0.08589	0.00052	0.08666	0.08805	0.04592	0.06822
105	0.00581	0.08351	0.0005	0.0853	0.08665	0.04527	0.06748
106	0.00553	0.0812	0.00049	0.08394	0.08526	0.04462	0.06673
107	0.00526	0.07894	0.00048	0.08259	0.08388	0.04397	0.06597
108	0.00501	0.07674	0.00046	0.08125	0.08251	0.04333	0.0652
109	0.00477	0.0746	0.00045	0.07992	0.08115	0.04268	0.06442
110	0.00454	0.07251	0.00044	0.07859	0.0798	0.04204	0.06364
111	0.00433	0.07048	0.00043	0.07728	0.07846	0.0414	0.06286
112	0.00412	0.0685	0.00041	0.07598	0.07713	0.04076	0.06207
113	0.00392	0.06657	0.0004	0.07469	0.07581	0.04012	0.06127
114	0.00373	0.06469	0.00039	0.07341	0.0745	0.03949	0.06047
115	0.00356	0.06286	0.00038	0.07214	0.07321	0.03886	0.05967
116	0.00339	0.06108	0.00037	0.07089	0.07193	0.03823	0.05887
117	0.00322	0.05935	0.00036	0.06964	0.07066	0.03761	0.05806
118	0.00307	0.05766	0.00035	0.06841	0.0694	0.03699	0.05726
119	0.00292	0.05602	0.00034	0.0672	0.06816	0.03638	0.05645
120	0.00278	0.05442	0.00033	0.06599	0.06693	0.03577	0.05565
121	0.00265	0.05287	0.00032	0.0648	0.06572	0.03517	0.05485
122	0.00252	0.05136	0.00031	0.06362	0.06452	0.03457	0.05404
123	0.0024	0.04989	0.0003	0.06246	0.06333	0.03398	0.05324
124	0.00229	0.04845	0.00029	0.06131	0.06216	0.03339	0.05245
125	0.00218	0.04706	0.00028	0.06017	0.061	0.03281	0.05165
126	0.00207	0.04571	0.00028	0.05905	0.05986	0.03223	0.05086
127	0.00197	0.04439	0.00027	0.05794	0.05873	0.03166	0.05007
128	0.00188	0.04311	0.00026	0.05685	0.05762	0.0311	0.04928
129	0.00179	0.04186	0.00025	0.05577	0.05652	0.03054	0.0485
130	0.0017	0.04065	0.00025	0.05471	0.05544	0.02999	0.04773
131	0.00162	0.03947	0.00024	0.05366	0.05437	0.02944	0.04696
132	0.00155	0.03833	0.00023	0.05262	0.05332	0.02891	0.04619
133	0.00147	0.03721	0.00023	0.0516	0.05228	0.02837	0.04543
134	0.0014	0.03613	0.00022	0.0506	0.05126	0.02785	0.04468
135	0.00133	0.03508	0.00021	0.04961	0.05025	0.02733	0.04393
136	0.00127	0.03406	0.00021	0.04863	0.04926	0.02681	0.04319
137	0.00121	0.03306	0.0002	0.04767	0.04828	0.02631	0.04245
138	0.00115	0.0321	0.00019	0.04672	0.04732	0.02581	0.04173
139	0.0011	0.03116	0.00019	0.04579	0.04637	0.02532	0.041
140	0.00104	0.03024	0.00018	0.04487	0.04544	0.02483	0.04029
141	0.00099	0.02936	0.00018	0.04397	0.04452	0.02435	0.03958
142	0.00095	0.0285	0.00017	0.04308	0.04361	0.02388	0.03888
143	0.0009	0.02766	0.00017	0.0422	0.04272	0.02341	0.03819
144	0.00086	0.02685	0.00016	0.04134	0.04185	0.02296	0.03751
145	0.00082	0.02606	0.00016	0.0405	0.04099	0.0225	0.03683
146	0.00078	0.02529	0.00015	0.03966	0.04014	0.02206	0.03616
147	0.00074	0.02454	0.00015	0.03885	0.03931	0.02162	0.0355
148	0.00071	0.02382	0.00014	0.03804	0.0385	0.02119	0.03484
149	0.00067	0.02311	0.00014	0.03725	0.03769	0.02076	0.0342
150	0.00064	0.02243	0.00014	0.03647	0.0369	0.02035	0.03356
151	0.00061	0.02177	0.00013	0.03571	0.03613	0.01993	0.03293
152	0.00058	0.02112	0.00013	0.03496	0.03537	0.01953	0.03231
153	0.00055	0.0205	0.00012	0.03422	0.03462	0.01913	0.0317
154	0.00053	0.01989	0.00012	0.03349	0.03388	0.01874	0.0311
155	0.0005	0.0193	0.00012	0.03278	0.03316	0.01835	0.0305
156	0.00048	0.01873	0.00011	0.03208	0.03245	0.01797	0.02991
157	0.00045	0.01817	0.00011	0.0314	0.03175	0.0176	0.02933
158	0.00043	0.01763	0.00011	0.03072	0.03107	0.01724	0.02876
159	0.00041	0.0171	0.0001	0.03006	0.0304	0.01688	0.0282
160	0.00039	0.01659	0.0001	0.02941	0.02974	0.01652	0.02765
161	0.00037	0.0161	0.0001	0.02878	0.0291	0.01618	0.0271
162	0.00035	0.01562	9e-05	0.02815	0.02846	0.01583	0.02656
163	0.00034	0.01515	9e-05	0.02754	0.02784	0.0155	0.02603
164	0.00032	0.0147	9e-05	0.02694	0.02723	0.01517	0.02551
165	0.00031	0.01426	9e-05	0.02634	0.02663	0.01485	0.025
166	0.00029	0.01383	8e-05	0.02577	0.02605	0.01453	0.02449
167	0.00028	0.01342	8e-05	0.0252	0.02547	0.01422	0.024
168	0.00026	0.01302	8e-05	0.02464	0.02491	0.01391	0.02351
169	0.00025	0.01263	8e-05	0.0241	0.02435	0.01361	0.02303
170	0.00024	0.01225	7e-05	0.02356	0.02381	0.01332	0.02256
171	0.00023	0.01188	7e-05	0.02304	0.02328	0.01303	0.02209
172	0.00022	0.01153	7e-05	0.02252	0.02276	0.01274	0.02163
173	0.00021	0.01118	7e-05	0.02202	0.02225	0.01246	0.02118
174	0.0002	0.01084	7e-05	0.02152	0.02175	0.01219	0.02074
175	0.00019	0.01052	6e-05	0.02104	0.02126	0.01192	0.02031
176	0.00018	0.0102	6e-05	0.02056	0.02078	0.01166	0.01988
177	0.00017	0.00989	6e-05	0.0201	0.02031	0.0114	0.01946
178	0.00016	0.0096	6e-05	0.01964	0.01985	0.01115	0.01905
179	0.00015	0.00931	6e-05	0.0192	0.01939	0.0109	0.01865
180	0.00015	0.00903	5e-05	0.01876	0.01895	0.01066	0.01825
181	0.00014	0.00876	5e-05	0.01833	0.01852	0.01042	0.01786
182	0.00013	0.00849	5e-05	0.01791	0.01809	0.01019	0.01748
183	0.00013	0.00824	5e-05	0.0175	0.01768	0.00996	0.0171
184	0.00012	0.00799	5e-05	0.0171	0.01727	0.00974	0.01674
185	0.00011	0.00775	5e-05	0.01671	0.01687	0.00952	0.01637
186	0.00011	0.00751	5e-05	0.01632	0.01648	0.0093	0.01602
187	0.0001	0.00728	4e-05	0.01595	0.0161	0.00909	0.01567
188	0.0001	0.00706	4e-05	0.01558	0.01573	0.00888	0.01533
189	9e-05	0.00685	4e-05	0.01522	0.01536	0.00868	0.01499
190	9e-05	0.00664	4e-05	0.01486	0.01501	0.00848	0.01467
191	9e-05	0.00644	4e-05	0.01452	0.01466	0.00829	0.01434
192	8e-05	0.00625	4e-05	0.01418	0.01431	0.0081	0.01403
193	8e-05	0.00606	4e-05	0.01385	0.01398	0.00791	0.01372
194	7e-05	0.00587	4e-05	0.01352	0.01365	0.00773	0.01341
195	7e-05	0.0057	3e-05	0.01321	0.01333	0.00755	0.01311
196	7e-05	0.00552	3e-05	0.01289	0.01302	0.00738	0.01282
197	6e-05	0.00536	3e-05	0.01259	0.01271	0.00721	0.01254
198	6e-05	0.00519	3e-05	0.01229	0.01241	0.00704	0.01225
199	6e-05	0.00504	3e-05	0.012	0.01212	0.00688	0.01198
200	6e-05	0.00488	3e-05	0.01172	0.01183	0.00672	0.01171
201	5e-05	0.00474	3e-05	0.01144	0.01155	0.00656	0.01145
202	5e-05	0.00459	3e-05	0.01117	0.01127	0.00641	0.01119
203	5e-05	0.00445	3e-05	0.0109	0.01101	0.00626	0.01093
204	5e-05	0.00432	3e-05	0.01065	0.01074	0.00611	0.01069
205	4e-05	0.00419	3e-05	0.01039	0.01049	0.00597	0.01044
206	4e-05	0.00406	2e-05	0.01014	0.01024	0.00583	0.0102
207	4e-05	0.00393	2e-05	0.0099	0.00999	0.00569	0.00997
208	4e-05	0.00381	2e-05	0.00966	0.00975	0.00555	0.00974
209	4e-05	0.0037	2e-05	0.00943	0.00952	0.00542	0.00952
210	3e-05	0.00359	2e-05	0.0092	0.00929	0.00529	0.0093
211	3e-05	0.00348	2e-05	0.00898	0.00906	0.00517	0.00908
212	3e-05	0.00337	2e-05	0.00877	0.00884	0.00505	0.00888
213	3e-05	0.00327	2e-05	0.00855	0.00863	0.00493	0.00867
214	3e-05	0.00317	2e-05	0.00835	0.00842	0.00481	0.00847
215	3e-05	0.00307	2e-05	0.00815	0.00822	0.00469	0.00827
216	3e-05	0.00298	2e-05	0.00795	0.00802	0.00458	0.00808
217	2e-05	0.00289	2e-05	0.00775	0.00782	0.00447	0.00789
218	2e-05	0.0028	2e-05	0.00757	0.00763	0.00436	0.00771
219	2e-05	0.00271	2e-05	0.00738	0.00745	0.00426	0.00753
220	2e-05	0.00263	2e-05	0.0072	0.00726	0.00416	0.00735
221	2e-05	0.00255	2e-05	0.00703	0.00709	0.00406	0.00718
222	2e-05	0.00247	2e-05	0.00685	0.00691	0.00396	0.00701
223	2e-05	0.0024	1e-05	0.00669	0.00674	0.00386	0.00684
224	2e-05	0.00232	1e-05	0.00652	0.00658	0.00377	0.00668
225	2e-05	0.00225	1e-05	0.00636	0.00642	0.00368	0.00652
226	2e-05	0.00218	1e-05	0.00621	0.00626	0.00359	0.00637
227	1e-05	0.00212	1e-05	0.00605	0.0061	0.0035	0.00622
228	1e-05	0.00205	1e-05	0.0059	0.00595	0.00342	0.00607
229	1e-05	0.00199	1e-05	0.00576	0.00581	0.00333	0.00592
230	1e-05	0.00193	1e-05	0.00562	0.00566	0.00325	0.00578
231	1e-05	0.00187	1e-05	0.00548	0.00552	0.00317	0.00565
232	1e-05	0.00181	1e-05	0.00534	0.00539	0.00309	0.00551
233	1e-05	0.00176	1e-05	0.00521	0.00525	0.00302	0.00538
234	1e-05	0.0017	1e-05	0.00508	0.00512	0.00294	0.00525
235	1e-05	0.00165	1e-05	0.00495	0.005	0.00287	0.00512
236	1e-05	0.0016	1e-05	0.00483	0.00487	0.0028	0.005
237	1e-05	0.00155	1e-05	0.00471	0.00475	0.00273	0.00488
238	1e-05	0.0015	1e-05	0.00459	0.00463	0.00267	0.00476
239	1e-05	0.00146	1e-05	0.00448	0.00452	0.0026	0.00465
240	1e-05	0.00141	1e-05	0.00437	0.0044	0.00254	0.00453
241	1e-05	0.00137	1e-05	0.00426	0.00429	0.00247	0.00442
242	1e-05	0.00133	1e-05	0.00415	0.00419	0.00241	0.00432
243	1e-05	0.00129	1e-05	0.00405	0.00408	0.00235	0.00421
244	1e-05	0.00125	1e-05	0.00395	0.00398	0.00229	0.00411
245	1e-05	0.00121	1e-05	0.00385	0.00388	0.00224	0.00401
246	1e-05	0.00117	1e-05	0.00375	0.00378	0.00218	0.00391
247	1e-05	0.00114	1e-05	0.00366	0.00369	0.00213	0.00382
248	1e-05	0.0011	1e-05	0.00356	0.00359	0.00207	0.00372
249	0	0.00107	1e-05	0.00347	0.0035	0.00202	0.00363
250	0	0.00104	1e-05	0.00339	0.00341	0.00197	0.00354
251	0	0.001	1e-05	0.0033	0.00333	0.00192	0.00345
252	0	0.00097	1e-05	0.00322	0.00324	0.00187	0.00337
253	0	0.00094	1e-05	0.00314	0.00316	0.00183	0.00329
254	0	0.00091	1e-05	0.00306	0.00308	0.00178	0.00321
255	0	0.00089	1e-05	0.00298	0.003	0.00174	0.00313
256	0	0.00086	1e-05	0.0029	0.00293	0.00169	0.00305
257	0	0.00083	1e-05	0.00283	0.00285	0.00165	0.00297
258	0	0.00081	0	0.00276	0.00278	0.00161	0.0029
259	0	0.00078	0	0.00269	0.00271	0.00157	0.00283
260	0	0.00076	0	0.00262	0.00264	0.00153	0.00276
261	0	0.00074	0	0.00255	0.00257	0.00149	0.00269
262	0	0.00071	0	0.00249	0.00251	0.00145	0.00262
263	0	0.00069	0	0.00243	0.00244	0.00142	0.00256
264	0	0.00067	0	0.00236	0.00238	0.00138	0.00249
265	0	0.00065	0	0.0023	0.00232	0.00134	0.00243
266	0	0.00063	0	0.00224	0.00226	0.00131	0.00237
267	0	0.00061	0	0.00219	0.0022	0.00128	0.00231
268	0	0.00059	0	0.00213	0.00215	0.00124	0.00225
269	0	0.00057	0	0.00208	0.00209	0.00121	0.0022
270	0	0.00056	0	0.00202	0.00204	0.00118	0.00214
271	0	0.00054	0	0.00197	0.00199	0.00115	0.00209
272	0	0.00052	0	0.00192	0.00193	0.00112	0.00204
273	0	0.00051	0	0.00187	0.00188	0.00109	0.00198
274	0	0.00049	0	0.00182	0.00184	0.00107	0.00193
275	0	0.00047	0	0.00178	0.00179	0.00104	0.00189
276	0	0.00046	0	0.00173	0.00174	0.00101	0.00184
277	0	0.00045	0	0.00169	0.0017	0.00099	0.00179
278	0	0.00043	0	0.00164	0.00165	0.00096	0.00175
279	0	0.00042	0	0.0016	0.00161	0.00094	0.0017
280	0	0.00041	0	0.00156	0.00157	0.00091	0.00166
281	0	0.00039	0	0.00152	0.00153	0.00089	0.00162
282	0	0.00038	0	0.00148	0.00149	0.00087	0.00158
283	0	0.00037	0	0.00144	0.00145	0.00084	0.00154
284	0	0.00036	0	0.0014	0.00141	0.00082	0.0015
285	0	0.00035	0	0.00137	0.00138	0.0008	0.00146
286	0	0.00034	0	0.00133	0.00134	0.00078	0.00142
287	0	0.00033	0	0.0013	0.00131	0.00076	0.00139
288	0	0.00032	0	0.00126	0.00127	0.00074	0.00135
289	0	0.00031	0	0.00123	0.00124	0.00072	0.00132
290	0	0.0003	0	0.0012	0.00121	0.0007	0.00128
291	0	0.00029	0	0.00117	0.00117	0.00068	0.00125
292	0	0.00028	0	0.00114	0.00114	0.00067	0.00122
293	0	0.00027	0	0.00111	0.00111	0.00065	0.00119
294	0	0.00026	0	0.00108	0.00109	0.00063	0.00116
295	0	0.00025	0	0.00105	0.00106	0.00062	0.00113
296	0	0.00025	0	0.00102	0.00103	0.0006	0.0011
297	0	0.00024	0	0.001	0.001	0.00058	0.00107
298	0	0.00023	0	0.00097	0.00098	0.00057	0.00104
299	0	0.00022	0	0.00094	0.00095	0.00055	0.00101
300	0	0.00022	0	0.00092	0.00093	0.00054	0.00099
301	0	0.00021	0	0.0009	0.0009	0.00053	0.00096
302	0	0.0002	0	0.00087	0.00088	0.00051	0.00094
303	0	0.0002	0	0.00085	0.00085	0.0005	0.00091
304	0	0.00019	0	0.00083	0.00083	0.00049	0.00089
305	0	0.00019	0	0.00081	0.00081	0.00047	0.00087
306	0	0.00018	0	0.00078	0.00079	0.00046	0.00085
307	0	0.00017	0	0.00076	0.00077	0.00045	0.00082
308	0	0.00017	0	0.00074	0.00075	0.00044	0.0008
309	0	0.00016	0	0.00072	0.00073	0.00043	0.00078
310	0	0.00016	0	0.0007	0.00071	0.00041	0.00076
311	0	0.00015	0	0.00069	0.00069	0.0004	0.00074
312	0	0.00015	0	0.00067	0.00067	0.00039	0.00072
313	0	0.00014	0	0.00065	0.00065	0.00038	0.0007
314	0	0.00014	0	0.00063	0.00064	0.00037	0.00068
315	0	0.00014	0	0.00062	0.00062	0.00036	0.00067
316	0	0.00013	0	0.0006	0.0006	0.00035	0.00065
317	0	0.00013	0	0.00058	0.00059	0.00034	0.00063
318	0	0.00012	0	0.00057	0.00057	0.00033	0.00062
319	0	0.00012	0	0.00055	0.00056	0.00033	0.0006
320	0	0.00012	0	0.00054	0.00054	0.00032	0.00058
321	0	0.00011	0	0.00052	0.00053	0.00031	0.00057
322	0	0.00011	0	0.00051	0.00051	0.0003	0.00055
323	0	0.00011	0	0.0005	0.0005	0.00029	0.00054
324	0	0.0001	0	0.00048	0.00049	0.00029	0.00053
325	0	0.0001	0	0.00047	0.00047	0.00028	0.00051
326	0	0.0001	0	0.00046	0.00046	0.00027	0.0005
327	0	9e-05	0	0.00045	0.00045	0.00026	0.00049
328	0	9e-05	0	0.00043	0.00044	0.00026	0.00047
329	0	9e-05	0	0.00042	0.00043	0.00025	0.00046
330	0	9e-05	0	0.00041	0.00041	0.00024	0.00045
331	0	8e-05	0	0.0004	0.0004	0.00024	0.00044
332	0	8e-05	0	0.00039	0.00039	0.00023	0.00043
333	0	8e-05	0	0.00038	0.00038	0.00022	0.00041
334	0	8e-05	0	0.00037	0.00037	0.00022	0.0004
335	0	7e-05	0	0.00036	0.00036	0.00021	0.00039
336	0	7e-05	0	0.00035	0.00035	0.00021	0.00038
337	0	7e-05	0	0.00034	0.00034	0.0002	0.00037
338	0	7e-05	0	0.00033	0.00033	0.0002	0.00036
339	0	6e-05	0	0.00032	0.00033	0.00019	0.00035
340	0	6e-05	0	0.00031	0.00032	0.00019	0.00034
341	0	6e-05	0	0.00031	0.00031	0.00018	0.00033
342	0	6e-05	0	0.0003	0.0003	0.00018	0.00033
343	0	6e-05	0	0.00029	0.00029	0.00017	0.00032
344	0	5e-05	0	0.00028	0.00028	0.00017	0.00031
345	0	5e-05	0	0.00027	0.00028	0.00016	0.0003
346	0	5e-05	0	0.00027	0.00027	0.00016	0.00029
347	0	5e-05	0	0.00026	0.00026	0.00015	0.00028
348	0	5e-05	0	0.00025	0.00025	0.00015	0.00028
349	0	5e-05	0	0.00025	0.00025	0.00015	0.00027
350	0	5e-05	0	0.00024	0.00024	0.00014	0.00026
351	0	4e-05	0	0.00023	0.00023	0.00014	0.00026
352	0	4e-05	0	0.00023	0.00023	0.00013	0.00025
353	0	4e-05	0	0.00022	0.00022	0.00013	0.00024
354	0	4e-05	0	0.00021	0.00022	0.00013	0.00024
355	0	4e-05	0	0.00021	0.00021	0.00012	0.00023
356	0	4e-05	0	0.0002	0.0002	0.00012	0.00022
357	0	4e-05	0	0.0002	0.0002	0.00012	0.00022
358	0	4e-05	0	0.00019	0.00019	0.00011	0.00021
359	0	3e-05	0	0.00019	0.00019	0.00011	0.00021
360	0	3e-05	0	0.00018	0.00018	0.00011	0.0002
361	0	3e-05	0	0.00018	0.00018	0.00011	0.0002
362	0	3e-05	0	0.00017	0.00017	0.0001	0.00019
363	0	3e-05	0	0.00017	0.00017	0.0001	0.00018
364	0	3e-05	0	0.00016	0.00016	0.0001	0.00018
365	0	3e-05	0	0.00016	0.00016	9e-05	0.00018
366	0	3e-05	0	0.00015	0.00016	9e-05	0.00017
367	0	3e-05	0	0.00015	0.00015	9e-05	0.00017
368	0	3e-05	0	0.00015	0.00015	9e-05	0.00016
369	0	3e-05	0	0.00014	0.00014	8e-05	0.00016
370	0	2e-05	0	0.00014	0.00014	8e-05	0.00015
371	0	2e-05	0	0.00014	0.00014	8e-05	0.00015
372	0	2e-05	0	0.00013	0.00013	8e-05	0.00014
373	0	2e-05	0	0.00013	0.00013	8e-05	0.00014
374	0	2e-05	0	0.00012	0.00013	7e-05	0.00014
375	0	2e-05	0	0.00012	0.00012	7e-05	0.00013
376	0	2e-05	0	0.00012	0.00012	7e-05	0.00013
377	0	2e-05	0	0.00011	0.00012	7e-05	0.00013
378	0	2e-05	0	0.00011	0.00011	7e-05	0.00012
379	0	2e-05	0	0.00011	0.00011	6e-05	0.00012
380	0	2e-05	0	0.00011	0.00011	6e-05	0.00012
381	0	2e-05	0	0.0001	0.0001	6e-05	0.00011
382	0	2e-05	0	0.0001	0.0001	6e-05	0.00011
383	0	2e-05	0	0.0001	0.0001	6e-05	0.00011
384	0	2e-05	0	9e-05	9e-05	6e-05	0.0001
385	0	2e-05	0	9e-05	9e-05	5e-05	0.0001
386	0	1e-05	0	9e-05	9e-05	5e-05	0.0001
387	0	1e-05	0	9e-05	9e-05	5e-05	0.0001
388	0	1e-05	0	8e-05	9e-05	5e-05	9e-05
389	0	1e-05	0	8e-05	8e-05	5e-05	9e-05
390	0	1e-05	0	8e-05	8e-05	5e-05	9e-05
391	0	1e-05	0	8e-05	8e-05	5e-05	9e-05
392	0	1e-05	0	8e-05	8e-05	4e-05	8e-05
393	0	1e-05	0	7e-05	7e-05	4e-05	8e-05
394	0	1e-05	0	7e-05	7e-05	4e-05	8e-05
395	0	1e-05	0	7e-05	7e-05	4e-05	8e-05
396	0	1e-05	0	7e-05	7e-05	4e-05	8e-05
397	0	1e-05	0	7e-05	7e-05	4e-05	7e-05
398	0	1e-05	0	6e-05	6e-05	4e-05	7e-05
399	0	1e-05	0	6e-05	6e-05	4e-05	7e-05
400	0	1e-05	0	6e-05	6e-05	4e-05	7e-05

## Sheet: AT value
MATLAB											after normalization
		ROI 1(Top)	ROI 2	ROI 3	ROI 4	ROI 5	ROI 6	ROI 7(Excretion)				ROI 1(Top)	ROI 2	ROI 3	ROI 4	ROI 5	ROI 6	ROI 7(Excretion)
	0	1	0	0	0	0	0	0			0	1	0.00411188	0.000637309	7.04352e-05	2.02586e-05	1.00256e-05	9.35607e-06
	15	0.47925	0.3878	0.00206	0.0419	0.04457	0.0103	0.00427			15	0.421671	0.121009	0.000330252	0.0423379	0.0133664	0.0133664	0.000170605
	30	0.22968	0.42811	0.00246	0.09911	0.10303	0.03552	0.02611			30	0.221836	0.143482	0.00054283	0.0797516	0.0237403	0.00219535	0.0175404
	45	0.11007	0.35651	0.0021	0.13072	0.13461	0.05551	0.05429			45	0.104777	0.141191	0.000353872	0.0916087	0.0346462	0.00745414	0.051777
	60	0.05275	0.2654	0.00158	0.13624	0.13955	0.06362	0.0739			60	0.049353	0.125964	0.000247583	0.0944195	0.0427071	0.0171186	0.0683896
	75	0.02528	0.18626	0.00112	0.12507	0.12764	0.06198	0.08063			75	0.0231942	0.108668	0.000164914	0.0904159	0.0500278	0.0239667	0.0724585
	90	0.01212	0.12616	0.00076	0.10609	0.10799	0.05473	0.07704			90	0.0111009	0.0908118	0.000389302	0.0877587	0.057973	0.0312823	0.0710634
	105	0.00581	0.08351	0.0005	0.0853	0.08665	0.04527	0.06748			105	0.00516049	0.0715556	0.000318442	0.0813223	0.0607255	0.0401521	0.0644253
	120	0.00278	0.05442	0.00033	0.06599	0.06693	0.03577	0.05565			120	0.00375511	0.0621923	0.000271203	0.0783817	0.061003	0.0413324	0.0619608
		ROI 1(最上方)	ROI 2	ROI 3	ROI 4	ROI 5	ROI 6	ROI 7排水口		Weighted AT
	0	0	0	0	0	0	0	0
	15	0.0144346	0.473289	0.705068	0.000109248	0.490145	0.0886297	0		ROI	1	2	3	4	5	6	7
	30	0.00116632	0.442024	0.607367	0.0381508	0.592252	0.880208	0.107724
	45	0.00231267	0.364772	0.691375	0.08952	0.551482	0.749463	0.00214265		CC	144	612	252	64	144	252	144	1612
	60	0.0041471	0.276025	0.711158	0.0942259	0.481589	0.53425	0.00556006
	75	0.00680786	0.173537	0.727191	0.076772	0.369732	0.376155	0.0102711		AT	0.104892	0.388325	0.513026	0.706793	0.37581	0.607128	0.458104
	90	0.00707084	0.0785038	0.237911	0.0298564	0.21452	0.183548	0.00601829
	105	0.0124975	0.0204919	0.131853	0.00217452	0.0895126	0.0127808	0.00204915			15.1045	237.655	129.283	45.2348	54.1167	152.996	65.967	700.357
	120	0.123033	0.0203978	0.0317456	0.0352616	0.00784191	0.024182	0.0128598
										ATwi	0.434465
	SUM	0.17147	1.84904	3.84367	0.366071	2.79707	2.84922	0.146625
	AT	0.13803	0.453265	0.653509	0.201679	0.557482	0.562654	0.127639		0.112537	0.388347	0.634567	0.940892	0.375464	0.604492	0.456366
	SUM	0.0484369	0.568955	1.83986	0.298778	1.1632	1.13092	0.0367584
	AT	0.0778114	0.337329	0.606607	0.223151	0.482327	0.475587	0.0857419
