# Supplementary material for: A quantitative evaluation of multiple biokinetic models using an assembled water phantom: A feasibility study
Source: PLoS One. 2017 Dec 21;12(12):e0189244. doi: 10.1371/journal.pone.0189244 (PMC5739403; doi:10.1371/journal.pone.0189244)
Supplement: S4 Table — (XLSX) [file pone.0189244.s004.xlsx]

## Sheet: Original combination
Matlab data									Raw data
0	1	0	0	0	0	0	0		after normalization
1	0.93554	0.06206	0.00047	1e-05	0	0	0			ROI 1(Top)	ROI 2	ROI 3	ROI 4	ROI 5	ROI 6	ROI 7(Excretion)
2	0.87524	0.11906	0.00182	4e-05	0	0	0		0	1	0.00030291	0.000177977	0.000177977	4.37418e-05	0	4.92379e-05
3	0.81882	0.17136	0.00392	0.00013	1e-05	0	0		15	0.574509	0.0991769	0.026694	0.00756387	0.00265073	0.00265073	0.000587767
4	0.76604	0.21928	0.00669	0.0003	2e-05	0	0		30	0.337763	0.137629	0.0555588	0.0260367	0.0100743	0.00828609	0.00341097
5	0.71666	0.26312	0.01005	0.00054	5e-05	0	0		45	0.171644	0.145322	0.0833955	0.0498988	0.0236338	0.019771	0.0104118
6	0.67046	0.30317	0.0139	0.00088	0.0001	1e-05	0		60	0.106034	0.13637	0.0931456	0.0631285	0.0349997	0.0275453	0.0162541
7	0.62725	0.33971	0.01817	0.00131	0.00017	2e-05	0		75	0.0471991	0.119378	0.10084	0.0779165	0.0517862	0.0449734	0.0316429
8	0.58681	0.37297	0.0228	0.00184	0.00027	3e-05	0		90	0.0326901	0.112267	0.100599	0.0826727	0.0568889	0.04923	0.0355595
9	0.54899	0.4032	0.02773	0.00245	0.0004	5e-05	0		105	0.00790653	0.0777482	0.0913947	0.0811143	0.0713863	0.0632849	0.0541306
10	0.5136	0.43062	0.0329	0.00316	0.00057	8e-05	0		120	0.00504627	0.0660426	0.0805042	0.0745888	0.068366	0.0661762	0.0584552
11	0.48049	0.45543	0.03826	0.00395	0.00079	0.00012	1e-05
12	0.44952	0.47782	0.04377	0.00482	0.00104	0.00017	1e-05
13	0.42055	0.49798	0.04939	0.00576	0.00135	0.00024	2e-05
14	0.39344	0.51607	0.05507	0.00677	0.0017	0.00033	3e-05
15	0.36808	0.53224	0.0608	0.00783	0.00211	0.00044	4e-05
16	0.34435	0.54664	0.06653	0.00895	0.00256	0.00057	5e-05
17	0.32215	0.55941	0.07225	0.01011	0.00307	0.00072	7e-05
18	0.30139	0.57066	0.07793	0.01131	0.00363	0.00091	0.0001
19	0.28196	0.58053	0.08355	0.01253	0.00423	0.00112	0.00013
20	0.26379	0.58911	0.0891	0.01378	0.00489	0.00137	0.00016
21	0.24678	0.59651	0.09455	0.01505	0.00559	0.00165	0.00021
22	0.23087	0.60282	0.0999	0.01633	0.00633	0.00196	0.00026
23	0.21599	0.60812	0.10512	0.01762	0.00712	0.00232	0.00032
24	0.20207	0.61251	0.11022	0.0189	0.00795	0.00271	0.00039
25	0.18904	0.61605	0.11519	0.02018	0.00881	0.00313	0.00047
26	0.17686	0.61881	0.12001	0.02146	0.00971	0.0036	0.00056
27	0.16546	0.62087	0.12469	0.02272	0.01064	0.00411	0.00066
28	0.15479	0.62227	0.12921	0.02397	0.0116	0.00466	0.00077
29	0.14482	0.62307	0.13358	0.0252	0.01258	0.00525	0.0009
30	0.13548	0.62333	0.13779	0.02641	0.01359	0.00588	0.00104
31	0.12675	0.62309	0.14183	0.02759	0.01462	0.00655	0.0012
32	0.11858	0.6224	0.14572	0.02875	0.01566	0.00726	0.00137
33	0.11093	0.6213	0.14944	0.02988	0.01672	0.00801	0.00155
34	0.10378	0.61982	0.15301	0.03098	0.01778	0.0088	0.00175
35	0.09709	0.618	0.15641	0.03205	0.01886	0.00963	0.00197
36	0.09083	0.61587	0.15965	0.03309	0.01993	0.01049	0.0022
37	0.08498	0.61347	0.16274	0.03409	0.02102	0.01139	0.00245
38	0.0795	0.61081	0.16567	0.03506	0.0221	0.01233	0.00272
39	0.07438	0.60793	0.16844	0.03599	0.02317	0.01329	0.003
40	0.06958	0.60484	0.17107	0.03689	0.02425	0.01429	0.0033
41	0.0651	0.60157	0.17355	0.03775	0.02531	0.01532	0.00362
42	0.0609	0.59814	0.17588	0.03858	0.02637	0.01637	0.00395
43	0.05698	0.59457	0.17808	0.03937	0.02742	0.01746	0.0043
44	0.0533	0.59087	0.18013	0.04013	0.02845	0.01856	0.00467
45	0.04987	0.58706	0.18205	0.04085	0.02947	0.01969	0.00505
46	0.04665	0.58315	0.18384	0.04153	0.03047	0.02085	0.00545
47	0.04365	0.57915	0.1855	0.04219	0.03145	0.02202	0.00587
48	0.04083	0.57509	0.18704	0.0428	0.03242	0.0232	0.0063
49	0.0382	0.57096	0.18846	0.04338	0.03336	0.02441	0.00674
50	0.03574	0.56677	0.18976	0.04393	0.03429	0.02562	0.0072
51	0.03343	0.56255	0.19095	0.04445	0.03519	0.02685	0.00768
52	0.03128	0.55829	0.19204	0.04493	0.03607	0.02809	0.00816
53	0.02926	0.554	0.19301	0.04539	0.03693	0.02933	0.00866
54	0.02738	0.54969	0.19389	0.04581	0.03776	0.03058	0.00918
55	0.02561	0.54537	0.19466	0.04621	0.03856	0.03184	0.0097
56	0.02396	0.54104	0.19535	0.04657	0.03934	0.0331	0.01024
57	0.02242	0.5367	0.19594	0.04691	0.0401	0.03436	0.01078
58	0.02097	0.53237	0.19644	0.04722	0.04083	0.03561	0.01134
59	0.01962	0.52804	0.19687	0.0475	0.04153	0.03687	0.0119
60	0.01836	0.52372	0.19721	0.04775	0.04221	0.03812	0.01248
61	0.01717	0.51941	0.19747	0.04799	0.04286	0.03937	0.01306
62	0.01606	0.51512	0.19766	0.04819	0.04348	0.04061	0.01365
63	0.01503	0.51085	0.19778	0.04838	0.04408	0.04184	0.01424
64	0.01406	0.5066	0.19783	0.04854	0.04465	0.04306	0.01484
65	0.01315	0.50237	0.19781	0.04868	0.0452	0.04427	0.01545
66	0.01231	0.49816	0.19773	0.0488	0.04572	0.04546	0.01606
67	0.01151	0.49398	0.19759	0.0489	0.04621	0.04665	0.01667
68	0.01077	0.48984	0.1974	0.04898	0.04668	0.04782	0.01728
69	0.01008	0.48572	0.19715	0.04904	0.04712	0.04897	0.0179
70	0.00943	0.48163	0.19685	0.04909	0.04754	0.0501	0.01852
71	0.00882	0.47757	0.1965	0.04911	0.04793	0.05122	0.01913
72	0.00825	0.47355	0.1961	0.04912	0.0483	0.05232	0.01975
73	0.00772	0.46955	0.19566	0.04912	0.04865	0.05341	0.02037
74	0.00722	0.4656	0.19518	0.0491	0.04897	0.05447	0.02099
75	0.00676	0.46167	0.19466	0.04906	0.04927	0.05551	0.0216
76	0.00632	0.45779	0.19409	0.04901	0.04955	0.05653	0.02221
77	0.00591	0.45393	0.19349	0.04895	0.0498	0.05752	0.02282
78	0.00553	0.45011	0.19286	0.04887	0.05004	0.0585	0.02342
79	0.00518	0.44633	0.1922	0.04879	0.05025	0.05945	0.02402
80	0.00484	0.44258	0.1915	0.04869	0.05044	0.06038	0.02461
81	0.00453	0.43887	0.19077	0.04858	0.05062	0.06128	0.0252
82	0.00424	0.4352	0.19002	0.04846	0.05077	0.06216	0.02579
83	0.00396	0.43155	0.18924	0.04833	0.05091	0.06302	0.02636
84	0.00371	0.42795	0.18844	0.04819	0.05102	0.06385	0.02693
85	0.00347	0.42438	0.18761	0.04804	0.05112	0.06465	0.02749
86	0.00325	0.42084	0.18676	0.04788	0.0512	0.06544	0.02805
87	0.00304	0.41734	0.18589	0.04772	0.05127	0.06619	0.02859
88	0.00284	0.41387	0.18501	0.04755	0.05132	0.06692	0.02913
89	0.00266	0.41044	0.1841	0.04737	0.05135	0.06763	0.02966
90	0.00249	0.40704	0.18318	0.04718	0.05137	0.06831	0.03018
91	0.00233	0.40368	0.18225	0.04699	0.05138	0.06896	0.03068
92	0.00218	0.40034	0.1813	0.04679	0.05137	0.06959	0.03118
93	0.00204	0.39704	0.18033	0.04659	0.05134	0.0702	0.03167
94	0.0019	0.39378	0.17936	0.04638	0.05131	0.07078	0.03215
95	0.00178	0.39054	0.17837	0.04616	0.05126	0.07133	0.03262
96	0.00167	0.38734	0.17737	0.04594	0.0512	0.07187	0.03308
97	0.00156	0.38417	0.17636	0.04572	0.05112	0.07237	0.03352
98	0.00146	0.38103	0.17535	0.04549	0.05104	0.07285	0.03396
99	0.00137	0.37792	0.17432	0.04526	0.05095	0.07331	0.03438
100	0.00128	0.37483	0.17329	0.04502	0.05084	0.07374	0.0348
101	0.00119	0.37178	0.17225	0.04479	0.05073	0.07416	0.0352
102	0.00112	0.36876	0.17121	0.04454	0.0506	0.07454	0.03559
103	0.00105	0.36577	0.17016	0.0443	0.05047	0.07491	0.03597
104	0.00098	0.36281	0.16911	0.04405	0.05033	0.07525	0.03633
105	0.00092	0.35987	0.16805	0.0438	0.05018	0.07557	0.03669
106	0.00086	0.35696	0.16699	0.04355	0.05002	0.07586	0.03703
107	0.0008	0.35409	0.16593	0.0433	0.04985	0.07614	0.03736
108	0.00075	0.35123	0.16487	0.04304	0.04968	0.07639	0.03768
109	0.0007	0.34841	0.1638	0.04279	0.0495	0.07663	0.03799
110	0.00066	0.34561	0.16273	0.04253	0.04931	0.07684	0.03828
111	0.00061	0.34283	0.16166	0.04227	0.04912	0.07703	0.03856
112	0.00057	0.34009	0.16059	0.04201	0.04892	0.07721	0.03884
113	0.00054	0.33736	0.15952	0.04175	0.04871	0.07736	0.0391
114	0.0005	0.33467	0.15845	0.04148	0.04851	0.07749	0.03934
115	0.00047	0.33199	0.15739	0.04122	0.04829	0.07761	0.03958
116	0.00044	0.32935	0.15632	0.04096	0.04807	0.07771	0.03981
117	0.00041	0.32672	0.15525	0.04069	0.04785	0.07779	0.04002
118	0.00038	0.32412	0.15419	0.04043	0.04762	0.07785	0.04022
119	0.00036	0.32155	0.15313	0.04016	0.04739	0.0779	0.04042
120	0.00034	0.31899	0.15207	0.0399	0.04715	0.07793	0.0406
121	0.00032	0.31646	0.15101	0.03963	0.04691	0.07794	0.04077
122	0.00029	0.31395	0.14995	0.03937	0.04667	0.07794	0.04092
123	0.00028	0.31147	0.1489	0.0391	0.04642	0.07792	0.04107
124	0.00026	0.309	0.14785	0.03884	0.04618	0.07788	0.04121
125	0.00024	0.30656	0.14681	0.03857	0.04593	0.07784	0.04134
126	0.00023	0.30414	0.14577	0.03831	0.04567	0.07777	0.04146
127	0.00021	0.30174	0.14473	0.03805	0.04542	0.0777	0.04156
128	0.0002	0.29936	0.14369	0.03778	0.04516	0.07761	0.04166
129	0.00018	0.297	0.14266	0.03752	0.0449	0.07751	0.04175
130	0.00017	0.29466	0.14164	0.03726	0.04464	0.07739	0.04183
131	0.00016	0.29235	0.14062	0.037	0.04438	0.07726	0.0419
132	0.00015	0.29005	0.1396	0.03674	0.04411	0.07713	0.04195
133	0.00014	0.28777	0.13859	0.03648	0.04385	0.07698	0.04201
134	0.00013	0.28551	0.13758	0.03622	0.04358	0.07681	0.04205
135	0.00012	0.28327	0.13658	0.03596	0.04331	0.07664	0.04208
136	0.00012	0.28105	0.13558	0.03571	0.04304	0.07646	0.0421
137	0.00011	0.27885	0.13459	0.03545	0.04277	0.07627	0.04212
138	0.0001	0.27667	0.1336	0.0352	0.0425	0.07606	0.04213
139	9e-05	0.2745	0.13262	0.03494	0.04223	0.07585	0.04213
140	9e-05	0.27236	0.13164	0.03469	0.04196	0.07563	0.04212
141	8e-05	0.27023	0.13067	0.03444	0.04169	0.0754	0.04211
142	8e-05	0.26811	0.1297	0.03419	0.04142	0.07516	0.04208
143	7e-05	0.26602	0.12874	0.03394	0.04115	0.07492	0.04205
144	7e-05	0.26395	0.12779	0.03369	0.04088	0.07466	0.04202
145	6e-05	0.26189	0.12684	0.03345	0.04061	0.0744	0.04197
146	6e-05	0.25984	0.12589	0.0332	0.04034	0.07413	0.04192
147	6e-05	0.25782	0.12495	0.03296	0.04007	0.07385	0.04187
148	5e-05	0.25581	0.12402	0.03271	0.0398	0.07357	0.0418
149	5e-05	0.25382	0.1231	0.03247	0.03953	0.07328	0.04173
150	5e-05	0.25184	0.12217	0.03223	0.03926	0.07299	0.04166
151	4e-05	0.24988	0.12126	0.03199	0.03899	0.07269	0.04158
152	4e-05	0.24794	0.12035	0.03176	0.03872	0.07238	0.04149
153	4e-05	0.24601	0.11944	0.03152	0.03845	0.07207	0.0414
154	3e-05	0.2441	0.11855	0.03129	0.03818	0.07175	0.0413
155	3e-05	0.2422	0.11765	0.03105	0.03792	0.07143	0.0412
156	3e-05	0.24032	0.11677	0.03082	0.03765	0.0711	0.04109
157	3e-05	0.23845	0.11589	0.03059	0.03739	0.07077	0.04098
158	3e-05	0.2366	0.11501	0.03036	0.03712	0.07044	0.04086
159	3e-05	0.23476	0.11414	0.03014	0.03686	0.0701	0.04074
160	2e-05	0.23294	0.11328	0.02991	0.0366	0.06976	0.04062
161	2e-05	0.23114	0.11242	0.02969	0.03634	0.06941	0.04048
162	2e-05	0.22934	0.11157	0.02946	0.03608	0.06906	0.04035
163	2e-05	0.22756	0.11073	0.02924	0.03582	0.06871	0.04021
164	2e-05	0.2258	0.10989	0.02902	0.03556	0.06835	0.04007
165	2e-05	0.22405	0.10905	0.0288	0.03531	0.06799	0.03993
166	2e-05	0.22231	0.10822	0.02858	0.03505	0.06763	0.03978
167	1e-05	0.22059	0.1074	0.02837	0.0348	0.06727	0.03962
168	1e-05	0.21888	0.10659	0.02815	0.03454	0.06691	0.03947
169	1e-05	0.21719	0.10577	0.02794	0.03429	0.06654	0.03931
170	1e-05	0.21551	0.10497	0.02773	0.03404	0.06617	0.03915
171	1e-05	0.21384	0.10417	0.02752	0.03379	0.0658	0.03898
172	1e-05	0.21218	0.10338	0.02731	0.03354	0.06542	0.03882
173	1e-05	0.21054	0.10259	0.0271	0.0333	0.06505	0.03865
174	1e-05	0.20891	0.10181	0.0269	0.03305	0.06468	0.03848
175	1e-05	0.2073	0.10103	0.02669	0.03281	0.0643	0.0383
176	1e-05	0.20569	0.10026	0.02649	0.03257	0.06392	0.03812
177	1e-05	0.2041	0.09949	0.02629	0.03233	0.06354	0.03795
178	1e-05	0.20252	0.09873	0.02609	0.03209	0.06316	0.03777
179	1e-05	0.20096	0.09798	0.02589	0.03185	0.06278	0.03758
180	1e-05	0.1994	0.09723	0.02569	0.03161	0.0624	0.0374
181	1e-05	0.19786	0.09648	0.0255	0.03138	0.06202	0.03721
182	1e-05	0.19633	0.09575	0.0253	0.03114	0.06164	0.03702
183	1e-05	0.19482	0.09501	0.02511	0.03091	0.06126	0.03683
184	0	0.19331	0.09429	0.02492	0.03068	0.06088	0.03664
185	0	0.19182	0.09356	0.02473	0.03045	0.06049	0.03645
186	0	0.19033	0.09285	0.02454	0.03022	0.06011	0.03626
187	0	0.18886	0.09214	0.02435	0.03	0.05973	0.03606
188	0	0.1874	0.09143	0.02417	0.02977	0.05935	0.03587
189	0	0.18596	0.09073	0.02398	0.02955	0.05897	0.03567
190	0	0.18452	0.09003	0.0238	0.02932	0.05859	0.03547
191	0	0.1831	0.08934	0.02362	0.0291	0.05821	0.03527
192	0	0.18168	0.08866	0.02343	0.02888	0.05783	0.03507
193	0	0.18028	0.08798	0.02326	0.02867	0.05745	0.03487
194	0	0.17889	0.0873	0.02308	0.02845	0.05707	0.03467
195	0	0.17751	0.08663	0.0229	0.02823	0.05669	0.03447
196	0	0.17614	0.08597	0.02272	0.02802	0.05631	0.03427
197	0	0.17478	0.08531	0.02255	0.02781	0.05594	0.03407
198	0	0.17343	0.08465	0.02238	0.0276	0.05556	0.03386
199	0	0.17209	0.084	0.02221	0.02739	0.05519	0.03366
200	0	0.17076	0.08336	0.02204	0.02718	0.05481	0.03346
201	0	0.16944	0.08272	0.02187	0.02697	0.05444	0.03325
202	0	0.16813	0.08208	0.0217	0.02677	0.05407	0.03305
203	0	0.16684	0.08145	0.02153	0.02657	0.0537	0.03285
204	0	0.16555	0.08082	0.02137	0.02636	0.05333	0.03264
205	0	0.16427	0.0802	0.0212	0.02616	0.05297	0.03244
206	0	0.163	0.07959	0.02104	0.02596	0.0526	0.03224
207	0	0.16175	0.07897	0.02088	0.02577	0.05223	0.03203
208	0	0.1605	0.07837	0.02072	0.02557	0.05187	0.03183
209	0	0.15926	0.07776	0.02056	0.02538	0.05151	0.03162
210	0	0.15803	0.07717	0.0204	0.02518	0.05115	0.03142
211	0	0.15681	0.07657	0.02024	0.02499	0.05079	0.03122
212	0	0.1556	0.07598	0.02009	0.0248	0.05043	0.03102
213	0	0.1544	0.0754	0.01993	0.02461	0.05008	0.03081
214	0	0.15321	0.07482	0.01978	0.02442	0.04972	0.03061
215	0	0.15203	0.07424	0.01963	0.02424	0.04937	0.03041
216	0	0.15086	0.07367	0.01948	0.02405	0.04902	0.03021
217	0	0.14969	0.07311	0.01933	0.02387	0.04867	0.03001
218	0	0.14854	0.07254	0.01918	0.02368	0.04832	0.02981
219	0	0.14739	0.07198	0.01903	0.0235	0.04798	0.02961
220	0	0.14626	0.07143	0.01889	0.02332	0.04763	0.02941
221	0	0.14513	0.07088	0.01874	0.02314	0.04729	0.02921
222	0	0.14401	0.07034	0.0186	0.02297	0.04695	0.02901
223	0	0.1429	0.06979	0.01845	0.02279	0.04661	0.02881
224	0	0.1418	0.06926	0.01831	0.02262	0.04628	0.02862
225	0	0.1407	0.06872	0.01817	0.02244	0.04594	0.02842
226	0	0.13962	0.06819	0.01803	0.02227	0.04561	0.02823
227	0	0.13854	0.06767	0.01789	0.0221	0.04528	0.02803
228	0	0.13747	0.06715	0.01775	0.02193	0.04495	0.02784
229	0	0.13641	0.06663	0.01762	0.02176	0.04462	0.02764
230	0	0.13536	0.06612	0.01748	0.0216	0.04429	0.02745
231	0	0.13432	0.06561	0.01735	0.02143	0.04397	0.02726
232	0	0.13328	0.0651	0.01721	0.02127	0.04365	0.02707
233	0	0.13225	0.0646	0.01708	0.0211	0.04333	0.02688
234	0	0.13123	0.0641	0.01695	0.02094	0.04301	0.02669
235	0	0.13022	0.06361	0.01682	0.02078	0.04269	0.0265
236	0	0.12922	0.06312	0.01669	0.02062	0.04238	0.02631
237	0	0.12822	0.06263	0.01656	0.02046	0.04206	0.02613
238	0	0.12723	0.06215	0.01643	0.0203	0.04175	0.02594
239	0	0.12625	0.06167	0.01631	0.02015	0.04144	0.02576
240	0	0.12528	0.0612	0.01618	0.01999	0.04114	0.02557
241	0	0.12431	0.06073	0.01606	0.01984	0.04083	0.02539
242	0	0.12335	0.06026	0.01593	0.01969	0.04053	0.02521
243	0	0.1224	0.05979	0.01581	0.01954	0.04023	0.02503
244	0	0.12146	0.05933	0.01569	0.01939	0.03993	0.02485
245	0	0.12052	0.05888	0.01557	0.01924	0.03963	0.02467
246	0	0.11959	0.05842	0.01545	0.01909	0.03934	0.02449
247	0	0.11867	0.05797	0.01533	0.01894	0.03904	0.02431
248	0	0.11776	0.05753	0.01521	0.0188	0.03875	0.02413
249	0	0.11685	0.05708	0.01509	0.01865	0.03846	0.02396
250	0	0.11595	0.05664	0.01498	0.01851	0.03817	0.02379
251	0	0.11505	0.05621	0.01486	0.01837	0.03789	0.02361
252	0	0.11417	0.05577	0.01475	0.01822	0.0376	0.02344
253	0	0.11329	0.05534	0.01463	0.01808	0.03732	0.02327
254	0	0.11241	0.05492	0.01452	0.01794	0.03704	0.0231
255	0	0.11155	0.05449	0.01441	0.01781	0.03676	0.02293
256	0	0.11069	0.05407	0.0143	0.01767	0.03649	0.02276
257	0	0.10983	0.05366	0.01419	0.01753	0.03621	0.02259
258	0	0.10899	0.05324	0.01408	0.0174	0.03594	0.02243
259	0	0.10815	0.05283	0.01397	0.01726	0.03567	0.02226
260	0	0.10731	0.05243	0.01386	0.01713	0.0354	0.0221
261	0	0.10649	0.05202	0.01376	0.017	0.03513	0.02193
262	0	0.10567	0.05162	0.01365	0.01687	0.03487	0.02177
263	0	0.10485	0.05122	0.01354	0.01674	0.0346	0.02161
264	0	0.10404	0.05083	0.01344	0.01661	0.03434	0.02145
265	0	0.10324	0.05044	0.01334	0.01648	0.03408	0.02129
266	0	0.10244	0.05005	0.01323	0.01636	0.03383	0.02113
267	0	0.10165	0.04966	0.01313	0.01623	0.03357	0.02097
268	0	0.10087	0.04928	0.01303	0.0161	0.03331	0.02082
269	0	0.10009	0.0489	0.01293	0.01598	0.03306	0.02066
270	0	0.09932	0.04852	0.01283	0.01586	0.03281	0.02051
271	0	0.09856	0.04815	0.01273	0.01574	0.03256	0.02035
272	0	0.0978	0.04778	0.01263	0.01561	0.03232	0.0202
273	0	0.09704	0.04741	0.01254	0.01549	0.03207	0.02005
274	0	0.09629	0.04704	0.01244	0.01537	0.03183	0.0199
275	0	0.09555	0.04668	0.01234	0.01526	0.03158	0.01975
276	0	0.09482	0.04632	0.01225	0.01514	0.03134	0.0196
277	0	0.09408	0.04597	0.01215	0.01502	0.03111	0.01946
278	0	0.09336	0.04561	0.01206	0.01491	0.03087	0.01931
279	0	0.09264	0.04526	0.01197	0.01479	0.03063	0.01916
280	0	0.09193	0.04491	0.01188	0.01468	0.0304	0.01902
281	0	0.09122	0.04456	0.01178	0.01456	0.03017	0.01888
282	0	0.09051	0.04422	0.01169	0.01445	0.02994	0.01874
283	0	0.08982	0.04388	0.0116	0.01434	0.02971	0.01859
284	0	0.08912	0.04354	0.01151	0.01423	0.02948	0.01845
285	0	0.08844	0.04321	0.01142	0.01412	0.02926	0.01831
286	0	0.08776	0.04287	0.01134	0.01401	0.02904	0.01818
287	0	0.08708	0.04254	0.01125	0.0139	0.02882	0.01804
288	0	0.08641	0.04222	0.01116	0.0138	0.0286	0.0179
289	0	0.08574	0.04189	0.01108	0.01369	0.02838	0.01777
290	0	0.08508	0.04157	0.01099	0.01359	0.02816	0.01763
291	0	0.08442	0.04125	0.01091	0.01348	0.02794	0.0175
292	0	0.08377	0.04093	0.01082	0.01338	0.02773	0.01737
293	0	0.08313	0.04061	0.01074	0.01327	0.02752	0.01723
294	0	0.08249	0.0403	0.01066	0.01317	0.02731	0.0171
295	0	0.08185	0.03999	0.01057	0.01307	0.0271	0.01697
296	0	0.08122	0.03968	0.01049	0.01297	0.02689	0.01684
297	0	0.08059	0.03938	0.01041	0.01287	0.02669	0.01672
298	0	0.07997	0.03907	0.01033	0.01277	0.02648	0.01659
299	0	0.07936	0.03877	0.01025	0.01267	0.02628	0.01646
300	0	0.07874	0.03847	0.01017	0.01257	0.02608	0.01634
301	0	0.07814	0.03818	0.01009	0.01248	0.02588	0.01621
302	0	0.07754	0.03788	0.01002	0.01238	0.02568	0.01609
303	0	0.07694	0.03759	0.00994	0.01229	0.02548	0.01597
304	0	0.07634	0.0373	0.00986	0.01219	0.02529	0.01585
305	0	0.07576	0.03701	0.00979	0.0121	0.02509	0.01573
306	0	0.07517	0.03673	0.00971	0.012	0.0249	0.01561
307	0	0.07459	0.03644	0.00964	0.01191	0.02471	0.01549
308	0	0.07402	0.03616	0.00956	0.01182	0.02452	0.01537
309	0	0.07345	0.03588	0.00949	0.01173	0.02433	0.01525
310	0	0.07288	0.03561	0.00942	0.01164	0.02415	0.01514
311	0	0.07232	0.03533	0.00934	0.01155	0.02396	0.01502
312	0	0.07176	0.03506	0.00927	0.01146	0.02378	0.0149
313	0	0.07121	0.03479	0.0092	0.01137	0.0236	0.01479
314	0	0.07066	0.03452	0.00913	0.01128	0.02341	0.01468
315	0	0.07012	0.03426	0.00906	0.0112	0.02323	0.01457
316	0	0.06957	0.03399	0.00899	0.01111	0.02306	0.01445
317	0	0.06904	0.03373	0.00892	0.01102	0.02288	0.01434
318	0	0.06851	0.03347	0.00885	0.01094	0.0227	0.01423
319	0	0.06798	0.03321	0.00878	0.01085	0.02253	0.01413
320	0	0.06745	0.03296	0.00871	0.01077	0.02236	0.01402
321	0	0.06693	0.0327	0.00865	0.01069	0.02218	0.01391
322	0	0.06642	0.03245	0.00858	0.01061	0.02201	0.0138
323	0	0.06591	0.0322	0.00851	0.01052	0.02185	0.0137
324	0	0.0654	0.03195	0.00845	0.01044	0.02168	0.01359
325	0	0.06489	0.03171	0.00838	0.01036	0.02151	0.01349
326	0	0.06439	0.03146	0.00832	0.01028	0.02135	0.01339
327	0	0.0639	0.03122	0.00825	0.0102	0.02118	0.01328
328	0	0.06341	0.03098	0.00819	0.01012	0.02102	0.01318
329	0	0.06292	0.03074	0.00813	0.01005	0.02086	0.01308
330	0	0.06243	0.0305	0.00807	0.00997	0.0207	0.01298
331	0	0.06195	0.03027	0.008	0.00989	0.02054	0.01288
332	0	0.06147	0.03003	0.00794	0.00982	0.02038	0.01278
333	0	0.061	0.0298	0.00788	0.00974	0.02022	0.01268
334	0	0.06053	0.02957	0.00782	0.00967	0.02007	0.01259
335	0	0.06006	0.02934	0.00776	0.00959	0.01991	0.01249
336	0	0.0596	0.02912	0.0077	0.00952	0.01976	0.01239
337	0	0.05914	0.02889	0.00764	0.00944	0.01961	0.0123
338	0	0.05868	0.02867	0.00758	0.00937	0.01946	0.0122
339	0	0.05823	0.02845	0.00752	0.0093	0.01931	0.01211
340	0	0.05778	0.02823	0.00746	0.00923	0.01916	0.01202
341	0	0.05734	0.02801	0.00741	0.00916	0.01901	0.01193
342	0	0.0569	0.0278	0.00735	0.00909	0.01887	0.01183
343	0	0.05646	0.02758	0.00729	0.00902	0.01872	0.01174
344	0	0.05602	0.02737	0.00724	0.00895	0.01858	0.01165
345	0	0.05559	0.02716	0.00718	0.00888	0.01843	0.01156
346	0	0.05516	0.02695	0.00713	0.00881	0.01829	0.01147
347	0	0.05474	0.02674	0.00707	0.00874	0.01815	0.01139
348	0	0.05431	0.02654	0.00702	0.00867	0.01801	0.0113
349	0	0.0539	0.02633	0.00696	0.00861	0.01787	0.01121
350	0	0.05348	0.02613	0.00691	0.00854	0.01773	0.01113
351	0	0.05307	0.02593	0.00686	0.00847	0.0176	0.01104
352	0	0.05266	0.02573	0.0068	0.00841	0.01746	0.01096
353	0	0.05225	0.02553	0.00675	0.00834	0.01733	0.01087
354	0	0.05185	0.02533	0.0067	0.00828	0.01719	0.01079
355	0	0.05145	0.02514	0.00665	0.00822	0.01706	0.0107
356	0	0.05105	0.02494	0.0066	0.00815	0.01693	0.01062
357	0	0.05066	0.02475	0.00654	0.00809	0.0168	0.01054
358	0	0.05027	0.02456	0.00649	0.00803	0.01667	0.01046
359	0	0.04988	0.02437	0.00644	0.00797	0.01654	0.01038
360	0	0.0495	0.02418	0.00639	0.0079	0.01642	0.0103
361	0	0.04912	0.024	0.00635	0.00784	0.01629	0.01022
362	0	0.04874	0.02381	0.0063	0.00778	0.01616	0.01014
363	0	0.04836	0.02363	0.00625	0.00772	0.01604	0.01006
364	0	0.04799	0.02345	0.0062	0.00766	0.01592	0.00999
365	0	0.04762	0.02327	0.00615	0.0076	0.01579	0.00991
366	0	0.04725	0.02309	0.0061	0.00755	0.01567	0.00983
367	0	0.04689	0.02291	0.00606	0.00749	0.01555	0.00976
368	0	0.04653	0.02273	0.00601	0.00743	0.01543	0.00968
369	0	0.04617	0.02256	0.00596	0.00737	0.01531	0.00961
370	0	0.04581	0.02238	0.00592	0.00732	0.01519	0.00953
371	0	0.04546	0.02221	0.00587	0.00726	0.01508	0.00946
372	0	0.04511	0.02204	0.00583	0.0072	0.01496	0.00939
373	0	0.04476	0.02187	0.00578	0.00715	0.01485	0.00932
374	0	0.04442	0.0217	0.00574	0.00709	0.01473	0.00924
375	0	0.04407	0.02153	0.00569	0.00704	0.01462	0.00917
376	0	0.04373	0.02137	0.00565	0.00698	0.01451	0.0091
377	0	0.0434	0.0212	0.00561	0.00693	0.01439	0.00903
378	0	0.04306	0.02104	0.00556	0.00688	0.01428	0.00896
379	0	0.04273	0.02088	0.00552	0.00682	0.01417	0.00889
380	0	0.0424	0.02072	0.00548	0.00677	0.01406	0.00882
381	0	0.04207	0.02056	0.00544	0.00672	0.01396	0.00876
382	0	0.04175	0.0204	0.00539	0.00667	0.01385	0.00869
383	0	0.04143	0.02024	0.00535	0.00662	0.01374	0.00862
384	0	0.04111	0.02008	0.00531	0.00656	0.01364	0.00856
385	0	0.04079	0.01993	0.00527	0.00651	0.01353	0.00849
386	0	0.04048	0.01978	0.00523	0.00646	0.01343	0.00842
387	0	0.04016	0.01962	0.00519	0.00641	0.01332	0.00836
388	0	0.03986	0.01947	0.00515	0.00636	0.01322	0.0083
389	0	0.03955	0.01932	0.00511	0.00632	0.01312	0.00823
390	0	0.03924	0.01917	0.00507	0.00627	0.01302	0.00817
391	0	0.03894	0.01903	0.00503	0.00622	0.01292	0.00811
392	0	0.03864	0.01888	0.00499	0.00617	0.01282	0.00804
393	0	0.03834	0.01873	0.00495	0.00612	0.01272	0.00798
394	0	0.03805	0.01859	0.00492	0.00608	0.01262	0.00792
395	0	0.03775	0.01845	0.00488	0.00603	0.01252	0.00786
396	0	0.03746	0.0183	0.00484	0.00598	0.01243	0.0078
397	0	0.03717	0.01816	0.0048	0.00594	0.01233	0.00774
398	0	0.03689	0.01802	0.00477	0.00589	0.01224	0.00768
399	0	0.0366	0.01788	0.00473	0.00584	0.01214	0.00762
400	0	0.03632	0.01775	0.00469	0.0058	0.01205	0.00756

## Sheet: ROI 1 
Matlab data									Raw data
0	1	0	0	0	0	0	0		after normalization
1	0.95753	0.0381	0.00235	9e-05	0	0	0			ROI 1(Top)	ROI 2	ROI 3	ROI 4	ROI 5	ROI 6	ROI 7(Excretion)
2	0.91687	0.07006	0.00854	0.00067	2e-05	0	0		0	1	0.00030291	0.000177977	0.000177977	4.37418e-05	0	4.92379e-05
3	0.87793	0.09674	0.01746	0.00203	9e-05	0	0		15	0.574509	0.0991769	0.026694	0.00756387	0.00265073	0.00265073	0.000587767
4	0.84064	0.1189	0.02821	0.00431	0.00026	1e-05	0		30	0.337763	0.137629	0.0555588	0.0260367	0.0100743	0.00828609	0.00341097
5	0.80494	0.13722	0.04009	0.00755	0.00057	4e-05	0		45	0.171644	0.145322	0.0833955	0.0498988	0.0236338	0.019771	0.0104118
6	0.77076	0.15231	0.05256	0.01172	0.00108	9e-05	0		60	0.106034	0.13637	0.0931456	0.0631285	0.0349997	0.0275453	0.0162541
7	0.73802	0.16467	0.0652	0.01673	0.00181	0.00018	1e-05		75	0.0471991	0.119378	0.10084	0.0779165	0.0517862	0.0449734	0.0316429
8	0.70668	0.17475	0.0777	0.02246	0.00279	0.00031	2e-05		90	0.0326901	0.112267	0.100599	0.0826727	0.0568889	0.04923	0.0355595
9	0.67667	0.18293	0.08983	0.02879	0.00406	0.00052	3e-05		105	0.00790653	0.0777482	0.0913947	0.0811143	0.0713863	0.0632849	0.0541306
10	0.64793	0.18953	0.10143	0.03558	0.00561	0.0008	5e-05		120	0.00504627	0.0660426	0.0805042	0.0745888	0.068366	0.0661762	0.0584552
11	0.62041	0.19483	0.11238	0.0427	0.00745	0.00119	8e-05
12	0.59407	0.19903	0.12263	0.05003	0.00959	0.00168	0.00013
13	0.56884	0.20234	0.13214	0.05746	0.012	0.0023	0.00019
14	0.54468	0.2049	0.14089	0.0649	0.01467	0.00306	0.00027
15	0.52155	0.20684	0.1489	0.07225	0.01759	0.00396	0.00038
16	0.4994	0.20827	0.15618	0.07945	0.02074	0.00503	0.00052
17	0.47819	0.20926	0.16277	0.08644	0.02408	0.00626	0.00069
18	0.45788	0.20989	0.16869	0.09317	0.02759	0.00766	0.00089
19	0.43843	0.21021	0.17398	0.0996	0.03124	0.00923	0.00113
20	0.41981	0.21027	0.17868	0.10571	0.03501	0.01098	0.00142
21	0.40198	0.2101	0.18284	0.11148	0.03888	0.01291	0.00176
22	0.38491	0.20973	0.18648	0.11689	0.04281	0.01501	0.00214
23	0.36857	0.20918	0.18965	0.12194	0.04678	0.01728	0.00258
24	0.35291	0.20847	0.19238	0.12663	0.05077	0.01972	0.00308
25	0.33793	0.20762	0.19471	0.13096	0.05476	0.02232	0.00363
26	0.32357	0.20664	0.19665	0.13493	0.05872	0.02507	0.00424
27	0.30983	0.20554	0.19825	0.13855	0.06264	0.02796	0.00492
28	0.29667	0.20433	0.19953	0.14184	0.0665	0.031	0.00566
29	0.28407	0.20303	0.20052	0.14481	0.07029	0.03416	0.00646
30	0.27201	0.20162	0.20123	0.14746	0.074	0.03743	0.00732
31	0.26046	0.20013	0.20169	0.14981	0.0776	0.04082	0.00825
32	0.2494	0.19856	0.20191	0.15188	0.0811	0.0443	0.00924
33	0.23881	0.19691	0.20192	0.15368	0.08448	0.04786	0.01029
34	0.22866	0.1952	0.20173	0.15522	0.08774	0.05151	0.0114
35	0.21895	0.19341	0.20136	0.15651	0.09087	0.05521	0.01258
36	0.20965	0.19157	0.20081	0.15758	0.09386	0.05897	0.01381
37	0.20075	0.18967	0.20011	0.15843	0.09671	0.06277	0.0151
38	0.19222	0.18772	0.19926	0.15908	0.09942	0.0666	0.01644
39	0.18406	0.18572	0.19828	0.15954	0.10199	0.07045	0.01783
40	0.17624	0.18368	0.19717	0.15981	0.10441	0.07431	0.01927
41	0.16876	0.1816	0.19595	0.15992	0.10669	0.07818	0.02075
42	0.16159	0.17949	0.19462	0.15987	0.10882	0.08204	0.02228
43	0.15473	0.17734	0.1932	0.15967	0.11081	0.08588	0.02385
44	0.14816	0.17517	0.19168	0.15933	0.11265	0.0897	0.02545
45	0.14187	0.17297	0.19008	0.15887	0.11435	0.09348	0.02708
46	0.13584	0.17075	0.18841	0.15828	0.11592	0.09722	0.02875
47	0.13007	0.16851	0.18666	0.15759	0.11734	0.10092	0.03044
48	0.12455	0.16626	0.18485	0.15679	0.11863	0.10456	0.03215
49	0.11926	0.164	0.18299	0.15589	0.1198	0.10814	0.03388
50	0.11419	0.16173	0.18107	0.15491	0.12083	0.11165	0.03563
51	0.10934	0.15945	0.17911	0.15384	0.12174	0.11509	0.03739
52	0.1047	0.15717	0.1771	0.15269	0.12252	0.11845	0.03915
53	0.10025	0.15489	0.17506	0.15148	0.12319	0.12173	0.04092
54	0.096	0.15261	0.17298	0.1502	0.12375	0.12493	0.0427
55	0.09192	0.15033	0.17088	0.14887	0.1242	0.12803	0.04447
56	0.08802	0.14805	0.16875	0.14747	0.12454	0.13104	0.04623
57	0.08428	0.14578	0.16659	0.14603	0.12478	0.13395	0.04799
58	0.0807	0.14352	0.16442	0.14455	0.12492	0.13677	0.04974
59	0.07727	0.14127	0.16223	0.14302	0.12497	0.13948	0.05147
60	0.07399	0.13903	0.16004	0.14146	0.12493	0.14209	0.05319
61	0.07085	0.1368	0.15783	0.13986	0.1248	0.1446	0.05489
62	0.06784	0.13459	0.15561	0.13824	0.12459	0.147	0.05656
63	0.06496	0.13239	0.15339	0.13659	0.1243	0.14929	0.05821
64	0.0622	0.13021	0.15117	0.13492	0.12393	0.15147	0.05984
65	0.05956	0.12805	0.14895	0.13323	0.1235	0.15355	0.06144
66	0.05703	0.1259	0.14673	0.13152	0.12299	0.15551	0.063
67	0.05461	0.12377	0.14451	0.12979	0.12243	0.15737	0.06454
68	0.05229	0.12166	0.1423	0.12806	0.1218	0.15912	0.06603
69	0.05007	0.11957	0.1401	0.12631	0.12111	0.16076	0.0675
70	0.04794	0.11751	0.13791	0.12456	0.12037	0.16229	0.06892
71	0.0459	0.11546	0.13573	0.12281	0.11958	0.16372	0.07031
72	0.04395	0.11344	0.13356	0.12105	0.11874	0.16503	0.07165
73	0.04209	0.11144	0.1314	0.11929	0.11786	0.16625	0.07296
74	0.0403	0.10946	0.12926	0.11753	0.11693	0.16736	0.07422
75	0.03859	0.10751	0.12713	0.11577	0.11596	0.16836	0.07544
76	0.03695	0.10558	0.12502	0.11402	0.11496	0.16927	0.07661
77	0.03538	0.10367	0.12293	0.11227	0.11392	0.17008	0.07774
78	0.03388	0.10179	0.12085	0.11053	0.11286	0.17079	0.07882
79	0.03244	0.09993	0.1188	0.10879	0.11176	0.1714	0.07986
80	0.03106	0.0981	0.11676	0.10707	0.11063	0.17192	0.08085
81	0.02974	0.0963	0.11475	0.10535	0.10949	0.17235	0.0818
82	0.02848	0.09451	0.11275	0.10364	0.10832	0.17269	0.08269
83	0.02727	0.09276	0.11078	0.10195	0.10712	0.17294	0.08354
84	0.02611	0.09102	0.10883	0.10027	0.10591	0.1731	0.08434
85	0.025	0.08932	0.1069	0.0986	0.10469	0.17318	0.0851
86	0.02394	0.08763	0.105	0.09695	0.10345	0.17318	0.0858
87	0.02292	0.08598	0.10311	0.09531	0.1022	0.1731	0.08646
88	0.02195	0.08435	0.10125	0.09368	0.10093	0.17295	0.08708
89	0.02102	0.08274	0.09942	0.09208	0.09966	0.17271	0.08764
90	0.02013	0.08116	0.09761	0.09048	0.09837	0.17241	0.08817
91	0.01927	0.0796	0.09582	0.08891	0.09709	0.17204	0.08864
92	0.01845	0.07807	0.09406	0.08735	0.09579	0.1716	0.08907
93	0.01767	0.07656	0.09232	0.08581	0.0945	0.17109	0.08946
94	0.01692	0.07508	0.0906	0.08429	0.09319	0.17052	0.0898
95	0.0162	0.07362	0.08891	0.08278	0.09189	0.16989	0.09009
96	0.01551	0.07218	0.08725	0.0813	0.09059	0.1692	0.09035
97	0.01485	0.07077	0.0856	0.07983	0.08929	0.16846	0.09056
98	0.01422	0.06938	0.08399	0.07838	0.08799	0.16766	0.09073
99	0.01362	0.06802	0.08239	0.07695	0.08669	0.1668	0.09086
100	0.01304	0.06668	0.08083	0.07554	0.0854	0.1659	0.09095
101	0.01249	0.06536	0.07928	0.07415	0.08411	0.16495	0.09101
102	0.01196	0.06406	0.07776	0.07277	0.08283	0.16396	0.09102
103	0.01145	0.06279	0.07627	0.07142	0.08155	0.16292	0.091
104	0.01096	0.06154	0.07479	0.07009	0.08028	0.16184	0.09094
105	0.0105	0.06031	0.07334	0.06877	0.07901	0.16073	0.09084
106	0.01005	0.0591	0.07192	0.06748	0.07776	0.15957	0.09071
107	0.00962	0.05792	0.07052	0.0662	0.07651	0.15838	0.09055
108	0.00922	0.05675	0.06914	0.06494	0.07527	0.15716	0.09035
109	0.00882	0.05561	0.06779	0.06371	0.07404	0.1559	0.09013
110	0.00845	0.05449	0.06645	0.06249	0.07283	0.15461	0.08987
111	0.00809	0.05339	0.06514	0.06129	0.07162	0.1533	0.08958
112	0.00775	0.05231	0.06386	0.06011	0.07042	0.15196	0.08926
113	0.00742	0.05124	0.06259	0.05895	0.06923	0.1506	0.08892
114	0.0071	0.0502	0.06135	0.0578	0.06806	0.14921	0.08855
115	0.0068	0.04918	0.06013	0.05668	0.0669	0.1478	0.08815
116	0.00651	0.04817	0.05893	0.05558	0.06575	0.14637	0.08772
117	0.00624	0.04719	0.05775	0.05449	0.06461	0.14493	0.08728
118	0.00597	0.04622	0.05659	0.05342	0.06348	0.14346	0.08681
119	0.00572	0.04528	0.05545	0.05237	0.06237	0.14198	0.08631
120	0.00547	0.04435	0.05434	0.05134	0.06127	0.14049	0.0858
121	0.00524	0.04343	0.05324	0.05032	0.06018	0.13899	0.08527
122	0.00502	0.04254	0.05216	0.04932	0.05911	0.13747	0.08471
123	0.00481	0.04166	0.05111	0.04834	0.05805	0.13595	0.08414
124	0.0046	0.0408	0.05007	0.04738	0.05701	0.13441	0.08355
125	0.00441	0.03996	0.04905	0.04643	0.05597	0.13287	0.08294
126	0.00422	0.03913	0.04805	0.0455	0.05495	0.13132	0.08232
127	0.00404	0.03832	0.04707	0.04459	0.05395	0.12977	0.08168
128	0.00387	0.03752	0.04611	0.0437	0.05296	0.12821	0.08103
129	0.0037	0.03674	0.04517	0.04282	0.05198	0.12665	0.08036
130	0.00355	0.03597	0.04424	0.04195	0.05102	0.12509	0.07968
131	0.0034	0.03522	0.04333	0.0411	0.05007	0.12353	0.07899
132	0.00325	0.03449	0.04244	0.04027	0.04913	0.12196	0.07829
133	0.00311	0.03377	0.04157	0.03945	0.04821	0.1204	0.07757
134	0.00298	0.03306	0.04071	0.03865	0.0473	0.11884	0.07685
135	0.00286	0.03237	0.03987	0.03786	0.04641	0.11728	0.07612
136	0.00273	0.03169	0.03904	0.03709	0.04553	0.11573	0.07537
137	0.00262	0.03103	0.03824	0.03633	0.04466	0.11417	0.07463
138	0.00251	0.03037	0.03744	0.03559	0.04381	0.11263	0.07387
139	0.0024	0.02973	0.03667	0.03486	0.04297	0.11108	0.07311
140	0.0023	0.02911	0.0359	0.03414	0.04214	0.10955	0.07234
141	0.0022	0.0285	0.03516	0.03344	0.04133	0.10802	0.07157
142	0.00211	0.02789	0.03442	0.03275	0.04053	0.1065	0.07079
143	0.00202	0.02731	0.0337	0.03207	0.03974	0.10498	0.07
144	0.00193	0.02673	0.033	0.03141	0.03897	0.10347	0.06922
145	0.00185	0.02616	0.03231	0.03076	0.03821	0.10198	0.06843
146	0.00177	0.02561	0.03163	0.03012	0.03746	0.10049	0.06764
147	0.0017	0.02507	0.03097	0.0295	0.03672	0.09901	0.06684
148	0.00162	0.02454	0.03032	0.02889	0.036	0.09754	0.06605
149	0.00156	0.02402	0.02968	0.02828	0.03529	0.09608	0.06525
150	0.00149	0.02351	0.02906	0.0277	0.03459	0.09464	0.06446
151	0.00143	0.02301	0.02845	0.02712	0.03391	0.0932	0.06366
152	0.00137	0.02252	0.02785	0.02655	0.03323	0.09178	0.06286
153	0.00131	0.02204	0.02726	0.026	0.03257	0.09036	0.06207
154	0.00125	0.02157	0.02669	0.02545	0.03192	0.08896	0.06127
155	0.0012	0.02111	0.02612	0.02492	0.03128	0.08758	0.06048
156	0.00115	0.02066	0.02557	0.0244	0.03065	0.0862	0.05969
157	0.0011	0.02022	0.02503	0.02389	0.03004	0.08484	0.0589
158	0.00105	0.01979	0.0245	0.02338	0.02943	0.08349	0.05811
159	0.00101	0.01937	0.02398	0.02289	0.02884	0.08216	0.05732
160	0.00096	0.01895	0.02347	0.02241	0.02826	0.08083	0.05654
161	0.00092	0.01855	0.02297	0.02194	0.02768	0.07953	0.05576
162	0.00088	0.01815	0.02248	0.02148	0.02712	0.07823	0.05499
163	0.00085	0.01776	0.02201	0.02102	0.02657	0.07695	0.05422
164	0.00081	0.01738	0.02154	0.02058	0.02603	0.07569	0.05345
165	0.00078	0.01701	0.02108	0.02014	0.0255	0.07443	0.05269
166	0.00074	0.01664	0.02063	0.01972	0.02498	0.0732	0.05193
167	0.00071	0.01629	0.02019	0.0193	0.02447	0.07197	0.05118
168	0.00068	0.01594	0.01976	0.01889	0.02396	0.07077	0.05043
169	0.00065	0.01559	0.01934	0.01849	0.02347	0.06957	0.04969
170	0.00063	0.01526	0.01893	0.0181	0.02299	0.06839	0.04895
171	0.0006	0.01493	0.01852	0.01771	0.02252	0.06723	0.04822
172	0.00057	0.01461	0.01813	0.01734	0.02205	0.06608	0.0475
173	0.00055	0.0143	0.01774	0.01697	0.0216	0.06494	0.04678
174	0.00053	0.01399	0.01736	0.01661	0.02115	0.06382	0.04606
175	0.0005	0.01369	0.01699	0.01625	0.02071	0.06272	0.04536
176	0.00048	0.01339	0.01662	0.01591	0.02028	0.06163	0.04466
177	0.00046	0.0131	0.01627	0.01557	0.01986	0.06055	0.04396
178	0.00044	0.01282	0.01592	0.01523	0.01945	0.05949	0.04327
179	0.00042	0.01254	0.01558	0.01491	0.01904	0.05844	0.04259
180	0.00041	0.01227	0.01524	0.01459	0.01865	0.05741	0.04192
181	0.00039	0.01201	0.01491	0.01428	0.01826	0.05639	0.04125
182	0.00037	0.01175	0.01459	0.01397	0.01788	0.05538	0.04059
183	0.00036	0.0115	0.01428	0.01367	0.0175	0.05439	0.03993
184	0.00034	0.01125	0.01397	0.01338	0.01714	0.05342	0.03929
185	0.00033	0.011	0.01367	0.01309	0.01678	0.05246	0.03865
186	0.00031	0.01077	0.01338	0.01281	0.01643	0.05151	0.03802
187	0.0003	0.01053	0.01309	0.01254	0.01608	0.05058	0.03739
188	0.00029	0.01031	0.01281	0.01227	0.01574	0.04966	0.03677
189	0.00027	0.01008	0.01253	0.01201	0.01541	0.04875	0.03616
190	0.00026	0.00986	0.01226	0.01175	0.01509	0.04786	0.03556
191	0.00025	0.00965	0.012	0.0115	0.01477	0.04698	0.03496
192	0.00024	0.00944	0.01174	0.01125	0.01446	0.04612	0.03437
193	0.00023	0.00924	0.01148	0.01101	0.01415	0.04527	0.03379
194	0.00022	0.00904	0.01124	0.01077	0.01385	0.04443	0.03321
195	0.00021	0.00884	0.01099	0.01054	0.01356	0.04361	0.03265
196	0.0002	0.00865	0.01076	0.01031	0.01327	0.04279	0.03209
197	0.00019	0.00846	0.01052	0.01009	0.01299	0.042	0.03153
198	0.00019	0.00828	0.0103	0.00987	0.01272	0.04121	0.03099
199	0.00018	0.0081	0.01007	0.00966	0.01245	0.04044	0.03045
200	0.00017	0.00792	0.00986	0.00945	0.01218	0.03968	0.02992
201	0.00016	0.00775	0.00964	0.00925	0.01192	0.03893	0.0294
202	0.00016	0.00758	0.00943	0.00905	0.01167	0.03819	0.02888
203	0.00015	0.00742	0.00923	0.00885	0.01142	0.03747	0.02837
204	0.00014	0.00726	0.00903	0.00866	0.01118	0.03676	0.02787
205	0.00014	0.0071	0.00883	0.00847	0.01094	0.03606	0.02737
206	0.00013	0.00695	0.00864	0.00829	0.01071	0.03537	0.02689
207	0.00013	0.00679	0.00845	0.00811	0.01048	0.03469	0.02641
208	0.00012	0.00665	0.00827	0.00793	0.01026	0.03403	0.02593
209	0.00012	0.0065	0.00809	0.00776	0.01004	0.03337	0.02546
210	0.00011	0.00636	0.00792	0.00759	0.00982	0.03273	0.025
211	0.00011	0.00622	0.00774	0.00743	0.00961	0.0321	0.02455
212	0.0001	0.00609	0.00758	0.00727	0.00941	0.03148	0.02411
213	0.0001	0.00595	0.00741	0.00711	0.00921	0.03087	0.02367
214	9e-05	0.00582	0.00725	0.00696	0.00901	0.03027	0.02323
215	9e-05	0.0057	0.00709	0.00681	0.00882	0.02968	0.02281
216	8e-05	0.00557	0.00694	0.00666	0.00863	0.0291	0.02239
217	8e-05	0.00545	0.00679	0.00651	0.00844	0.02853	0.02198
218	8e-05	0.00533	0.00664	0.00637	0.00826	0.02797	0.02157
219	7e-05	0.00522	0.0065	0.00624	0.00808	0.02743	0.02117
220	7e-05	0.0051	0.00635	0.0061	0.00791	0.02689	0.02078
221	7e-05	0.00499	0.00622	0.00597	0.00774	0.02636	0.02039
222	7e-05	0.00488	0.00608	0.00584	0.00757	0.02584	0.02001
223	6e-05	0.00478	0.00595	0.00571	0.00741	0.02533	0.01963
224	6e-05	0.00467	0.00582	0.00559	0.00725	0.02483	0.01926
225	6e-05	0.00457	0.00569	0.00547	0.00709	0.02434	0.0189
226	6e-05	0.00447	0.00557	0.00535	0.00694	0.02385	0.01854
227	5e-05	0.00437	0.00545	0.00523	0.00679	0.02338	0.01819
228	5e-05	0.00428	0.00533	0.00512	0.00665	0.02291	0.01785
229	5e-05	0.00419	0.00521	0.00501	0.0065	0.02246	0.01751
230	5e-05	0.00409	0.0051	0.0049	0.00636	0.02201	0.01717
231	4e-05	0.004	0.00499	0.00479	0.00622	0.02157	0.01685
232	4e-05	0.00392	0.00488	0.00469	0.00609	0.02114	0.01652
233	4e-05	0.00383	0.00477	0.00458	0.00596	0.02071	0.01621
234	4e-05	0.00375	0.00467	0.00448	0.00583	0.0203	0.01589
235	4e-05	0.00367	0.00457	0.00439	0.0057	0.01989	0.01559
236	4e-05	0.00359	0.00447	0.00429	0.00558	0.01949	0.01529
237	3e-05	0.00351	0.00437	0.0042	0.00546	0.0191	0.01499
238	3e-05	0.00343	0.00428	0.00411	0.00534	0.01871	0.0147
239	3e-05	0.00336	0.00418	0.00402	0.00523	0.01833	0.01442
240	3e-05	0.00328	0.00409	0.00393	0.00511	0.01796	0.01414
241	3e-05	0.00321	0.004	0.00384	0.005	0.0176	0.01386
242	3e-05	0.00314	0.00391	0.00376	0.00489	0.01724	0.01359
243	3e-05	0.00307	0.00383	0.00368	0.00479	0.01689	0.01332
244	3e-05	0.00301	0.00375	0.0036	0.00468	0.01655	0.01306
245	2e-05	0.00294	0.00366	0.00352	0.00458	0.01621	0.01281
246	2e-05	0.00288	0.00358	0.00344	0.00448	0.01588	0.01255
247	2e-05	0.00281	0.00351	0.00337	0.00439	0.01555	0.01231
248	2e-05	0.00275	0.00343	0.00329	0.00429	0.01524	0.01206
249	2e-05	0.00269	0.00335	0.00322	0.0042	0.01492	0.01182
250	2e-05	0.00263	0.00328	0.00315	0.00411	0.01462	0.01159
251	2e-05	0.00257	0.00321	0.00308	0.00402	0.01432	0.01136
252	2e-05	0.00252	0.00314	0.00302	0.00393	0.01403	0.01114
253	2e-05	0.00246	0.00307	0.00295	0.00385	0.01374	0.01091
254	2e-05	0.00241	0.003	0.00289	0.00376	0.01345	0.0107
255	2e-05	0.00236	0.00294	0.00282	0.00368	0.01318	0.01048
256	1e-05	0.0023	0.00287	0.00276	0.0036	0.01291	0.01027
257	1e-05	0.00225	0.00281	0.0027	0.00352	0.01264	0.01007
258	1e-05	0.00221	0.00275	0.00264	0.00345	0.01238	0.00987
259	1e-05	0.00216	0.00269	0.00258	0.00337	0.01212	0.00967
260	1e-05	0.00211	0.00263	0.00253	0.0033	0.01187	0.00947
261	1e-05	0.00206	0.00257	0.00247	0.00323	0.01163	0.00928
262	1e-05	0.00202	0.00252	0.00242	0.00316	0.01139	0.0091
263	1e-05	0.00197	0.00246	0.00237	0.00309	0.01115	0.00891
264	1e-05	0.00193	0.00241	0.00231	0.00302	0.01092	0.00873
265	1e-05	0.00189	0.00235	0.00226	0.00295	0.01069	0.00856
266	1e-05	0.00185	0.0023	0.00221	0.00289	0.01047	0.00838
267	1e-05	0.00181	0.00225	0.00217	0.00283	0.01025	0.00821
268	1e-05	0.00177	0.0022	0.00212	0.00276	0.01004	0.00805
269	1e-05	0.00173	0.00216	0.00207	0.0027	0.00983	0.00788
270	1e-05	0.00169	0.00211	0.00203	0.00265	0.00962	0.00772
271	1e-05	0.00165	0.00206	0.00198	0.00259	0.00942	0.00756
272	1e-05	0.00162	0.00202	0.00194	0.00253	0.00922	0.00741
273	1e-05	0.00158	0.00197	0.0019	0.00248	0.00903	0.00726
274	1e-05	0.00155	0.00193	0.00185	0.00242	0.00884	0.00711
275	1e-05	0.00151	0.00189	0.00181	0.00237	0.00866	0.00696
276	1e-05	0.00148	0.00185	0.00177	0.00232	0.00848	0.00682
277	1e-05	0.00145	0.00181	0.00174	0.00227	0.0083	0.00668
278	1e-05	0.00142	0.00177	0.0017	0.00222	0.00812	0.00655
279	1e-05	0.00139	0.00173	0.00166	0.00217	0.00795	0.00641
280	1e-05	0.00135	0.00169	0.00162	0.00212	0.00779	0.00628
281	1e-05	0.00133	0.00165	0.00159	0.00208	0.00762	0.00615
282	0	0.0013	0.00162	0.00155	0.00203	0.00746	0.00602
283	0	0.00127	0.00158	0.00152	0.00199	0.0073	0.0059
284	0	0.00124	0.00155	0.00149	0.00194	0.00715	0.00578
285	0	0.00121	0.00151	0.00145	0.0019	0.007	0.00566
286	0	0.00119	0.00148	0.00142	0.00186	0.00685	0.00554
287	0	0.00116	0.00145	0.00139	0.00182	0.00671	0.00543
288	0	0.00113	0.00142	0.00136	0.00178	0.00657	0.00531
289	0	0.00111	0.00138	0.00133	0.00174	0.00643	0.0052
290	0	0.00109	0.00135	0.0013	0.0017	0.00629	0.00509
291	0	0.00106	0.00132	0.00127	0.00166	0.00616	0.00499
292	0	0.00104	0.0013	0.00125	0.00163	0.00603	0.00489
293	0	0.00102	0.00127	0.00122	0.00159	0.0059	0.00478
294	0	0.00099	0.00124	0.00119	0.00156	0.00578	0.00468
295	0	0.00097	0.00121	0.00117	0.00152	0.00565	0.00459
296	0	0.00095	0.00119	0.00114	0.00149	0.00553	0.00449
297	0	0.00093	0.00116	0.00111	0.00146	0.00542	0.0044
298	0	0.00091	0.00113	0.00109	0.00143	0.0053	0.0043
299	0	0.00089	0.00111	0.00107	0.00139	0.00519	0.00421
300	0	0.00087	0.00109	0.00104	0.00136	0.00508	0.00413
301	0	0.00085	0.00106	0.00102	0.00133	0.00497	0.00404
302	0	0.00083	0.00104	0.001	0.00131	0.00486	0.00396
303	0	0.00081	0.00102	0.00098	0.00128	0.00476	0.00387
304	0	0.0008	0.00099	0.00095	0.00125	0.00466	0.00379
305	0	0.00078	0.00097	0.00093	0.00122	0.00456	0.00371
306	0	0.00076	0.00095	0.00091	0.00119	0.00446	0.00363
307	0	0.00074	0.00093	0.00089	0.00117	0.00437	0.00356
308	0	0.00073	0.00091	0.00087	0.00114	0.00427	0.00348
309	0	0.00071	0.00089	0.00085	0.00112	0.00418	0.00341
310	0	0.0007	0.00087	0.00084	0.00109	0.00409	0.00334
311	0	0.00068	0.00085	0.00082	0.00107	0.00401	0.00327
312	0	0.00067	0.00083	0.0008	0.00105	0.00392	0.0032
313	0	0.00065	0.00081	0.00078	0.00102	0.00384	0.00313
314	0	0.00064	0.0008	0.00076	0.001	0.00375	0.00306
315	0	0.00062	0.00078	0.00075	0.00098	0.00367	0.003
316	0	0.00061	0.00076	0.00073	0.00096	0.0036	0.00294
317	0	0.0006	0.00074	0.00072	0.00094	0.00352	0.00287
318	0	0.00058	0.00073	0.0007	0.00092	0.00344	0.00281
319	0	0.00057	0.00071	0.00068	0.0009	0.00337	0.00275
320	0	0.00056	0.0007	0.00067	0.00088	0.0033	0.0027
321	0	0.00055	0.00068	0.00066	0.00086	0.00323	0.00264
322	0	0.00053	0.00067	0.00064	0.00084	0.00316	0.00258
323	0	0.00052	0.00065	0.00063	0.00082	0.00309	0.00253
324	0	0.00051	0.00064	0.00061	0.0008	0.00302	0.00247
325	0	0.0005	0.00062	0.0006	0.00078	0.00296	0.00242
326	0	0.00049	0.00061	0.00059	0.00077	0.00289	0.00237
327	0	0.00048	0.0006	0.00057	0.00075	0.00283	0.00232
328	0	0.00047	0.00058	0.00056	0.00073	0.00277	0.00227
329	0	0.00046	0.00057	0.00055	0.00072	0.00271	0.00222
330	0	0.00045	0.00056	0.00054	0.0007	0.00265	0.00217
331	0	0.00044	0.00055	0.00052	0.00069	0.0026	0.00213
332	0	0.00043	0.00053	0.00051	0.00067	0.00254	0.00208
333	0	0.00042	0.00052	0.0005	0.00066	0.00249	0.00204
334	0	0.00041	0.00051	0.00049	0.00064	0.00243	0.00199
335	0	0.0004	0.0005	0.00048	0.00063	0.00238	0.00195
336	0	0.00039	0.00049	0.00047	0.00062	0.00233	0.00191
337	0	0.00038	0.00048	0.00046	0.0006	0.00228	0.00187
338	0	0.00037	0.00047	0.00045	0.00059	0.00223	0.00183
339	0	0.00037	0.00046	0.00044	0.00058	0.00218	0.00179
340	0	0.00036	0.00045	0.00043	0.00056	0.00213	0.00175
341	0	0.00035	0.00044	0.00042	0.00055	0.00209	0.00171
342	0	0.00034	0.00043	0.00041	0.00054	0.00204	0.00168
343	0	0.00034	0.00042	0.0004	0.00053	0.002	0.00164
344	0	0.00033	0.00041	0.00039	0.00052	0.00196	0.00161
345	0	0.00032	0.0004	0.00038	0.0005	0.00191	0.00157
346	0	0.00031	0.00039	0.00038	0.00049	0.00187	0.00154
347	0	0.00031	0.00038	0.00037	0.00048	0.00183	0.00151
348	0	0.0003	0.00037	0.00036	0.00047	0.00179	0.00147
349	0	0.00029	0.00037	0.00035	0.00046	0.00175	0.00144
350	0	0.00029	0.00036	0.00034	0.00045	0.00172	0.00141
351	0	0.00028	0.00035	0.00034	0.00044	0.00168	0.00138
352	0	0.00027	0.00034	0.00033	0.00043	0.00164	0.00135
353	0	0.00027	0.00034	0.00032	0.00042	0.00161	0.00132
354	0	0.00026	0.00033	0.00032	0.00041	0.00157	0.00129
355	0	0.00026	0.00032	0.00031	0.0004	0.00154	0.00127
356	0	0.00025	0.00031	0.0003	0.00039	0.0015	0.00124
357	0	0.00025	0.00031	0.00029	0.00039	0.00147	0.00121
358	0	0.00024	0.0003	0.00029	0.00038	0.00144	0.00119
359	0	0.00024	0.00029	0.00028	0.00037	0.00141	0.00116
360	0	0.00023	0.00029	0.00028	0.00036	0.00138	0.00114
361	0	0.00022	0.00028	0.00027	0.00035	0.00135	0.00111
362	0	0.00022	0.00027	0.00026	0.00035	0.00132	0.00109
363	0	0.00022	0.00027	0.00026	0.00034	0.00129	0.00106
364	0	0.00021	0.00026	0.00025	0.00033	0.00126	0.00104
365	0	0.00021	0.00026	0.00025	0.00032	0.00123	0.00102
366	0	0.0002	0.00025	0.00024	0.00032	0.00121	0.001
367	0	0.0002	0.00025	0.00024	0.00031	0.00118	0.00097
368	0	0.00019	0.00024	0.00023	0.0003	0.00116	0.00095
369	0	0.00019	0.00023	0.00023	0.0003	0.00113	0.00093
370	0	0.00018	0.00023	0.00022	0.00029	0.00111	0.00091
371	0	0.00018	0.00022	0.00022	0.00028	0.00108	0.00089
372	0	0.00018	0.00022	0.00021	0.00028	0.00106	0.00087
373	0	0.00017	0.00021	0.00021	0.00027	0.00104	0.00085
374	0	0.00017	0.00021	0.0002	0.00026	0.00101	0.00084
375	0	0.00016	0.00021	0.0002	0.00026	0.00099	0.00082
376	0	0.00016	0.0002	0.00019	0.00025	0.00097	0.0008
377	0	0.00016	0.0002	0.00019	0.00025	0.00095	0.00078
378	0	0.00015	0.00019	0.00019	0.00024	0.00093	0.00077
379	0	0.00015	0.00019	0.00018	0.00024	0.00091	0.00075
380	0	0.00015	0.00018	0.00018	0.00023	0.00089	0.00073
381	0	0.00014	0.00018	0.00017	0.00023	0.00087	0.00072
382	0	0.00014	0.00018	0.00017	0.00022	0.00085	0.0007
383	0	0.00014	0.00017	0.00017	0.00022	0.00083	0.00069
384	0	0.00013	0.00017	0.00016	0.00021	0.00081	0.00067
385	0	0.00013	0.00016	0.00016	0.00021	0.0008	0.00066
386	0	0.00013	0.00016	0.00015	0.0002	0.00078	0.00064
387	0	0.00013	0.00016	0.00015	0.0002	0.00076	0.00063
388	0	0.00012	0.00015	0.00015	0.00019	0.00074	0.00062
389	0	0.00012	0.00015	0.00014	0.00019	0.00073	0.0006
390	0	0.00012	0.00015	0.00014	0.00019	0.00071	0.00059
391	0	0.00012	0.00014	0.00014	0.00018	0.0007	0.00058
392	0	0.00011	0.00014	0.00014	0.00018	0.00068	0.00056
393	0	0.00011	0.00014	0.00013	0.00017	0.00067	0.00055
394	0	0.00011	0.00013	0.00013	0.00017	0.00065	0.00054
395	0	0.00011	0.00013	0.00013	0.00017	0.00064	0.00053
396	0	0.0001	0.00013	0.00012	0.00016	0.00062	0.00052
397	0	0.0001	0.00013	0.00012	0.00016	0.00061	0.00051
398	0	0.0001	0.00012	0.00012	0.00016	0.0006	0.00049
399	0	0.0001	0.00012	0.00012	0.00015	0.00058	0.00048
400	0	9e-05	0.00012	0.00011	0.00015	0.00057	0.00047

## Sheet: ROI 2 
Matlab data									Raw data
0	1	0	0	0	0	0	0		after normalization
1	0.95753	0.0381	0.00235	9e-05	0	0	0			ROI 1(Top)	ROI 2	ROI 3	ROI 4	ROI 5	ROI 6	ROI 7(Excretion)
2	0.91687	0.07006	0.00854	0.00067	2e-05	0	0		0	1	0.00030291	0.000177977	0.000177977	4.37418e-05	0	4.92379e-05
3	0.87793	0.09674	0.01746	0.00203	9e-05	0	0		15	0.574509	0.0991769	0.026694	0.00756387	0.00265073	0.00265073	0.000587767
4	0.84064	0.1189	0.02821	0.00431	0.00026	2e-05	0		30	0.337763	0.137629	0.0555588	0.0260367	0.0100743	0.00828609	0.00341097
5	0.80494	0.13722	0.04009	0.00755	0.00056	5e-05	0		45	0.171644	0.145322	0.0833955	0.0498988	0.0236338	0.019771	0.0104118
6	0.77076	0.15231	0.05256	0.01172	0.00106	0.0001	1e-05		60	0.106034	0.13637	0.0931456	0.0631285	0.0349997	0.0275453	0.0162541
7	0.73802	0.16467	0.0652	0.01673	0.00177	0.0002	2e-05		75	0.0471991	0.119378	0.10084	0.0779165	0.0517862	0.0449734	0.0316429
8	0.70668	0.17475	0.0777	0.02246	0.00272	0.00036	4e-05		90	0.0326901	0.112267	0.100599	0.0826727	0.0568889	0.04923	0.0355595
9	0.67667	0.18293	0.08983	0.02879	0.00394	0.00058	7e-05		105	0.00790653	0.0777482	0.0913947	0.0811143	0.0713863	0.0632849	0.0541306
10	0.64793	0.18953	0.10143	0.03558	0.00544	0.00089	0.00011		120	0.00504627	0.0660426	0.0805042	0.0745888	0.068366	0.0661762	0.0584552
11	0.62041	0.19483	0.11238	0.0427	0.0072	0.00131	0.00018
12	0.59407	0.19903	0.12263	0.05003	0.00923	0.00183	0.00028
13	0.56884	0.20234	0.13214	0.05746	0.01152	0.00248	0.00041
14	0.54468	0.2049	0.14089	0.0649	0.01404	0.00327	0.00057
15	0.52155	0.20684	0.1489	0.07225	0.01678	0.00419	0.00078
16	0.4994	0.20827	0.15618	0.07945	0.01971	0.00526	0.00104
17	0.47819	0.20926	0.16277	0.08644	0.02281	0.00647	0.00136
18	0.45788	0.20989	0.16869	0.09317	0.02605	0.00784	0.00174
19	0.43843	0.21021	0.17398	0.0996	0.02941	0.00935	0.00218
20	0.41981	0.21027	0.17868	0.10571	0.03285	0.011	0.00268
21	0.40198	0.2101	0.18284	0.11148	0.03636	0.01279	0.00326
22	0.38491	0.20973	0.18648	0.11689	0.0399	0.01471	0.0039
23	0.36857	0.20918	0.18965	0.12194	0.04346	0.01675	0.00462
24	0.35291	0.20847	0.19238	0.12663	0.04702	0.0189	0.00542
25	0.33793	0.20762	0.19471	0.13096	0.05054	0.02116	0.00628
26	0.32357	0.20664	0.19665	0.13493	0.05403	0.02351	0.00722
27	0.30983	0.20554	0.19825	0.13855	0.05745	0.02594	0.00823
28	0.29667	0.20433	0.19953	0.14184	0.0608	0.02844	0.0093
29	0.28407	0.20303	0.20052	0.14481	0.06406	0.03099	0.01044
30	0.27201	0.20162	0.20123	0.14746	0.06722	0.0336	0.01163
31	0.26046	0.20013	0.20169	0.14981	0.07027	0.03624	0.01289
32	0.2494	0.19856	0.20191	0.15188	0.07321	0.0389	0.01419
33	0.23881	0.19691	0.20192	0.15368	0.07603	0.04157	0.01555
34	0.22866	0.1952	0.20173	0.15522	0.07872	0.04425	0.01694
35	0.21895	0.19341	0.20136	0.15651	0.08128	0.04692	0.01838
36	0.20965	0.19157	0.20081	0.15758	0.0837	0.04957	0.01984
37	0.20075	0.18967	0.20011	0.15843	0.08599	0.05219	0.02133
38	0.19222	0.18772	0.19926	0.15908	0.08814	0.05478	0.02285
39	0.18406	0.18572	0.19828	0.15954	0.09015	0.05732	0.02437
40	0.17624	0.18368	0.19717	0.15981	0.09203	0.05982	0.02591
41	0.16876	0.1816	0.19595	0.15992	0.09377	0.06226	0.02746
42	0.16159	0.17949	0.19462	0.15987	0.09537	0.06464	0.029
43	0.15473	0.17734	0.1932	0.15967	0.09684	0.06695	0.03054
44	0.14816	0.17517	0.19168	0.15933	0.09819	0.06918	0.03208
45	0.14187	0.17297	0.19008	0.15887	0.0994	0.07135	0.03359
46	0.13584	0.17075	0.18841	0.15828	0.10049	0.07343	0.03509
47	0.13007	0.16851	0.18666	0.15759	0.10146	0.07542	0.03657
48	0.12455	0.16626	0.18485	0.15679	0.10231	0.07733	0.03802
49	0.11926	0.164	0.18299	0.15589	0.10305	0.07915	0.03944
50	0.11419	0.16173	0.18107	0.15491	0.10367	0.08089	0.04083
51	0.10934	0.15945	0.17911	0.15384	0.10419	0.08253	0.04219
52	0.1047	0.15717	0.1771	0.15269	0.10461	0.08408	0.0435
53	0.10025	0.15489	0.17506	0.15148	0.10493	0.08553	0.04478
54	0.096	0.15261	0.17298	0.1502	0.10515	0.0869	0.04601
55	0.09192	0.15033	0.17088	0.14887	0.10529	0.08817	0.04719
56	0.08802	0.14805	0.16875	0.14747	0.10533	0.08935	0.04834
57	0.08428	0.14578	0.16659	0.14603	0.1053	0.09043	0.04943
58	0.0807	0.14352	0.16442	0.14455	0.10518	0.09143	0.05047
59	0.07727	0.14127	0.16223	0.14302	0.10499	0.09234	0.05146
60	0.07399	0.13903	0.16004	0.14146	0.10473	0.09316	0.05241
61	0.07085	0.1368	0.15783	0.13986	0.1044	0.09389	0.0533
62	0.06784	0.13459	0.15561	0.13824	0.10401	0.09454	0.05414
63	0.06496	0.13239	0.15339	0.13659	0.10355	0.0951	0.05492
64	0.0622	0.13021	0.15117	0.13492	0.10304	0.09558	0.05566
65	0.05956	0.12805	0.14895	0.13323	0.10247	0.09599	0.05634
66	0.05703	0.1259	0.14673	0.13152	0.10186	0.09632	0.05697
67	0.05461	0.12377	0.14451	0.12979	0.10119	0.09657	0.05755
68	0.05229	0.12166	0.1423	0.12806	0.10048	0.09675	0.05808
69	0.05007	0.11957	0.1401	0.12631	0.09973	0.09686	0.05855
70	0.04794	0.11751	0.13791	0.12456	0.09894	0.09691	0.05898
71	0.0459	0.11546	0.13573	0.12281	0.09812	0.09689	0.05936
72	0.04395	0.11344	0.13356	0.12105	0.09726	0.0968	0.05969
73	0.04209	0.11144	0.1314	0.11929	0.09636	0.09666	0.05998
74	0.0403	0.10946	0.12926	0.11753	0.09544	0.09645	0.06021
75	0.03859	0.10751	0.12713	0.11577	0.0945	0.0962	0.06041
76	0.03695	0.10558	0.12502	0.11402	0.09353	0.09588	0.06056
77	0.03538	0.10367	0.12293	0.11227	0.09254	0.09552	0.06066
78	0.03388	0.10179	0.12085	0.11053	0.09152	0.09511	0.06073
79	0.03244	0.09993	0.1188	0.10879	0.09049	0.09465	0.06075
80	0.03106	0.0981	0.11676	0.10707	0.08945	0.09415	0.06074
81	0.02974	0.0963	0.11475	0.10535	0.08839	0.09361	0.06069
82	0.02848	0.09451	0.11275	0.10364	0.08731	0.09303	0.0606
83	0.02727	0.09276	0.11078	0.10195	0.08623	0.09241	0.06048
84	0.02611	0.09102	0.10883	0.10027	0.08513	0.09176	0.06033
85	0.025	0.08932	0.1069	0.0986	0.08403	0.09107	0.06014
86	0.02394	0.08763	0.105	0.09695	0.08292	0.09036	0.05993
87	0.02292	0.08598	0.10311	0.09531	0.08181	0.08961	0.05968
88	0.02195	0.08435	0.10125	0.09368	0.08069	0.08883	0.0594
89	0.02102	0.08274	0.09942	0.09208	0.07957	0.08804	0.0591
90	0.02013	0.08116	0.09761	0.09048	0.07845	0.08721	0.05878
91	0.01927	0.0796	0.09582	0.08891	0.07732	0.08637	0.05842
92	0.01845	0.07807	0.09406	0.08735	0.0762	0.08551	0.05805
93	0.01767	0.07656	0.09232	0.08581	0.07508	0.08462	0.05765
94	0.01692	0.07508	0.0906	0.08429	0.07396	0.08372	0.05724
95	0.0162	0.07362	0.08891	0.08278	0.07284	0.08281	0.0568
96	0.01551	0.07218	0.08725	0.0813	0.07173	0.08188	0.05635
97	0.01485	0.07077	0.0856	0.07983	0.07062	0.08094	0.05588
98	0.01422	0.06938	0.08399	0.07838	0.06952	0.07999	0.05539
99	0.01362	0.06802	0.08239	0.07695	0.06842	0.07902	0.05489
100	0.01304	0.06668	0.08083	0.07554	0.06733	0.07805	0.05437
101	0.01249	0.06536	0.07928	0.07415	0.06625	0.07707	0.05385
102	0.01196	0.06406	0.07776	0.07277	0.06517	0.07609	0.05331
103	0.01145	0.06279	0.07627	0.07142	0.0641	0.0751	0.05275
104	0.01096	0.06154	0.07479	0.07009	0.06304	0.0741	0.05219
105	0.0105	0.06031	0.07334	0.06877	0.06199	0.07311	0.05162
106	0.01005	0.0591	0.07192	0.06748	0.06095	0.07211	0.05104
107	0.00962	0.05792	0.07052	0.0662	0.05992	0.07111	0.05046
108	0.00922	0.05675	0.06914	0.06494	0.05889	0.0701	0.04987
109	0.00882	0.05561	0.06779	0.06371	0.05788	0.0691	0.04927
110	0.00845	0.05449	0.06645	0.06249	0.05688	0.0681	0.04866
111	0.00809	0.05339	0.06514	0.06129	0.05589	0.0671	0.04806
112	0.00775	0.05231	0.06386	0.06011	0.05491	0.06611	0.04744
113	0.00742	0.05124	0.06259	0.05895	0.05394	0.06512	0.04683
114	0.0071	0.0502	0.06135	0.0578	0.05298	0.06413	0.04621
115	0.0068	0.04918	0.06013	0.05668	0.05204	0.06314	0.04559
116	0.00651	0.04817	0.05893	0.05558	0.0511	0.06216	0.04497
117	0.00624	0.04719	0.05775	0.05449	0.05018	0.06119	0.04435
118	0.00597	0.04622	0.05659	0.05342	0.04927	0.06022	0.04373
119	0.00572	0.04528	0.05545	0.05237	0.04837	0.05926	0.04311
120	0.00547	0.04435	0.05434	0.05134	0.04749	0.0583	0.04249
121	0.00524	0.04343	0.05324	0.05032	0.04661	0.05736	0.04187
122	0.00502	0.04254	0.05216	0.04932	0.04575	0.05642	0.04125
123	0.00481	0.04166	0.05111	0.04834	0.0449	0.05548	0.04063
124	0.0046	0.0408	0.05007	0.04738	0.04406	0.05456	0.04002
125	0.00441	0.03996	0.04905	0.04643	0.04324	0.05364	0.03941
126	0.00422	0.03913	0.04805	0.0455	0.04243	0.05274	0.0388
127	0.00404	0.03832	0.04707	0.04459	0.04162	0.05184	0.03819
128	0.00387	0.03752	0.04611	0.0437	0.04084	0.05095	0.03759
129	0.0037	0.03674	0.04517	0.04282	0.04006	0.05007	0.03699
130	0.00355	0.03597	0.04424	0.04195	0.03929	0.0492	0.0364
131	0.0034	0.03522	0.04333	0.0411	0.03854	0.04834	0.03581
132	0.00325	0.03449	0.04244	0.04027	0.0378	0.04749	0.03523
133	0.00311	0.03377	0.04157	0.03945	0.03707	0.04665	0.03465
134	0.00298	0.03306	0.04071	0.03865	0.03635	0.04582	0.03407
135	0.00286	0.03237	0.03987	0.03786	0.03565	0.045	0.0335
136	0.00273	0.03169	0.03904	0.03709	0.03495	0.04419	0.03294
137	0.00262	0.03103	0.03824	0.03633	0.03427	0.04339	0.03238
138	0.00251	0.03037	0.03744	0.03559	0.0336	0.0426	0.03183
139	0.0024	0.02973	0.03667	0.03486	0.03294	0.04183	0.03128
140	0.0023	0.02911	0.0359	0.03414	0.03229	0.04106	0.03074
141	0.0022	0.0285	0.03516	0.03344	0.03165	0.0403	0.0302
142	0.00211	0.02789	0.03442	0.03275	0.03103	0.03956	0.02968
143	0.00202	0.02731	0.0337	0.03207	0.03041	0.03882	0.02915
144	0.00193	0.02673	0.033	0.03141	0.02981	0.0381	0.02864
145	0.00185	0.02616	0.03231	0.03076	0.02921	0.03738	0.02813
146	0.00177	0.02561	0.03163	0.03012	0.02863	0.03668	0.02762
147	0.0017	0.02507	0.03097	0.0295	0.02805	0.03599	0.02713
148	0.00162	0.02454	0.03032	0.02889	0.02749	0.03531	0.02663
149	0.00156	0.02402	0.02968	0.02828	0.02694	0.03463	0.02615
150	0.00149	0.02351	0.02906	0.0277	0.0264	0.03397	0.02567
151	0.00143	0.02301	0.02845	0.02712	0.02586	0.03332	0.0252
152	0.00137	0.02252	0.02785	0.02655	0.02534	0.03268	0.02474
153	0.00131	0.02204	0.02726	0.026	0.02483	0.03205	0.02428
154	0.00125	0.02157	0.02669	0.02545	0.02432	0.03143	0.02383
155	0.0012	0.02111	0.02612	0.02492	0.02383	0.03082	0.02338
156	0.00115	0.02066	0.02557	0.0244	0.02334	0.03022	0.02294
157	0.0011	0.02022	0.02503	0.02389	0.02286	0.02963	0.02251
158	0.00105	0.01979	0.0245	0.02338	0.0224	0.02905	0.02209
159	0.00101	0.01937	0.02398	0.02289	0.02194	0.02848	0.02167
160	0.00096	0.01895	0.02347	0.02241	0.02149	0.02792	0.02125
161	0.00092	0.01855	0.02297	0.02194	0.02105	0.02737	0.02085
162	0.00088	0.01815	0.02248	0.02148	0.02061	0.02683	0.02045
163	0.00085	0.01776	0.02201	0.02102	0.02019	0.0263	0.02006
164	0.00081	0.01738	0.02154	0.02058	0.01977	0.02578	0.01967
165	0.00078	0.01701	0.02108	0.02014	0.01936	0.02526	0.01929
166	0.00074	0.01664	0.02063	0.01972	0.01896	0.02476	0.01891
167	0.00071	0.01629	0.02019	0.0193	0.01857	0.02426	0.01855
168	0.00068	0.01594	0.01976	0.01889	0.01818	0.02378	0.01818
169	0.00065	0.01559	0.01934	0.01849	0.0178	0.0233	0.01783
170	0.00063	0.01526	0.01893	0.0181	0.01743	0.02283	0.01748
171	0.0006	0.01493	0.01852	0.01771	0.01707	0.02237	0.01713
172	0.00057	0.01461	0.01813	0.01734	0.01671	0.02192	0.0168
173	0.00055	0.0143	0.01774	0.01697	0.01637	0.02147	0.01646
174	0.00053	0.01399	0.01736	0.01661	0.01602	0.02104	0.01614
175	0.0005	0.01369	0.01699	0.01625	0.01569	0.02061	0.01582
176	0.00048	0.01339	0.01662	0.01591	0.01536	0.02019	0.0155
177	0.00046	0.0131	0.01627	0.01557	0.01504	0.01978	0.01519
178	0.00044	0.01282	0.01592	0.01523	0.01472	0.01937	0.01489
179	0.00042	0.01254	0.01558	0.01491	0.01441	0.01898	0.01459
180	0.00041	0.01227	0.01524	0.01459	0.01411	0.01859	0.0143
181	0.00039	0.01201	0.01491	0.01428	0.01381	0.01821	0.01401
182	0.00037	0.01175	0.01459	0.01397	0.01352	0.01783	0.01373
183	0.00036	0.0115	0.01428	0.01367	0.01324	0.01746	0.01345
184	0.00034	0.01125	0.01397	0.01338	0.01296	0.0171	0.01318
185	0.00033	0.011	0.01367	0.01309	0.01268	0.01675	0.01291
186	0.00031	0.01077	0.01338	0.01281	0.01241	0.0164	0.01265
187	0.0003	0.01053	0.01309	0.01254	0.01215	0.01606	0.01239
188	0.00029	0.01031	0.01281	0.01227	0.01189	0.01573	0.01214
189	0.00027	0.01008	0.01253	0.01201	0.01164	0.0154	0.01189
190	0.00026	0.00986	0.01226	0.01175	0.0114	0.01508	0.01164
191	0.00025	0.00965	0.012	0.0115	0.01115	0.01477	0.01141
192	0.00024	0.00944	0.01174	0.01125	0.01092	0.01446	0.01117
193	0.00023	0.00924	0.01148	0.01101	0.01068	0.01416	0.01094
194	0.00022	0.00904	0.01124	0.01077	0.01046	0.01387	0.01072
195	0.00021	0.00884	0.01099	0.01054	0.01023	0.01358	0.0105
196	0.0002	0.00865	0.01076	0.01031	0.01002	0.01329	0.01028
197	0.00019	0.00846	0.01052	0.01009	0.0098	0.01301	0.01007
198	0.00019	0.00828	0.0103	0.00987	0.00959	0.01274	0.00986
199	0.00018	0.0081	0.01007	0.00966	0.00939	0.01247	0.00965
200	0.00017	0.00792	0.00986	0.00945	0.00919	0.01221	0.00945
201	0.00016	0.00775	0.00964	0.00925	0.00899	0.01195	0.00926
202	0.00016	0.00758	0.00943	0.00905	0.0088	0.0117	0.00906
203	0.00015	0.00742	0.00923	0.00885	0.00861	0.01145	0.00888
204	0.00014	0.00726	0.00903	0.00866	0.00843	0.01121	0.00869
205	0.00014	0.0071	0.00883	0.00847	0.00825	0.01098	0.00851
206	0.00013	0.00695	0.00864	0.00829	0.00807	0.01074	0.00833
207	0.00013	0.00679	0.00845	0.00811	0.0079	0.01052	0.00816
208	0.00012	0.00665	0.00827	0.00793	0.00773	0.01029	0.00799
209	0.00012	0.0065	0.00809	0.00776	0.00756	0.01008	0.00782
210	0.00011	0.00636	0.00792	0.00759	0.0074	0.00986	0.00765
211	0.00011	0.00622	0.00774	0.00743	0.00724	0.00965	0.00749
212	0.0001	0.00609	0.00758	0.00727	0.00708	0.00945	0.00734
213	0.0001	0.00595	0.00741	0.00711	0.00693	0.00925	0.00718
214	9e-05	0.00582	0.00725	0.00696	0.00678	0.00905	0.00703
215	9e-05	0.0057	0.00709	0.00681	0.00664	0.00886	0.00688
216	8e-05	0.00557	0.00694	0.00666	0.00649	0.00867	0.00674
217	8e-05	0.00545	0.00679	0.00651	0.00635	0.00849	0.00659
218	8e-05	0.00533	0.00664	0.00637	0.00622	0.0083	0.00645
219	7e-05	0.00522	0.0065	0.00624	0.00608	0.00813	0.00632
220	7e-05	0.0051	0.00635	0.0061	0.00595	0.00795	0.00618
221	7e-05	0.00499	0.00622	0.00597	0.00582	0.00778	0.00605
222	7e-05	0.00488	0.00608	0.00584	0.0057	0.00762	0.00592
223	6e-05	0.00478	0.00595	0.00571	0.00557	0.00745	0.0058
224	6e-05	0.00467	0.00582	0.00559	0.00545	0.00729	0.00568
225	6e-05	0.00457	0.00569	0.00547	0.00534	0.00714	0.00555
226	6e-05	0.00447	0.00557	0.00535	0.00522	0.00699	0.00544
227	5e-05	0.00437	0.00545	0.00523	0.00511	0.00684	0.00532
228	5e-05	0.00428	0.00533	0.00512	0.005	0.00669	0.00521
229	5e-05	0.00419	0.00521	0.00501	0.00489	0.00655	0.0051
230	5e-05	0.00409	0.0051	0.0049	0.00478	0.00641	0.00499
231	4e-05	0.004	0.00499	0.00479	0.00468	0.00627	0.00488
232	4e-05	0.00392	0.00488	0.00469	0.00458	0.00613	0.00478
233	4e-05	0.00383	0.00477	0.00458	0.00448	0.006	0.00467
234	4e-05	0.00375	0.00467	0.00448	0.00438	0.00587	0.00457
235	4e-05	0.00367	0.00457	0.00439	0.00429	0.00575	0.00448
236	4e-05	0.00359	0.00447	0.00429	0.00419	0.00562	0.00438
237	3e-05	0.00351	0.00437	0.0042	0.0041	0.0055	0.00429
238	3e-05	0.00343	0.00428	0.00411	0.00401	0.00538	0.0042
239	3e-05	0.00336	0.00418	0.00402	0.00393	0.00527	0.00411
240	3e-05	0.00328	0.00409	0.00393	0.00384	0.00515	0.00402
241	3e-05	0.00321	0.004	0.00384	0.00376	0.00504	0.00393
242	3e-05	0.00314	0.00391	0.00376	0.00368	0.00493	0.00385
243	3e-05	0.00307	0.00383	0.00368	0.0036	0.00483	0.00376
244	3e-05	0.00301	0.00375	0.0036	0.00352	0.00472	0.00368
245	2e-05	0.00294	0.00366	0.00352	0.00344	0.00462	0.0036
246	2e-05	0.00288	0.00358	0.00344	0.00337	0.00452	0.00353
247	2e-05	0.00281	0.00351	0.00337	0.00329	0.00442	0.00345
248	2e-05	0.00275	0.00343	0.00329	0.00322	0.00433	0.00338
249	2e-05	0.00269	0.00335	0.00322	0.00315	0.00423	0.0033
250	2e-05	0.00263	0.00328	0.00315	0.00308	0.00414	0.00323
251	2e-05	0.00257	0.00321	0.00308	0.00302	0.00405	0.00316
252	2e-05	0.00252	0.00314	0.00302	0.00295	0.00396	0.00309
253	2e-05	0.00246	0.00307	0.00295	0.00289	0.00388	0.00303
254	2e-05	0.00241	0.003	0.00289	0.00282	0.00379	0.00296
255	2e-05	0.00236	0.00294	0.00282	0.00276	0.00371	0.0029
256	1e-05	0.0023	0.00287	0.00276	0.0027	0.00363	0.00284
257	1e-05	0.00225	0.00281	0.0027	0.00264	0.00355	0.00277
258	1e-05	0.00221	0.00275	0.00264	0.00259	0.00348	0.00271
259	1e-05	0.00216	0.00269	0.00258	0.00253	0.0034	0.00266
260	1e-05	0.00211	0.00263	0.00253	0.00248	0.00333	0.0026
261	1e-05	0.00206	0.00257	0.00247	0.00242	0.00326	0.00254
262	1e-05	0.00202	0.00252	0.00242	0.00237	0.00318	0.00249
263	1e-05	0.00197	0.00246	0.00237	0.00232	0.00312	0.00243
264	1e-05	0.00193	0.00241	0.00231	0.00227	0.00305	0.00238
265	1e-05	0.00189	0.00235	0.00226	0.00222	0.00298	0.00233
266	1e-05	0.00185	0.0023	0.00221	0.00217	0.00292	0.00228
267	1e-05	0.00181	0.00225	0.00217	0.00212	0.00285	0.00223
268	1e-05	0.00177	0.0022	0.00212	0.00208	0.00279	0.00218
269	1e-05	0.00173	0.00216	0.00207	0.00203	0.00273	0.00213
270	1e-05	0.00169	0.00211	0.00203	0.00199	0.00267	0.00209
271	1e-05	0.00165	0.00206	0.00198	0.00194	0.00261	0.00204
272	1e-05	0.00162	0.00202	0.00194	0.0019	0.00256	0.002
273	1e-05	0.00158	0.00197	0.0019	0.00186	0.0025	0.00195
274	1e-05	0.00155	0.00193	0.00185	0.00182	0.00245	0.00191
275	1e-05	0.00151	0.00189	0.00181	0.00178	0.00239	0.00187
276	1e-05	0.00148	0.00185	0.00177	0.00174	0.00234	0.00183
277	1e-05	0.00145	0.00181	0.00174	0.0017	0.00229	0.00179
278	1e-05	0.00142	0.00177	0.0017	0.00166	0.00224	0.00175
279	1e-05	0.00139	0.00173	0.00166	0.00163	0.00219	0.00171
280	1e-05	0.00135	0.00169	0.00162	0.00159	0.00214	0.00168
281	1e-05	0.00133	0.00165	0.00159	0.00156	0.0021	0.00164
282	0	0.0013	0.00162	0.00155	0.00152	0.00205	0.0016
283	0	0.00127	0.00158	0.00152	0.00149	0.00201	0.00157
284	0	0.00124	0.00155	0.00149	0.00146	0.00196	0.00153
285	0	0.00121	0.00151	0.00145	0.00143	0.00192	0.0015
286	0	0.00119	0.00148	0.00142	0.00139	0.00188	0.00147
287	0	0.00116	0.00145	0.00139	0.00136	0.00184	0.00144
288	0	0.00113	0.00142	0.00136	0.00133	0.0018	0.00141
289	0	0.00111	0.00138	0.00133	0.00131	0.00176	0.00137
290	0	0.00109	0.00135	0.0013	0.00128	0.00172	0.00134
291	0	0.00106	0.00132	0.00127	0.00125	0.00168	0.00132
292	0	0.00104	0.0013	0.00125	0.00122	0.00165	0.00129
293	0	0.00102	0.00127	0.00122	0.00119	0.00161	0.00126
294	0	0.00099	0.00124	0.00119	0.00117	0.00157	0.00123
295	0	0.00097	0.00121	0.00117	0.00114	0.00154	0.0012
296	0	0.00095	0.00119	0.00114	0.00112	0.00151	0.00118
297	0	0.00093	0.00116	0.00111	0.00109	0.00147	0.00115
298	0	0.00091	0.00113	0.00109	0.00107	0.00144	0.00113
299	0	0.00089	0.00111	0.00107	0.00105	0.00141	0.0011
300	0	0.00087	0.00109	0.00104	0.00102	0.00138	0.00108
301	0	0.00085	0.00106	0.00102	0.001	0.00135	0.00106
302	0	0.00083	0.00104	0.001	0.00098	0.00132	0.00103
303	0	0.00081	0.00102	0.00098	0.00096	0.00129	0.00101
304	0	0.0008	0.00099	0.00095	0.00094	0.00126	0.00099
305	0	0.00078	0.00097	0.00093	0.00092	0.00123	0.00097
306	0	0.00076	0.00095	0.00091	0.0009	0.00121	0.00095
307	0	0.00074	0.00093	0.00089	0.00088	0.00118	0.00092
308	0	0.00073	0.00091	0.00087	0.00086	0.00116	0.0009
309	0	0.00071	0.00089	0.00085	0.00084	0.00113	0.00088
310	0	0.0007	0.00087	0.00084	0.00082	0.00111	0.00087
311	0	0.00068	0.00085	0.00082	0.0008	0.00108	0.00085
312	0	0.00067	0.00083	0.0008	0.00078	0.00106	0.00083
313	0	0.00065	0.00081	0.00078	0.00077	0.00103	0.00081
314	0	0.00064	0.0008	0.00076	0.00075	0.00101	0.00079
315	0	0.00062	0.00078	0.00075	0.00073	0.00099	0.00077
316	0	0.00061	0.00076	0.00073	0.00072	0.00097	0.00076
317	0	0.0006	0.00074	0.00072	0.0007	0.00095	0.00074
318	0	0.00058	0.00073	0.0007	0.00069	0.00093	0.00073
319	0	0.00057	0.00071	0.00068	0.00067	0.00091	0.00071
320	0	0.00056	0.0007	0.00067	0.00066	0.00089	0.00069
321	0	0.00055	0.00068	0.00066	0.00064	0.00087	0.00068
322	0	0.00053	0.00067	0.00064	0.00063	0.00085	0.00066
323	0	0.00052	0.00065	0.00063	0.00061	0.00083	0.00065
324	0	0.00051	0.00064	0.00061	0.0006	0.00081	0.00063
325	0	0.0005	0.00062	0.0006	0.00059	0.00079	0.00062
326	0	0.00049	0.00061	0.00059	0.00058	0.00078	0.00061
327	0	0.00048	0.0006	0.00057	0.00056	0.00076	0.00059
328	0	0.00047	0.00058	0.00056	0.00055	0.00074	0.00058
329	0	0.00046	0.00057	0.00055	0.00054	0.00073	0.00057
330	0	0.00045	0.00056	0.00054	0.00053	0.00071	0.00056
331	0	0.00044	0.00055	0.00052	0.00052	0.00069	0.00054
332	0	0.00043	0.00053	0.00051	0.0005	0.00068	0.00053
333	0	0.00042	0.00052	0.0005	0.00049	0.00066	0.00052
334	0	0.00041	0.00051	0.00049	0.00048	0.00065	0.00051
335	0	0.0004	0.0005	0.00048	0.00047	0.00064	0.0005
336	0	0.00039	0.00049	0.00047	0.00046	0.00062	0.00049
337	0	0.00038	0.00048	0.00046	0.00045	0.00061	0.00048
338	0	0.00037	0.00047	0.00045	0.00044	0.00059	0.00047
339	0	0.00037	0.00046	0.00044	0.00043	0.00058	0.00046
340	0	0.00036	0.00045	0.00043	0.00042	0.00057	0.00045
341	0	0.00035	0.00044	0.00042	0.00041	0.00056	0.00044
342	0	0.00034	0.00043	0.00041	0.0004	0.00054	0.00043
343	0	0.00034	0.00042	0.0004	0.00039	0.00053	0.00042
344	0	0.00033	0.00041	0.00039	0.00039	0.00052	0.00041
345	0	0.00032	0.0004	0.00038	0.00038	0.00051	0.0004
346	0	0.00031	0.00039	0.00038	0.00037	0.0005	0.00039
347	0	0.00031	0.00038	0.00037	0.00036	0.00049	0.00038
348	0	0.0003	0.00037	0.00036	0.00035	0.00048	0.00037
349	0	0.00029	0.00037	0.00035	0.00035	0.00047	0.00037
350	0	0.00029	0.00036	0.00034	0.00034	0.00046	0.00036
351	0	0.00028	0.00035	0.00034	0.00033	0.00045	0.00035
352	0	0.00027	0.00034	0.00033	0.00032	0.00044	0.00034
353	0	0.00027	0.00034	0.00032	0.00032	0.00043	0.00033
354	0	0.00026	0.00033	0.00032	0.00031	0.00042	0.00033
355	0	0.00026	0.00032	0.00031	0.0003	0.00041	0.00032
356	0	0.00025	0.00031	0.0003	0.0003	0.0004	0.00031
357	0	0.00025	0.00031	0.00029	0.00029	0.00039	0.00031
358	0	0.00024	0.0003	0.00029	0.00028	0.00038	0.0003
359	0	0.00024	0.00029	0.00028	0.00028	0.00037	0.00029
360	0	0.00023	0.00029	0.00028	0.00027	0.00037	0.00029
361	0	0.00022	0.00028	0.00027	0.00026	0.00036	0.00028
362	0	0.00022	0.00027	0.00026	0.00026	0.00035	0.00027
363	0	0.00022	0.00027	0.00026	0.00025	0.00034	0.00027
364	0	0.00021	0.00026	0.00025	0.00025	0.00033	0.00026
365	0	0.00021	0.00026	0.00025	0.00024	0.00033	0.00026
366	0	0.0002	0.00025	0.00024	0.00024	0.00032	0.00025
367	0	0.0002	0.00025	0.00024	0.00023	0.00031	0.00025
368	0	0.00019	0.00024	0.00023	0.00023	0.00031	0.00024
369	0	0.00019	0.00023	0.00023	0.00022	0.0003	0.00023
370	0	0.00018	0.00023	0.00022	0.00022	0.00029	0.00023
371	0	0.00018	0.00022	0.00022	0.00021	0.00029	0.00022
372	0	0.00018	0.00022	0.00021	0.00021	0.00028	0.00022
373	0	0.00017	0.00021	0.00021	0.0002	0.00027	0.00021
374	0	0.00017	0.00021	0.0002	0.0002	0.00027	0.00021
375	0	0.00016	0.00021	0.0002	0.00019	0.00026	0.00021
376	0	0.00016	0.0002	0.00019	0.00019	0.00026	0.0002
377	0	0.00016	0.0002	0.00019	0.00019	0.00025	0.0002
378	0	0.00015	0.00019	0.00019	0.00018	0.00025	0.00019
379	0	0.00015	0.00019	0.00018	0.00018	0.00024	0.00019
380	0	0.00015	0.00018	0.00018	0.00017	0.00023	0.00018
381	0	0.00014	0.00018	0.00017	0.00017	0.00023	0.00018
382	0	0.00014	0.00018	0.00017	0.00017	0.00022	0.00018
383	0	0.00014	0.00017	0.00017	0.00016	0.00022	0.00017
384	0	0.00013	0.00017	0.00016	0.00016	0.00021	0.00017
385	0	0.00013	0.00016	0.00016	0.00016	0.00021	0.00016
386	0	0.00013	0.00016	0.00015	0.00015	0.00021	0.00016
387	0	0.00013	0.00016	0.00015	0.00015	0.0002	0.00016
388	0	0.00012	0.00015	0.00015	0.00015	0.0002	0.00015
389	0	0.00012	0.00015	0.00014	0.00014	0.00019	0.00015
390	0	0.00012	0.00015	0.00014	0.00014	0.00019	0.00015
391	0	0.00012	0.00014	0.00014	0.00014	0.00018	0.00014
392	0	0.00011	0.00014	0.00014	0.00013	0.00018	0.00014
393	0	0.00011	0.00014	0.00013	0.00013	0.00018	0.00014
394	0	0.00011	0.00013	0.00013	0.00013	0.00017	0.00013
395	0	0.00011	0.00013	0.00013	0.00012	0.00017	0.00013
396	0	0.0001	0.00013	0.00012	0.00012	0.00016	0.00013
397	0	0.0001	0.00013	0.00012	0.00012	0.00016	0.00013
398	0	0.0001	0.00012	0.00012	0.00012	0.00016	0.00012
399	0	0.0001	0.00012	0.00012	0.00011	0.00015	0.00012
400	0	9e-05	0.00012	0.00011	0.00011	0.00015	0.00012

## Sheet: ROI 3 
Matlab data									Raw data
0	1	0	0	0	0	0	0		after normalization
1	0.95753	0.03873	0.00175	7e-05	0	0	0			ROI 1(Top)	ROI 2	ROI 3	ROI 4	ROI 5	ROI 6	ROI 7(Excretion)
2	0.91687	0.07236	0.00642	0.0005	1e-05	0	0		0	1	0.00030291	0.000177977	0.000177977	4.37418e-05	0	4.92379e-05
3	0.87793	0.10147	0.01325	0.00153	7e-05	0	0		15	0.574509	0.0991769	0.026694	0.00756387	0.00265073	0.00265073	0.000587767
4	0.84064	0.12657	0.02164	0.00327	0.0002	1e-05	0		30	0.337763	0.137629	0.0555588	0.0260367	0.0100743	0.00828609	0.00341097
5	0.80494	0.14816	0.03107	0.00578	0.00044	3e-05	0		45	0.171644	0.145322	0.0833955	0.0498988	0.0236338	0.019771	0.0104118
6	0.77076	0.16668	0.04114	0.00904	0.00082	7e-05	0		60	0.106034	0.13637	0.0931456	0.0631285	0.0349997	0.0275453	0.0162541
7	0.73802	0.18252	0.05154	0.01301	0.00139	0.00013	1e-05		75	0.0471991	0.119378	0.10084	0.0779165	0.0517862	0.0449734	0.0316429
8	0.70668	0.19603	0.062	0.0176	0.00216	0.00024	1e-05		90	0.0326901	0.112267	0.100599	0.0826727	0.0568889	0.04923	0.0355595
9	0.67667	0.20752	0.07233	0.02273	0.00316	0.0004	2e-05		105	0.00790653	0.0777482	0.0913947	0.0811143	0.0713863	0.0632849	0.0541306
10	0.64793	0.21726	0.08239	0.0283	0.00439	0.00062	4e-05		120	0.00504627	0.0660426	0.0805042	0.0745888	0.068366	0.0661762	0.0584552
11	0.62041	0.2255	0.09206	0.03421	0.00587	0.00092	6e-05
12	0.59407	0.23244	0.10127	0.04036	0.00759	0.00131	0.0001
13	0.56884	0.23826	0.10997	0.04668	0.00956	0.00181	0.00015
14	0.54468	0.24311	0.11813	0.05308	0.01175	0.00241	0.00021
15	0.52155	0.24713	0.12573	0.05947	0.01417	0.00314	0.0003
16	0.4994	0.25042	0.13277	0.06582	0.01678	0.00401	0.00041
17	0.47819	0.25308	0.13925	0.07204	0.01959	0.00501	0.00054
18	0.45788	0.2552	0.14519	0.07811	0.02256	0.00615	0.00071
19	0.43843	0.25684	0.15061	0.08399	0.02567	0.00745	0.0009
20	0.41981	0.25805	0.15553	0.08963	0.02891	0.0089	0.00114
21	0.40198	0.2589	0.15997	0.09502	0.03225	0.0105	0.00141
22	0.38491	0.25942	0.16395	0.10015	0.03567	0.01225	0.00173
23	0.36857	0.25965	0.16751	0.10499	0.03916	0.01416	0.00209
24	0.35291	0.25962	0.17067	0.10955	0.04268	0.01622	0.0025
25	0.33793	0.25935	0.17345	0.11381	0.04622	0.01842	0.00295
26	0.32357	0.25886	0.17587	0.11778	0.04977	0.02077	0.00346
27	0.30983	0.25819	0.17797	0.12146	0.0533	0.02325	0.00403
28	0.29667	0.25733	0.17976	0.12485	0.05681	0.02585	0.00465
29	0.28407	0.25632	0.18126	0.12796	0.06027	0.02858	0.00532
30	0.27201	0.25515	0.18249	0.13079	0.06367	0.03143	0.00605
31	0.26046	0.25385	0.18347	0.13336	0.06701	0.03438	0.00684
32	0.2494	0.25242	0.18423	0.13567	0.07027	0.03742	0.00768
33	0.23881	0.25087	0.18476	0.13774	0.07345	0.04056	0.00858
34	0.22866	0.24921	0.1851	0.13958	0.07653	0.04377	0.00954
35	0.21895	0.24745	0.18525	0.14118	0.0795	0.04705	0.01054
36	0.20965	0.2456	0.18522	0.14258	0.08237	0.0504	0.01161
37	0.20075	0.24366	0.18504	0.14377	0.08513	0.05379	0.01272
38	0.19222	0.24164	0.1847	0.14477	0.08777	0.05723	0.01389
39	0.18406	0.23955	0.18423	0.14558	0.09029	0.0607	0.0151
40	0.17624	0.23739	0.18362	0.14623	0.0927	0.06419	0.01636
41	0.16876	0.23517	0.1829	0.14671	0.09497	0.0677	0.01767
42	0.16159	0.23289	0.18206	0.14704	0.09713	0.07121	0.01901
43	0.15473	0.23055	0.18113	0.14722	0.09916	0.07473	0.0204
44	0.14816	0.22817	0.18009	0.14726	0.10106	0.07823	0.02182
45	0.14187	0.22575	0.17897	0.14718	0.10284	0.08172	0.02327
46	0.13584	0.22329	0.17776	0.14698	0.1045	0.08518	0.02475
47	0.13007	0.22079	0.17648	0.14667	0.10603	0.08861	0.02627
48	0.12455	0.21827	0.17513	0.14625	0.10745	0.09201	0.0278
49	0.11926	0.21571	0.17372	0.14574	0.10875	0.09536	0.02936
50	0.11419	0.21314	0.17224	0.14513	0.10993	0.09867	0.03094
51	0.10934	0.21054	0.17072	0.14444	0.111	0.10191	0.03253
52	0.1047	0.20793	0.16914	0.14367	0.11196	0.1051	0.03414
53	0.10025	0.20531	0.16752	0.14283	0.11282	0.10823	0.03575
54	0.096	0.20267	0.16586	0.14191	0.11357	0.11128	0.03737
55	0.09192	0.20003	0.16416	0.14094	0.11421	0.11427	0.039
56	0.08802	0.19738	0.16243	0.1399	0.11476	0.11718	0.04062
57	0.08428	0.19473	0.16066	0.13882	0.11522	0.12001	0.04224
58	0.0807	0.19208	0.15888	0.13768	0.11558	0.12275	0.04386
59	0.07727	0.18943	0.15706	0.13649	0.11585	0.12542	0.04547
60	0.07399	0.18678	0.15523	0.13527	0.11604	0.12799	0.04707
61	0.07085	0.18415	0.15338	0.13401	0.11614	0.13048	0.04866
62	0.06784	0.18151	0.15152	0.13271	0.11617	0.13287	0.05023
63	0.06496	0.17889	0.14964	0.13138	0.11612	0.13518	0.05179
64	0.0622	0.17628	0.14776	0.13002	0.116	0.13739	0.05332
65	0.05956	0.17368	0.14586	0.12864	0.11581	0.1395	0.05484
66	0.05703	0.1711	0.14396	0.12723	0.11555	0.14153	0.05633
67	0.05461	0.16853	0.14206	0.1258	0.11523	0.14345	0.05779
68	0.05229	0.16598	0.14015	0.12436	0.11485	0.14528	0.05923
69	0.05007	0.16345	0.13825	0.1229	0.11441	0.14702	0.06064
70	0.04794	0.16093	0.13634	0.12142	0.11391	0.14865	0.06201
71	0.0459	0.15843	0.13444	0.11994	0.11337	0.1502	0.06336
72	0.04395	0.15596	0.13254	0.11845	0.11278	0.15164	0.06467
73	0.04209	0.1535	0.13065	0.11694	0.11214	0.153	0.06595
74	0.0403	0.15107	0.12877	0.11544	0.11146	0.15426	0.06719
75	0.03859	0.14866	0.12689	0.11393	0.11073	0.15543	0.0684
76	0.03695	0.14628	0.12502	0.11241	0.10997	0.1565	0.06957
77	0.03538	0.14392	0.12316	0.1109	0.10917	0.15749	0.0707
78	0.03388	0.14158	0.12131	0.10938	0.10834	0.15838	0.07179
79	0.03244	0.13927	0.11948	0.10787	0.10747	0.15919	0.07284
80	0.03106	0.13698	0.11765	0.10636	0.10658	0.15991	0.07385
81	0.02974	0.13472	0.11584	0.10485	0.10566	0.16055	0.07482
82	0.02848	0.13248	0.11405	0.10335	0.10471	0.1611	0.07574
83	0.02727	0.13027	0.11227	0.10185	0.10374	0.16157	0.07663
84	0.02611	0.12809	0.1105	0.10036	0.10275	0.16196	0.07748
85	0.025	0.12593	0.10875	0.09888	0.10174	0.16227	0.07828
86	0.02394	0.1238	0.10702	0.0974	0.10071	0.16251	0.07904
87	0.02292	0.1217	0.1053	0.09594	0.09966	0.16267	0.07976
88	0.02195	0.11963	0.1036	0.09448	0.0986	0.16275	0.08044
89	0.02102	0.11758	0.10192	0.09304	0.09753	0.16277	0.08107
90	0.02013	0.11556	0.10026	0.0916	0.09644	0.16272	0.08166
91	0.01927	0.11356	0.09861	0.09018	0.09535	0.1626	0.08222
92	0.01845	0.1116	0.09698	0.08877	0.09424	0.16241	0.08273
93	0.01767	0.10966	0.09537	0.08737	0.09313	0.16216	0.0832
94	0.01692	0.10775	0.09378	0.08598	0.09201	0.16185	0.08363
95	0.0162	0.10586	0.09221	0.08461	0.09088	0.16148	0.08402
96	0.01551	0.104	0.09066	0.08325	0.08975	0.16106	0.08437
97	0.01485	0.10217	0.08913	0.0819	0.08862	0.16057	0.08468
98	0.01422	0.10037	0.08762	0.08057	0.08748	0.16004	0.08495
99	0.01362	0.09859	0.08612	0.07925	0.08634	0.15945	0.08519
100	0.01304	0.09684	0.08465	0.07795	0.0852	0.15881	0.08539
101	0.01249	0.09512	0.08319	0.07666	0.08407	0.15812	0.08555
102	0.01196	0.09342	0.08176	0.07538	0.08293	0.15739	0.08568
103	0.01145	0.09175	0.08034	0.07412	0.08179	0.15662	0.08577
104	0.01096	0.0901	0.07895	0.07288	0.08066	0.1558	0.08582
105	0.0105	0.08848	0.07757	0.07165	0.07953	0.15494	0.08585
106	0.01005	0.08688	0.07622	0.07044	0.07841	0.15404	0.08584
107	0.00962	0.08531	0.07488	0.06924	0.07729	0.15311	0.08579
108	0.00922	0.08377	0.07356	0.06806	0.07617	0.15214	0.08572
109	0.00882	0.08225	0.07226	0.06689	0.07507	0.15113	0.08562
110	0.00845	0.08075	0.07098	0.06574	0.07396	0.1501	0.08548
111	0.00809	0.07928	0.06972	0.06461	0.07287	0.14903	0.08532
112	0.00775	0.07783	0.06848	0.06349	0.07178	0.14794	0.08513
113	0.00742	0.07641	0.06726	0.06238	0.0707	0.14682	0.08491
114	0.0071	0.07501	0.06606	0.0613	0.06962	0.14567	0.08467
115	0.0068	0.07363	0.06487	0.06022	0.06856	0.1445	0.0844
116	0.00651	0.07227	0.0637	0.05916	0.0675	0.14331	0.0841
117	0.00624	0.07094	0.06255	0.05812	0.06645	0.14209	0.08378
118	0.00597	0.06963	0.06142	0.0571	0.06541	0.14086	0.08344
119	0.00572	0.06834	0.06031	0.05608	0.06439	0.1396	0.08308
120	0.00547	0.06708	0.05922	0.05509	0.06337	0.13833	0.08269
121	0.00524	0.06583	0.05814	0.05411	0.06236	0.13704	0.08228
122	0.00502	0.06461	0.05708	0.05314	0.06136	0.13574	0.08186
123	0.00481	0.06341	0.05604	0.05219	0.06037	0.13443	0.08141
124	0.0046	0.06223	0.05501	0.05125	0.05939	0.1331	0.08094
125	0.00441	0.06107	0.054	0.05033	0.05842	0.13176	0.08046
126	0.00422	0.05992	0.05301	0.04942	0.05747	0.13042	0.07996
127	0.00404	0.0588	0.05204	0.04853	0.05652	0.12906	0.07945
128	0.00387	0.0577	0.05108	0.04765	0.05559	0.12769	0.07891
129	0.0037	0.05662	0.05014	0.04678	0.05466	0.12632	0.07837
130	0.00355	0.05556	0.04921	0.04593	0.05375	0.12494	0.07781
131	0.0034	0.05451	0.0483	0.04509	0.05285	0.12356	0.07724
132	0.00325	0.05349	0.0474	0.04427	0.05196	0.12217	0.07665
133	0.00311	0.05248	0.04652	0.04346	0.05108	0.12078	0.07605
134	0.00298	0.05149	0.04565	0.04266	0.05021	0.11939	0.07544
135	0.00286	0.05051	0.0448	0.04188	0.04936	0.118	0.07482
136	0.00273	0.04956	0.04397	0.04111	0.04851	0.1166	0.0742
137	0.00262	0.04862	0.04315	0.04035	0.04768	0.11521	0.07356
138	0.00251	0.0477	0.04234	0.0396	0.04686	0.11381	0.07291
139	0.0024	0.0468	0.04155	0.03887	0.04605	0.11242	0.07225
140	0.0023	0.04591	0.04077	0.03815	0.04525	0.11103	0.07159
141	0.0022	0.04504	0.04	0.03744	0.04446	0.10964	0.07092
142	0.00211	0.04418	0.03925	0.03674	0.04369	0.10826	0.07025
143	0.00202	0.04334	0.03851	0.03606	0.04292	0.10688	0.06956
144	0.00193	0.04251	0.03778	0.03539	0.04217	0.1055	0.06888
145	0.00185	0.0417	0.03707	0.03473	0.04142	0.10413	0.06818
146	0.00177	0.04091	0.03637	0.03408	0.04069	0.10276	0.06749
147	0.0017	0.04013	0.03568	0.03344	0.03997	0.1014	0.06679
148	0.00162	0.03936	0.03501	0.03281	0.03926	0.10005	0.06608
149	0.00156	0.03861	0.03435	0.0322	0.03856	0.0987	0.06538
150	0.00149	0.03787	0.03369	0.03159	0.03787	0.09736	0.06467
151	0.00143	0.03714	0.03306	0.031	0.03719	0.09603	0.06396
152	0.00137	0.03643	0.03243	0.03042	0.03652	0.09471	0.06324
153	0.00131	0.03573	0.03181	0.02984	0.03587	0.09339	0.06253
154	0.00125	0.03505	0.03121	0.02928	0.03522	0.09209	0.06181
155	0.0012	0.03438	0.03061	0.02873	0.03458	0.09079	0.0611
156	0.00115	0.03371	0.03003	0.02818	0.03396	0.0895	0.06038
157	0.0011	0.03307	0.02946	0.02765	0.03334	0.08822	0.05967
158	0.00105	0.03243	0.02889	0.02713	0.03273	0.08696	0.05895
159	0.00101	0.03181	0.02834	0.02661	0.03214	0.0857	0.05824
160	0.00096	0.03119	0.0278	0.02611	0.03155	0.08445	0.05753
161	0.00092	0.03059	0.02727	0.02561	0.03097	0.08321	0.05682
162	0.00088	0.03	0.02674	0.02512	0.03041	0.08199	0.05611
163	0.00085	0.02942	0.02623	0.02464	0.02985	0.08077	0.0554
164	0.00081	0.02886	0.02573	0.02418	0.0293	0.07957	0.05469
165	0.00078	0.0283	0.02524	0.02371	0.02876	0.07838	0.05399
166	0.00074	0.02775	0.02475	0.02326	0.02823	0.0772	0.05329
167	0.00071	0.02722	0.02428	0.02282	0.02771	0.07603	0.0526
168	0.00068	0.02669	0.02381	0.02238	0.02719	0.07487	0.0519
169	0.00065	0.02617	0.02335	0.02195	0.02669	0.07372	0.05121
170	0.00063	0.02567	0.0229	0.02153	0.02619	0.07259	0.05053
171	0.0006	0.02517	0.02246	0.02112	0.02571	0.07147	0.04985
172	0.00057	0.02468	0.02203	0.02072	0.02523	0.07036	0.04917
173	0.00055	0.02421	0.0216	0.02032	0.02476	0.06926	0.0485
174	0.00053	0.02374	0.02119	0.01993	0.0243	0.06818	0.04783
175	0.0005	0.02328	0.02078	0.01955	0.02384	0.0671	0.04716
176	0.00048	0.02282	0.02038	0.01917	0.02339	0.06604	0.0465
177	0.00046	0.02238	0.01998	0.0188	0.02296	0.06499	0.04585
178	0.00044	0.02195	0.0196	0.01844	0.02253	0.06396	0.0452
179	0.00042	0.02152	0.01922	0.01809	0.0221	0.06293	0.04455
180	0.00041	0.0211	0.01885	0.01774	0.02169	0.06192	0.04391
181	0.00039	0.02069	0.01848	0.0174	0.02128	0.06093	0.04328
182	0.00037	0.02029	0.01812	0.01706	0.02088	0.05994	0.04265
183	0.00036	0.0199	0.01777	0.01673	0.02048	0.05897	0.04202
184	0.00034	0.01951	0.01743	0.01641	0.0201	0.058	0.04141
185	0.00033	0.01913	0.01709	0.01609	0.01972	0.05706	0.04079
186	0.00031	0.01876	0.01676	0.01578	0.01934	0.05612	0.04019
187	0.0003	0.01839	0.01644	0.01548	0.01898	0.05519	0.03959
188	0.00029	0.01803	0.01612	0.01518	0.01862	0.05428	0.03899
189	0.00027	0.01768	0.0158	0.01488	0.01826	0.05338	0.0384
190	0.00026	0.01734	0.0155	0.01459	0.01792	0.05249	0.03782
191	0.00025	0.017	0.0152	0.01431	0.01758	0.05162	0.03724
192	0.00024	0.01667	0.0149	0.01404	0.01724	0.05075	0.03667
193	0.00023	0.01634	0.01461	0.01376	0.01691	0.0499	0.03611
194	0.00022	0.01603	0.01433	0.0135	0.01659	0.04906	0.03555
195	0.00021	0.01571	0.01405	0.01323	0.01627	0.04823	0.035
196	0.0002	0.01541	0.01377	0.01298	0.01596	0.04742	0.03445
197	0.00019	0.01511	0.01351	0.01273	0.01566	0.04661	0.03391
198	0.00019	0.01481	0.01324	0.01248	0.01536	0.04582	0.03338
199	0.00018	0.01452	0.01299	0.01224	0.01506	0.04504	0.03285
200	0.00017	0.01424	0.01273	0.012	0.01478	0.04427	0.03233
201	0.00016	0.01396	0.01248	0.01177	0.01449	0.04351	0.03181
202	0.00016	0.01369	0.01224	0.01154	0.01422	0.04276	0.03131
203	0.00015	0.01342	0.012	0.01131	0.01394	0.04202	0.0308
204	0.00014	0.01316	0.01177	0.01109	0.01367	0.04129	0.03031
205	0.00014	0.0129	0.01154	0.01088	0.01341	0.04058	0.02982
206	0.00013	0.01265	0.01131	0.01067	0.01315	0.03987	0.02933
207	0.00013	0.0124	0.01109	0.01046	0.0129	0.03918	0.02886
208	0.00012	0.01216	0.01088	0.01025	0.01265	0.0385	0.02838
209	0.00012	0.01192	0.01066	0.01005	0.01241	0.03782	0.02792
210	0.00011	0.01169	0.01046	0.00986	0.01217	0.03716	0.02746
211	0.00011	0.01146	0.01025	0.00967	0.01194	0.03651	0.02701
212	0.0001	0.01123	0.01005	0.00948	0.01171	0.03587	0.02656
213	0.0001	0.01101	0.00986	0.00929	0.01148	0.03523	0.02612
214	9e-05	0.0108	0.00966	0.00911	0.01126	0.03461	0.02568
215	9e-05	0.01059	0.00947	0.00893	0.01104	0.034	0.02525
216	8e-05	0.01038	0.00929	0.00876	0.01083	0.0334	0.02483
217	8e-05	0.01018	0.00911	0.00859	0.01062	0.0328	0.02441
218	8e-05	0.00998	0.00893	0.00842	0.01041	0.03222	0.024
219	7e-05	0.00978	0.00875	0.00826	0.01021	0.03164	0.0236
220	7e-05	0.00959	0.00858	0.0081	0.01001	0.03108	0.0232
221	7e-05	0.0094	0.00842	0.00794	0.00982	0.03052	0.0228
222	7e-05	0.00922	0.00825	0.00778	0.00963	0.02998	0.02241
223	6e-05	0.00904	0.00809	0.00763	0.00944	0.02944	0.02203
224	6e-05	0.00886	0.00793	0.00748	0.00926	0.02891	0.02165
225	6e-05	0.00869	0.00778	0.00733	0.00908	0.02839	0.02128
226	6e-05	0.00852	0.00762	0.00719	0.0089	0.02788	0.02092
227	5e-05	0.00835	0.00747	0.00705	0.00873	0.02737	0.02056
228	5e-05	0.00819	0.00733	0.00691	0.00856	0.02688	0.0202
229	5e-05	0.00802	0.00718	0.00678	0.0084	0.02639	0.01985
230	5e-05	0.00787	0.00704	0.00664	0.00823	0.02591	0.01951
231	4e-05	0.00771	0.00691	0.00651	0.00807	0.02544	0.01917
232	4e-05	0.00756	0.00677	0.00639	0.00792	0.02498	0.01883
233	4e-05	0.00741	0.00664	0.00626	0.00776	0.02452	0.0185
234	4e-05	0.00727	0.00651	0.00614	0.00761	0.02407	0.01818
235	4e-05	0.00713	0.00638	0.00602	0.00746	0.02363	0.01786
236	4e-05	0.00699	0.00625	0.0059	0.00732	0.0232	0.01755
237	3e-05	0.00685	0.00613	0.00579	0.00717	0.02278	0.01724
238	3e-05	0.00671	0.00601	0.00567	0.00703	0.02236	0.01693
239	3e-05	0.00658	0.00589	0.00556	0.0069	0.02195	0.01663
240	3e-05	0.00645	0.00578	0.00545	0.00676	0.02154	0.01634
241	3e-05	0.00633	0.00567	0.00535	0.00663	0.02115	0.01605
242	3e-05	0.0062	0.00555	0.00524	0.0065	0.02076	0.01576
243	3e-05	0.00608	0.00544	0.00514	0.00638	0.02038	0.01548
244	3e-05	0.00596	0.00534	0.00504	0.00625	0.02	0.01521
245	2e-05	0.00584	0.00523	0.00494	0.00613	0.01963	0.01493
246	2e-05	0.00573	0.00513	0.00484	0.00601	0.01927	0.01467
247	2e-05	0.00562	0.00503	0.00475	0.00589	0.01891	0.0144
248	2e-05	0.00551	0.00493	0.00465	0.00578	0.01856	0.01415
249	2e-05	0.0054	0.00483	0.00456	0.00566	0.01821	0.01389
250	2e-05	0.00529	0.00474	0.00447	0.00555	0.01787	0.01364
251	2e-05	0.00519	0.00465	0.00439	0.00545	0.01754	0.01339
252	2e-05	0.00509	0.00456	0.0043	0.00534	0.01721	0.01315
253	2e-05	0.00499	0.00447	0.00421	0.00523	0.01689	0.01291
254	2e-05	0.00489	0.00438	0.00413	0.00513	0.01658	0.01268
255	2e-05	0.00479	0.00429	0.00405	0.00503	0.01627	0.01245
256	1e-05	0.0047	0.00421	0.00397	0.00493	0.01596	0.01222
257	1e-05	0.00461	0.00413	0.00389	0.00484	0.01567	0.012
258	1e-05	0.00451	0.00404	0.00382	0.00474	0.01537	0.01178
259	1e-05	0.00443	0.00396	0.00374	0.00465	0.01508	0.01157
260	1e-05	0.00434	0.00389	0.00367	0.00456	0.0148	0.01136
261	1e-05	0.00425	0.00381	0.0036	0.00447	0.01452	0.01115
262	1e-05	0.00417	0.00374	0.00353	0.00438	0.01425	0.01094
263	1e-05	0.00409	0.00366	0.00346	0.0043	0.01398	0.01074
264	1e-05	0.00401	0.00359	0.00339	0.00421	0.01372	0.01055
265	1e-05	0.00393	0.00352	0.00332	0.00413	0.01346	0.01035
266	1e-05	0.00385	0.00345	0.00326	0.00405	0.01321	0.01016
267	1e-05	0.00378	0.00338	0.00319	0.00397	0.01296	0.00997
268	1e-05	0.0037	0.00332	0.00313	0.00389	0.01271	0.00979
269	1e-05	0.00363	0.00325	0.00307	0.00382	0.01247	0.00961
270	1e-05	0.00356	0.00319	0.00301	0.00374	0.01224	0.00943
271	1e-05	0.00349	0.00312	0.00295	0.00367	0.012	0.00926
272	1e-05	0.00342	0.00306	0.00289	0.0036	0.01178	0.00908
273	1e-05	0.00335	0.003	0.00283	0.00352	0.01155	0.00892
274	1e-05	0.00329	0.00294	0.00278	0.00346	0.01133	0.00875
275	1e-05	0.00322	0.00289	0.00272	0.00339	0.01112	0.00859
276	1e-05	0.00316	0.00283	0.00267	0.00332	0.01091	0.00843
277	1e-05	0.0031	0.00277	0.00262	0.00326	0.0107	0.00827
278	1e-05	0.00303	0.00272	0.00257	0.00319	0.0105	0.00812
279	1e-05	0.00298	0.00267	0.00252	0.00313	0.0103	0.00797
280	1e-05	0.00292	0.00261	0.00247	0.00307	0.0101	0.00782
281	1e-05	0.00286	0.00256	0.00242	0.00301	0.00991	0.00767
282	0	0.0028	0.00251	0.00237	0.00295	0.00972	0.00753
283	0	0.00275	0.00246	0.00232	0.00289	0.00953	0.00739
284	0	0.00269	0.00241	0.00228	0.00283	0.00935	0.00725
285	0	0.00264	0.00237	0.00223	0.00278	0.00917	0.00711
286	0	0.00259	0.00232	0.00219	0.00272	0.009	0.00698
287	0	0.00254	0.00227	0.00215	0.00267	0.00883	0.00685
288	0	0.00249	0.00223	0.0021	0.00262	0.00866	0.00672
289	0	0.00244	0.00219	0.00206	0.00257	0.00849	0.00659
290	0	0.00239	0.00214	0.00202	0.00252	0.00833	0.00647
291	0	0.00234	0.0021	0.00198	0.00247	0.00817	0.00635
292	0	0.0023	0.00206	0.00194	0.00242	0.00801	0.00623
293	0	0.00225	0.00202	0.00191	0.00237	0.00786	0.00611
294	0	0.00221	0.00198	0.00187	0.00232	0.00771	0.00599
295	0	0.00216	0.00194	0.00183	0.00228	0.00756	0.00588
296	0	0.00212	0.0019	0.0018	0.00223	0.00742	0.00577
297	0	0.00208	0.00186	0.00176	0.00219	0.00727	0.00566
298	0	0.00204	0.00183	0.00173	0.00215	0.00713	0.00555
299	0	0.002	0.00179	0.00169	0.00211	0.007	0.00545
300	0	0.00196	0.00176	0.00166	0.00206	0.00686	0.00534
301	0	0.00192	0.00172	0.00163	0.00202	0.00673	0.00524
302	0	0.00188	0.00169	0.00159	0.00198	0.0066	0.00514
303	0	0.00185	0.00165	0.00156	0.00194	0.00647	0.00504
304	0	0.00181	0.00162	0.00153	0.00191	0.00635	0.00495
305	0	0.00177	0.00159	0.0015	0.00187	0.00623	0.00485
306	0	0.00174	0.00156	0.00147	0.00183	0.00611	0.00476
307	0	0.00171	0.00153	0.00144	0.0018	0.00599	0.00467
308	0	0.00167	0.0015	0.00141	0.00176	0.00587	0.00458
309	0	0.00164	0.00147	0.00139	0.00173	0.00576	0.00449
310	0	0.00161	0.00144	0.00136	0.00169	0.00565	0.00441
311	0	0.00157	0.00141	0.00133	0.00166	0.00554	0.00432
312	0	0.00154	0.00138	0.00131	0.00163	0.00543	0.00424
313	0	0.00151	0.00136	0.00128	0.00159	0.00533	0.00416
314	0	0.00148	0.00133	0.00126	0.00156	0.00522	0.00408
315	0	0.00145	0.0013	0.00123	0.00153	0.00512	0.004
316	0	0.00143	0.00128	0.00121	0.0015	0.00502	0.00393
317	0	0.0014	0.00125	0.00118	0.00147	0.00493	0.00385
318	0	0.00137	0.00123	0.00116	0.00144	0.00483	0.00378
319	0	0.00134	0.0012	0.00114	0.00142	0.00474	0.0037
320	0	0.00132	0.00118	0.00111	0.00139	0.00465	0.00363
321	0	0.00129	0.00116	0.00109	0.00136	0.00456	0.00356
322	0	0.00127	0.00113	0.00107	0.00133	0.00447	0.0035
323	0	0.00124	0.00111	0.00105	0.00131	0.00438	0.00343
324	0	0.00122	0.00109	0.00103	0.00128	0.0043	0.00336
325	0	0.00119	0.00107	0.00101	0.00126	0.00421	0.0033
326	0	0.00117	0.00105	0.00099	0.00123	0.00413	0.00323
327	0	0.00115	0.00103	0.00097	0.00121	0.00405	0.00317
328	0	0.00112	0.00101	0.00095	0.00118	0.00397	0.00311
329	0	0.0011	0.00099	0.00093	0.00116	0.0039	0.00305
330	0	0.00108	0.00097	0.00091	0.00114	0.00382	0.00299
331	0	0.00106	0.00095	0.0009	0.00112	0.00375	0.00293
332	0	0.00104	0.00093	0.00088	0.00109	0.00367	0.00288
333	0	0.00102	0.00091	0.00086	0.00107	0.0036	0.00282
334	0	0.001	0.00089	0.00084	0.00105	0.00353	0.00277
335	0	0.00098	0.00088	0.00083	0.00103	0.00346	0.00271
336	0	0.00096	0.00086	0.00081	0.00101	0.0034	0.00266
337	0	0.00094	0.00084	0.00079	0.00099	0.00333	0.00261
338	0	0.00092	0.00082	0.00078	0.00097	0.00326	0.00256
339	0	0.0009	0.00081	0.00076	0.00095	0.0032	0.00251
340	0	0.00088	0.00079	0.00075	0.00093	0.00314	0.00246
341	0	0.00087	0.00078	0.00073	0.00091	0.00308	0.00242
342	0	0.00085	0.00076	0.00072	0.0009	0.00302	0.00237
343	0	0.00083	0.00075	0.00071	0.00088	0.00296	0.00232
344	0	0.00082	0.00073	0.00069	0.00086	0.0029	0.00228
345	0	0.0008	0.00072	0.00068	0.00084	0.00284	0.00223
346	0	0.00079	0.0007	0.00066	0.00083	0.00279	0.00219
347	0	0.00077	0.00069	0.00065	0.00081	0.00273	0.00215
348	0	0.00075	0.00068	0.00064	0.0008	0.00268	0.00211
349	0	0.00074	0.00066	0.00063	0.00078	0.00263	0.00207
350	0	0.00073	0.00065	0.00061	0.00076	0.00258	0.00203
351	0	0.00071	0.00064	0.0006	0.00075	0.00253	0.00199
352	0	0.0007	0.00062	0.00059	0.00073	0.00248	0.00195
353	0	0.00068	0.00061	0.00058	0.00072	0.00243	0.00191
354	0	0.00067	0.0006	0.00057	0.00071	0.00238	0.00187
355	0	0.00066	0.00059	0.00056	0.00069	0.00234	0.00184
356	0	0.00064	0.00058	0.00054	0.00068	0.00229	0.0018
357	0	0.00063	0.00057	0.00053	0.00067	0.00225	0.00177
358	0	0.00062	0.00055	0.00052	0.00065	0.0022	0.00173
359	0	0.00061	0.00054	0.00051	0.00064	0.00216	0.0017
360	0	0.00059	0.00053	0.0005	0.00063	0.00212	0.00166
361	0	0.00058	0.00052	0.00049	0.00061	0.00208	0.00163
362	0	0.00057	0.00051	0.00048	0.0006	0.00203	0.0016
363	0	0.00056	0.0005	0.00047	0.00059	0.00199	0.00157
364	0	0.00055	0.00049	0.00046	0.00058	0.00196	0.00154
365	0	0.00054	0.00048	0.00046	0.00057	0.00192	0.00151
366	0	0.00053	0.00047	0.00045	0.00056	0.00188	0.00148
367	0	0.00052	0.00046	0.00044	0.00055	0.00184	0.00145
368	0	0.00051	0.00045	0.00043	0.00053	0.00181	0.00142
369	0	0.0005	0.00045	0.00042	0.00052	0.00177	0.00139
370	0	0.00049	0.00044	0.00041	0.00051	0.00174	0.00137
371	0	0.00048	0.00043	0.0004	0.0005	0.0017	0.00134
372	0	0.00047	0.00042	0.0004	0.00049	0.00167	0.00131
373	0	0.00046	0.00041	0.00039	0.00048	0.00164	0.00129
374	0	0.00045	0.0004	0.00038	0.00047	0.00161	0.00126
375	0	0.00044	0.0004	0.00037	0.00046	0.00157	0.00124
376	0	0.00043	0.00039	0.00037	0.00046	0.00154	0.00122
377	0	0.00042	0.00038	0.00036	0.00045	0.00151	0.00119
378	0	0.00042	0.00037	0.00035	0.00044	0.00148	0.00117
379	0	0.00041	0.00036	0.00034	0.00043	0.00145	0.00115
380	0	0.0004	0.00036	0.00034	0.00042	0.00143	0.00112
381	0	0.00039	0.00035	0.00033	0.00041	0.0014	0.0011
382	0	0.00038	0.00034	0.00032	0.0004	0.00137	0.00108
383	0	0.00038	0.00034	0.00032	0.0004	0.00134	0.00106
384	0	0.00037	0.00033	0.00031	0.00039	0.00132	0.00104
385	0	0.00036	0.00032	0.00031	0.00038	0.00129	0.00102
386	0	0.00035	0.00032	0.0003	0.00037	0.00127	0.001
387	0	0.00035	0.00031	0.00029	0.00037	0.00124	0.00098
388	0	0.00034	0.00031	0.00029	0.00036	0.00122	0.00096
389	0	0.00033	0.0003	0.00028	0.00035	0.00119	0.00094
390	0	0.00033	0.00029	0.00028	0.00035	0.00117	0.00092
391	0	0.00032	0.00029	0.00027	0.00034	0.00115	0.0009
392	0	0.00031	0.00028	0.00027	0.00033	0.00112	0.00089
393	0	0.00031	0.00028	0.00026	0.00033	0.0011	0.00087
394	0	0.0003	0.00027	0.00026	0.00032	0.00108	0.00085
395	0	0.0003	0.00027	0.00025	0.00031	0.00106	0.00084
396	0	0.00029	0.00026	0.00025	0.00031	0.00104	0.00082
397	0	0.00028	0.00026	0.00024	0.0003	0.00102	0.0008
398	0	0.00028	0.00025	0.00024	0.00029	0.001	0.00079
399	0	0.00027	0.00025	0.00023	0.00029	0.00098	0.00077
400	0	0.00027	0.00024	0.00023	0.00028	0.00096	0.00076

## Sheet: ROI 4 
Matlab data									Raw data
0	1	0	0	0	0	0	0		after normalization
1	0.95753	0.0381	0.00235	9e-05	0	0	0			ROI 1(Top)	ROI 2	ROI 3	ROI 4	ROI 5	ROI 6	ROI 7(Excretion)
2	0.91687	0.07006	0.00854	0.00067	2e-05	0	0		0	1	0.00030291	0.000177977	0.000177977	4.37418e-05	0	4.92379e-05
3	0.87793	0.09674	0.01746	0.00203	9e-05	0	0		15	0.574509	0.0991769	0.026694	0.00756387	0.00265073	0.00265073	0.000587767
4	0.84064	0.1189	0.02821	0.00431	0.00026	1e-05	0		30	0.337763	0.137629	0.0555588	0.0260367	0.0100743	0.00828609	0.00341097
5	0.80494	0.13722	0.04009	0.00755	0.00057	4e-05	0		45	0.171644	0.145322	0.0833955	0.0498988	0.0236338	0.019771	0.0104118
6	0.77076	0.15231	0.05256	0.01172	0.00108	9e-05	0		60	0.106034	0.13637	0.0931456	0.0631285	0.0349997	0.0275453	0.0162541
7	0.73802	0.16467	0.0652	0.01673	0.00181	0.00018	1e-05		75	0.0471991	0.119378	0.10084	0.0779165	0.0517862	0.0449734	0.0316429
8	0.70668	0.17475	0.0777	0.02246	0.00279	0.00031	2e-05		90	0.0326901	0.112267	0.100599	0.0826727	0.0568889	0.04923	0.0355595
9	0.67667	0.18293	0.08983	0.02879	0.00406	0.00052	3e-05		105	0.00790653	0.0777482	0.0913947	0.0811143	0.0713863	0.0632849	0.0541306
10	0.64793	0.18953	0.10143	0.03558	0.00561	0.0008	5e-05		120	0.00504627	0.0660426	0.0805042	0.0745888	0.068366	0.0661762	0.0584552
11	0.62041	0.19483	0.11238	0.0427	0.00745	0.00119	8e-05
12	0.59407	0.19903	0.12263	0.05003	0.00959	0.00168	0.00013
13	0.56884	0.20234	0.13214	0.05746	0.012	0.0023	0.00019
14	0.54468	0.2049	0.14089	0.0649	0.01467	0.00306	0.00027
15	0.52155	0.20684	0.1489	0.07225	0.01759	0.00396	0.00038
16	0.4994	0.20827	0.15618	0.07945	0.02074	0.00503	0.00052
17	0.47819	0.20926	0.16277	0.08644	0.02408	0.00626	0.00069
18	0.45788	0.20989	0.16869	0.09317	0.02759	0.00766	0.00089
19	0.43843	0.21021	0.17398	0.0996	0.03124	0.00923	0.00113
20	0.41981	0.21027	0.17868	0.10571	0.03501	0.01098	0.00142
21	0.40198	0.2101	0.18284	0.11148	0.03888	0.01291	0.00176
22	0.38491	0.20973	0.18648	0.11689	0.04281	0.01501	0.00214
23	0.36857	0.20918	0.18965	0.12194	0.04678	0.01728	0.00258
24	0.35291	0.20847	0.19238	0.12663	0.05077	0.01972	0.00308
25	0.33793	0.20762	0.19471	0.13096	0.05476	0.02232	0.00363
26	0.32357	0.20664	0.19665	0.13493	0.05872	0.02507	0.00424
27	0.30983	0.20554	0.19825	0.13855	0.06264	0.02796	0.00492
28	0.29667	0.20433	0.19953	0.14184	0.0665	0.031	0.00566
29	0.28407	0.20303	0.20052	0.14481	0.07029	0.03416	0.00646
30	0.27201	0.20162	0.20123	0.14746	0.074	0.03743	0.00732
31	0.26046	0.20013	0.20169	0.14981	0.0776	0.04082	0.00825
32	0.2494	0.19856	0.20191	0.15188	0.0811	0.0443	0.00924
33	0.23881	0.19691	0.20192	0.15368	0.08448	0.04786	0.01029
34	0.22866	0.1952	0.20173	0.15522	0.08774	0.05151	0.0114
35	0.21895	0.19341	0.20136	0.15651	0.09087	0.05521	0.01258
36	0.20965	0.19157	0.20081	0.15758	0.09386	0.05897	0.01381
37	0.20075	0.18967	0.20011	0.15843	0.09671	0.06277	0.0151
38	0.19222	0.18772	0.19926	0.15908	0.09942	0.0666	0.01644
39	0.18406	0.18572	0.19828	0.15954	0.10199	0.07045	0.01783
40	0.17624	0.18368	0.19717	0.15981	0.10441	0.07431	0.01927
41	0.16876	0.1816	0.19595	0.15992	0.10669	0.07818	0.02075
42	0.16159	0.17949	0.19462	0.15987	0.10882	0.08204	0.02228
43	0.15473	0.17734	0.1932	0.15967	0.11081	0.08588	0.02385
44	0.14816	0.17517	0.19168	0.15933	0.11265	0.0897	0.02545
45	0.14187	0.17297	0.19008	0.15887	0.11435	0.09348	0.02708
46	0.13584	0.17075	0.18841	0.15828	0.11592	0.09722	0.02875
47	0.13007	0.16851	0.18666	0.15759	0.11734	0.10092	0.03044
48	0.12455	0.16626	0.18485	0.15679	0.11863	0.10456	0.03215
49	0.11926	0.164	0.18299	0.15589	0.1198	0.10814	0.03388
50	0.11419	0.16173	0.18107	0.15491	0.12083	0.11165	0.03563
51	0.10934	0.15945	0.17911	0.15384	0.12174	0.11509	0.03739
52	0.1047	0.15717	0.1771	0.15269	0.12252	0.11845	0.03915
53	0.10025	0.15489	0.17506	0.15148	0.12319	0.12173	0.04092
54	0.096	0.15261	0.17298	0.1502	0.12375	0.12493	0.0427
55	0.09192	0.15033	0.17088	0.14887	0.1242	0.12803	0.04447
56	0.08802	0.14805	0.16875	0.14747	0.12454	0.13104	0.04623
57	0.08428	0.14578	0.16659	0.14603	0.12478	0.13395	0.04799
58	0.0807	0.14352	0.16442	0.14455	0.12492	0.13677	0.04974
59	0.07727	0.14127	0.16223	0.14302	0.12497	0.13948	0.05147
60	0.07399	0.13903	0.16004	0.14146	0.12493	0.14209	0.05319
61	0.07085	0.1368	0.15783	0.13986	0.1248	0.1446	0.05489
62	0.06784	0.13459	0.15561	0.13824	0.12459	0.147	0.05656
63	0.06496	0.13239	0.15339	0.13659	0.1243	0.14929	0.05821
64	0.0622	0.13021	0.15117	0.13492	0.12393	0.15147	0.05984
65	0.05956	0.12805	0.14895	0.13323	0.1235	0.15355	0.06144
66	0.05703	0.1259	0.14673	0.13152	0.12299	0.15551	0.063
67	0.05461	0.12377	0.14451	0.12979	0.12243	0.15737	0.06454
68	0.05229	0.12166	0.1423	0.12806	0.1218	0.15912	0.06603
69	0.05007	0.11957	0.1401	0.12631	0.12111	0.16076	0.0675
70	0.04794	0.11751	0.13791	0.12456	0.12037	0.16229	0.06892
71	0.0459	0.11546	0.13573	0.12281	0.11958	0.16372	0.07031
72	0.04395	0.11344	0.13356	0.12105	0.11874	0.16503	0.07165
73	0.04209	0.11144	0.1314	0.11929	0.11786	0.16625	0.07296
74	0.0403	0.10946	0.12926	0.11753	0.11693	0.16736	0.07422
75	0.03859	0.10751	0.12713	0.11577	0.11596	0.16836	0.07544
76	0.03695	0.10558	0.12502	0.11402	0.11496	0.16927	0.07661
77	0.03538	0.10367	0.12293	0.11227	0.11392	0.17008	0.07774
78	0.03388	0.10179	0.12085	0.11053	0.11286	0.17079	0.07882
79	0.03244	0.09993	0.1188	0.10879	0.11176	0.1714	0.07986
80	0.03106	0.0981	0.11676	0.10707	0.11063	0.17192	0.08085
81	0.02974	0.0963	0.11475	0.10535	0.10949	0.17235	0.0818
82	0.02848	0.09451	0.11275	0.10364	0.10832	0.17269	0.08269
83	0.02727	0.09276	0.11078	0.10195	0.10712	0.17294	0.08354
84	0.02611	0.09102	0.10883	0.10027	0.10591	0.1731	0.08434
85	0.025	0.08932	0.1069	0.0986	0.10469	0.17318	0.0851
86	0.02394	0.08763	0.105	0.09695	0.10345	0.17318	0.0858
87	0.02292	0.08598	0.10311	0.09531	0.1022	0.1731	0.08646
88	0.02195	0.08435	0.10125	0.09368	0.10093	0.17295	0.08708
89	0.02102	0.08274	0.09942	0.09208	0.09966	0.17271	0.08764
90	0.02013	0.08116	0.09761	0.09048	0.09837	0.17241	0.08817
91	0.01927	0.0796	0.09582	0.08891	0.09709	0.17204	0.08864
92	0.01845	0.07807	0.09406	0.08735	0.09579	0.1716	0.08907
93	0.01767	0.07656	0.09232	0.08581	0.0945	0.17109	0.08946
94	0.01692	0.07508	0.0906	0.08429	0.09319	0.17052	0.0898
95	0.0162	0.07362	0.08891	0.08278	0.09189	0.16989	0.09009
96	0.01551	0.07218	0.08725	0.0813	0.09059	0.1692	0.09035
97	0.01485	0.07077	0.0856	0.07983	0.08929	0.16846	0.09056
98	0.01422	0.06938	0.08399	0.07838	0.08799	0.16766	0.09073
99	0.01362	0.06802	0.08239	0.07695	0.08669	0.1668	0.09086
100	0.01304	0.06668	0.08083	0.07554	0.0854	0.1659	0.09095
101	0.01249	0.06536	0.07928	0.07415	0.08411	0.16495	0.09101
102	0.01196	0.06406	0.07776	0.07277	0.08283	0.16396	0.09102
103	0.01145	0.06279	0.07627	0.07142	0.08155	0.16292	0.091
104	0.01096	0.06154	0.07479	0.07009	0.08028	0.16184	0.09094
105	0.0105	0.06031	0.07334	0.06877	0.07901	0.16073	0.09084
106	0.01005	0.0591	0.07192	0.06748	0.07776	0.15957	0.09071
107	0.00962	0.05792	0.07052	0.0662	0.07651	0.15838	0.09055
108	0.00922	0.05675	0.06914	0.06494	0.07527	0.15716	0.09035
109	0.00882	0.05561	0.06779	0.06371	0.07404	0.1559	0.09013
110	0.00845	0.05449	0.06645	0.06249	0.07283	0.15461	0.08987
111	0.00809	0.05339	0.06514	0.06129	0.07162	0.1533	0.08958
112	0.00775	0.05231	0.06386	0.06011	0.07042	0.15196	0.08926
113	0.00742	0.05124	0.06259	0.05895	0.06923	0.1506	0.08892
114	0.0071	0.0502	0.06135	0.0578	0.06806	0.14921	0.08855
115	0.0068	0.04918	0.06013	0.05668	0.0669	0.1478	0.08815
116	0.00651	0.04817	0.05893	0.05558	0.06575	0.14637	0.08772
117	0.00624	0.04719	0.05775	0.05449	0.06461	0.14493	0.08728
118	0.00597	0.04622	0.05659	0.05342	0.06348	0.14346	0.08681
119	0.00572	0.04528	0.05545	0.05237	0.06237	0.14198	0.08631
120	0.00547	0.04435	0.05434	0.05134	0.06127	0.14049	0.0858
121	0.00524	0.04343	0.05324	0.05032	0.06018	0.13899	0.08527
122	0.00502	0.04254	0.05216	0.04932	0.05911	0.13747	0.08471
123	0.00481	0.04166	0.05111	0.04834	0.05805	0.13595	0.08414
124	0.0046	0.0408	0.05007	0.04738	0.05701	0.13441	0.08355
125	0.00441	0.03996	0.04905	0.04643	0.05597	0.13287	0.08294
126	0.00422	0.03913	0.04805	0.0455	0.05495	0.13132	0.08232
127	0.00404	0.03832	0.04707	0.04459	0.05395	0.12977	0.08168
128	0.00387	0.03752	0.04611	0.0437	0.05296	0.12821	0.08103
129	0.0037	0.03674	0.04517	0.04282	0.05198	0.12665	0.08036
130	0.00355	0.03597	0.04424	0.04195	0.05102	0.12509	0.07968
131	0.0034	0.03522	0.04333	0.0411	0.05007	0.12353	0.07899
132	0.00325	0.03449	0.04244	0.04027	0.04913	0.12196	0.07829
133	0.00311	0.03377	0.04157	0.03945	0.04821	0.1204	0.07757
134	0.00298	0.03306	0.04071	0.03865	0.0473	0.11884	0.07685
135	0.00286	0.03237	0.03987	0.03786	0.04641	0.11728	0.07612
136	0.00273	0.03169	0.03904	0.03709	0.04553	0.11573	0.07537
137	0.00262	0.03103	0.03824	0.03633	0.04466	0.11417	0.07463
138	0.00251	0.03037	0.03744	0.03559	0.04381	0.11263	0.07387
139	0.0024	0.02973	0.03667	0.03486	0.04297	0.11108	0.07311
140	0.0023	0.02911	0.0359	0.03414	0.04214	0.10955	0.07234
141	0.0022	0.0285	0.03516	0.03344	0.04133	0.10802	0.07157
142	0.00211	0.02789	0.03442	0.03275	0.04053	0.1065	0.07079
143	0.00202	0.02731	0.0337	0.03207	0.03974	0.10498	0.07
144	0.00193	0.02673	0.033	0.03141	0.03897	0.10347	0.06922
145	0.00185	0.02616	0.03231	0.03076	0.03821	0.10198	0.06843
146	0.00177	0.02561	0.03163	0.03012	0.03746	0.10049	0.06764
147	0.0017	0.02507	0.03097	0.0295	0.03672	0.09901	0.06684
148	0.00162	0.02454	0.03032	0.02889	0.036	0.09754	0.06605
149	0.00156	0.02402	0.02968	0.02828	0.03529	0.09608	0.06525
150	0.00149	0.02351	0.02906	0.0277	0.03459	0.09464	0.06446
151	0.00143	0.02301	0.02845	0.02712	0.03391	0.0932	0.06366
152	0.00137	0.02252	0.02785	0.02655	0.03323	0.09178	0.06286
153	0.00131	0.02204	0.02726	0.026	0.03257	0.09036	0.06207
154	0.00125	0.02157	0.02669	0.02545	0.03192	0.08896	0.06127
155	0.0012	0.02111	0.02612	0.02492	0.03128	0.08758	0.06048
156	0.00115	0.02066	0.02557	0.0244	0.03065	0.0862	0.05969
157	0.0011	0.02022	0.02503	0.02389	0.03004	0.08484	0.0589
158	0.00105	0.01979	0.0245	0.02338	0.02943	0.08349	0.05811
159	0.00101	0.01937	0.02398	0.02289	0.02884	0.08216	0.05732
160	0.00096	0.01895	0.02347	0.02241	0.02826	0.08083	0.05654
161	0.00092	0.01855	0.02297	0.02194	0.02768	0.07953	0.05576
162	0.00088	0.01815	0.02248	0.02148	0.02712	0.07823	0.05499
163	0.00085	0.01776	0.02201	0.02102	0.02657	0.07695	0.05422
164	0.00081	0.01738	0.02154	0.02058	0.02603	0.07569	0.05345
165	0.00078	0.01701	0.02108	0.02014	0.0255	0.07443	0.05269
166	0.00074	0.01664	0.02063	0.01972	0.02498	0.0732	0.05193
167	0.00071	0.01629	0.02019	0.0193	0.02447	0.07197	0.05118
168	0.00068	0.01594	0.01976	0.01889	0.02396	0.07077	0.05043
169	0.00065	0.01559	0.01934	0.01849	0.02347	0.06957	0.04969
170	0.00063	0.01526	0.01893	0.0181	0.02299	0.06839	0.04895
171	0.0006	0.01493	0.01852	0.01771	0.02252	0.06723	0.04822
172	0.00057	0.01461	0.01813	0.01734	0.02205	0.06608	0.0475
173	0.00055	0.0143	0.01774	0.01697	0.0216	0.06494	0.04678
174	0.00053	0.01399	0.01736	0.01661	0.02115	0.06382	0.04606
175	0.0005	0.01369	0.01699	0.01625	0.02071	0.06272	0.04536
176	0.00048	0.01339	0.01662	0.01591	0.02028	0.06163	0.04466
177	0.00046	0.0131	0.01627	0.01557	0.01986	0.06055	0.04396
178	0.00044	0.01282	0.01592	0.01523	0.01945	0.05949	0.04327
179	0.00042	0.01254	0.01558	0.01491	0.01904	0.05844	0.04259
180	0.00041	0.01227	0.01524	0.01459	0.01865	0.05741	0.04192
181	0.00039	0.01201	0.01491	0.01428	0.01826	0.05639	0.04125
182	0.00037	0.01175	0.01459	0.01397	0.01788	0.05538	0.04059
183	0.00036	0.0115	0.01428	0.01367	0.0175	0.05439	0.03993
184	0.00034	0.01125	0.01397	0.01338	0.01714	0.05342	0.03929
185	0.00033	0.011	0.01367	0.01309	0.01678	0.05246	0.03865
186	0.00031	0.01077	0.01338	0.01281	0.01643	0.05151	0.03802
187	0.0003	0.01053	0.01309	0.01254	0.01608	0.05058	0.03739
188	0.00029	0.01031	0.01281	0.01227	0.01574	0.04966	0.03677
189	0.00027	0.01008	0.01253	0.01201	0.01541	0.04875	0.03616
190	0.00026	0.00986	0.01226	0.01175	0.01509	0.04786	0.03556
191	0.00025	0.00965	0.012	0.0115	0.01477	0.04698	0.03496
192	0.00024	0.00944	0.01174	0.01125	0.01446	0.04612	0.03437
193	0.00023	0.00924	0.01148	0.01101	0.01415	0.04527	0.03379
194	0.00022	0.00904	0.01124	0.01077	0.01385	0.04443	0.03321
195	0.00021	0.00884	0.01099	0.01054	0.01356	0.04361	0.03265
196	0.0002	0.00865	0.01076	0.01031	0.01327	0.04279	0.03209
197	0.00019	0.00846	0.01052	0.01009	0.01299	0.042	0.03153
198	0.00019	0.00828	0.0103	0.00987	0.01272	0.04121	0.03099
199	0.00018	0.0081	0.01007	0.00966	0.01245	0.04044	0.03045
200	0.00017	0.00792	0.00986	0.00945	0.01218	0.03968	0.02992
201	0.00016	0.00775	0.00964	0.00925	0.01192	0.03893	0.0294
202	0.00016	0.00758	0.00943	0.00905	0.01167	0.03819	0.02888
203	0.00015	0.00742	0.00923	0.00885	0.01142	0.03747	0.02837
204	0.00014	0.00726	0.00903	0.00866	0.01118	0.03676	0.02787
205	0.00014	0.0071	0.00883	0.00847	0.01094	0.03606	0.02737
206	0.00013	0.00695	0.00864	0.00829	0.01071	0.03537	0.02689
207	0.00013	0.00679	0.00845	0.00811	0.01048	0.03469	0.02641
208	0.00012	0.00665	0.00827	0.00793	0.01026	0.03403	0.02593
209	0.00012	0.0065	0.00809	0.00776	0.01004	0.03337	0.02546
210	0.00011	0.00636	0.00792	0.00759	0.00982	0.03273	0.025
211	0.00011	0.00622	0.00774	0.00743	0.00961	0.0321	0.02455
212	0.0001	0.00609	0.00758	0.00727	0.00941	0.03148	0.02411
213	0.0001	0.00595	0.00741	0.00711	0.00921	0.03087	0.02367
214	9e-05	0.00582	0.00725	0.00696	0.00901	0.03027	0.02323
215	9e-05	0.0057	0.00709	0.00681	0.00882	0.02968	0.02281
216	8e-05	0.00557	0.00694	0.00666	0.00863	0.0291	0.02239
217	8e-05	0.00545	0.00679	0.00651	0.00844	0.02853	0.02198
218	8e-05	0.00533	0.00664	0.00637	0.00826	0.02797	0.02157
219	7e-05	0.00522	0.0065	0.00624	0.00808	0.02743	0.02117
220	7e-05	0.0051	0.00635	0.0061	0.00791	0.02689	0.02078
221	7e-05	0.00499	0.00622	0.00597	0.00774	0.02636	0.02039
222	7e-05	0.00488	0.00608	0.00584	0.00757	0.02584	0.02001
223	6e-05	0.00478	0.00595	0.00571	0.00741	0.02533	0.01963
224	6e-05	0.00467	0.00582	0.00559	0.00725	0.02483	0.01926
225	6e-05	0.00457	0.00569	0.00547	0.00709	0.02434	0.0189
226	6e-05	0.00447	0.00557	0.00535	0.00694	0.02385	0.01854
227	5e-05	0.00437	0.00545	0.00523	0.00679	0.02338	0.01819
228	5e-05	0.00428	0.00533	0.00512	0.00665	0.02291	0.01785
229	5e-05	0.00419	0.00521	0.00501	0.0065	0.02246	0.01751
230	5e-05	0.00409	0.0051	0.0049	0.00636	0.02201	0.01717
231	4e-05	0.004	0.00499	0.00479	0.00622	0.02157	0.01685
232	4e-05	0.00392	0.00488	0.00469	0.00609	0.02114	0.01652
233	4e-05	0.00383	0.00477	0.00458	0.00596	0.02071	0.01621
234	4e-05	0.00375	0.00467	0.00448	0.00583	0.0203	0.01589
235	4e-05	0.00367	0.00457	0.00439	0.0057	0.01989	0.01559
236	4e-05	0.00359	0.00447	0.00429	0.00558	0.01949	0.01529
237	3e-05	0.00351	0.00437	0.0042	0.00546	0.0191	0.01499
238	3e-05	0.00343	0.00428	0.00411	0.00534	0.01871	0.0147
239	3e-05	0.00336	0.00418	0.00402	0.00523	0.01833	0.01442
240	3e-05	0.00328	0.00409	0.00393	0.00511	0.01796	0.01414
241	3e-05	0.00321	0.004	0.00384	0.005	0.0176	0.01386
242	3e-05	0.00314	0.00391	0.00376	0.00489	0.01724	0.01359
243	3e-05	0.00307	0.00383	0.00368	0.00479	0.01689	0.01332
244	3e-05	0.00301	0.00375	0.0036	0.00468	0.01655	0.01306
245	2e-05	0.00294	0.00366	0.00352	0.00458	0.01621	0.01281
246	2e-05	0.00288	0.00358	0.00344	0.00448	0.01588	0.01255
247	2e-05	0.00281	0.00351	0.00337	0.00439	0.01555	0.01231
248	2e-05	0.00275	0.00343	0.00329	0.00429	0.01524	0.01206
249	2e-05	0.00269	0.00335	0.00322	0.0042	0.01492	0.01182
250	2e-05	0.00263	0.00328	0.00315	0.00411	0.01462	0.01159
251	2e-05	0.00257	0.00321	0.00308	0.00402	0.01432	0.01136
252	2e-05	0.00252	0.00314	0.00302	0.00393	0.01403	0.01114
253	2e-05	0.00246	0.00307	0.00295	0.00385	0.01374	0.01091
254	2e-05	0.00241	0.003	0.00289	0.00376	0.01345	0.0107
255	2e-05	0.00236	0.00294	0.00282	0.00368	0.01318	0.01048
256	1e-05	0.0023	0.00287	0.00276	0.0036	0.01291	0.01027
257	1e-05	0.00225	0.00281	0.0027	0.00352	0.01264	0.01007
258	1e-05	0.00221	0.00275	0.00264	0.00345	0.01238	0.00987
259	1e-05	0.00216	0.00269	0.00258	0.00337	0.01212	0.00967
260	1e-05	0.00211	0.00263	0.00253	0.0033	0.01187	0.00947
261	1e-05	0.00206	0.00257	0.00247	0.00323	0.01163	0.00928
262	1e-05	0.00202	0.00252	0.00242	0.00316	0.01139	0.0091
263	1e-05	0.00197	0.00246	0.00237	0.00309	0.01115	0.00891
264	1e-05	0.00193	0.00241	0.00231	0.00302	0.01092	0.00873
265	1e-05	0.00189	0.00235	0.00226	0.00295	0.01069	0.00856
266	1e-05	0.00185	0.0023	0.00221	0.00289	0.01047	0.00838
267	1e-05	0.00181	0.00225	0.00217	0.00283	0.01025	0.00821
268	1e-05	0.00177	0.0022	0.00212	0.00276	0.01004	0.00805
269	1e-05	0.00173	0.00216	0.00207	0.0027	0.00983	0.00788
270	1e-05	0.00169	0.00211	0.00203	0.00265	0.00962	0.00772
271	1e-05	0.00165	0.00206	0.00198	0.00259	0.00942	0.00756
272	1e-05	0.00162	0.00202	0.00194	0.00253	0.00922	0.00741
273	1e-05	0.00158	0.00197	0.0019	0.00248	0.00903	0.00726
274	1e-05	0.00155	0.00193	0.00185	0.00242	0.00884	0.00711
275	1e-05	0.00151	0.00189	0.00181	0.00237	0.00866	0.00696
276	1e-05	0.00148	0.00185	0.00177	0.00232	0.00848	0.00682
277	1e-05	0.00145	0.00181	0.00174	0.00227	0.0083	0.00668
278	1e-05	0.00142	0.00177	0.0017	0.00222	0.00812	0.00655
279	1e-05	0.00139	0.00173	0.00166	0.00217	0.00795	0.00641
280	1e-05	0.00135	0.00169	0.00162	0.00212	0.00779	0.00628
281	1e-05	0.00133	0.00165	0.00159	0.00208	0.00762	0.00615
282	0	0.0013	0.00162	0.00155	0.00203	0.00746	0.00602
283	0	0.00127	0.00158	0.00152	0.00199	0.0073	0.0059
284	0	0.00124	0.00155	0.00149	0.00194	0.00715	0.00578
285	0	0.00121	0.00151	0.00145	0.0019	0.007	0.00566
286	0	0.00119	0.00148	0.00142	0.00186	0.00685	0.00554
287	0	0.00116	0.00145	0.00139	0.00182	0.00671	0.00543
288	0	0.00113	0.00142	0.00136	0.00178	0.00657	0.00531
289	0	0.00111	0.00138	0.00133	0.00174	0.00643	0.0052
290	0	0.00109	0.00135	0.0013	0.0017	0.00629	0.00509
291	0	0.00106	0.00132	0.00127	0.00166	0.00616	0.00499
292	0	0.00104	0.0013	0.00125	0.00163	0.00603	0.00489
293	0	0.00102	0.00127	0.00122	0.00159	0.0059	0.00478
294	0	0.00099	0.00124	0.00119	0.00156	0.00578	0.00468
295	0	0.00097	0.00121	0.00117	0.00152	0.00565	0.00459
296	0	0.00095	0.00119	0.00114	0.00149	0.00553	0.00449
297	0	0.00093	0.00116	0.00111	0.00146	0.00542	0.0044
298	0	0.00091	0.00113	0.00109	0.00143	0.0053	0.0043
299	0	0.00089	0.00111	0.00107	0.00139	0.00519	0.00421
300	0	0.00087	0.00109	0.00104	0.00136	0.00508	0.00413
301	0	0.00085	0.00106	0.00102	0.00133	0.00497	0.00404
302	0	0.00083	0.00104	0.001	0.00131	0.00486	0.00396
303	0	0.00081	0.00102	0.00098	0.00128	0.00476	0.00387
304	0	0.0008	0.00099	0.00095	0.00125	0.00466	0.00379
305	0	0.00078	0.00097	0.00093	0.00122	0.00456	0.00371
306	0	0.00076	0.00095	0.00091	0.00119	0.00446	0.00363
307	0	0.00074	0.00093	0.00089	0.00117	0.00437	0.00356
308	0	0.00073	0.00091	0.00087	0.00114	0.00427	0.00348
309	0	0.00071	0.00089	0.00085	0.00112	0.00418	0.00341
310	0	0.0007	0.00087	0.00084	0.00109	0.00409	0.00334
311	0	0.00068	0.00085	0.00082	0.00107	0.00401	0.00327
312	0	0.00067	0.00083	0.0008	0.00105	0.00392	0.0032
313	0	0.00065	0.00081	0.00078	0.00102	0.00384	0.00313
314	0	0.00064	0.0008	0.00076	0.001	0.00375	0.00306
315	0	0.00062	0.00078	0.00075	0.00098	0.00367	0.003
316	0	0.00061	0.00076	0.00073	0.00096	0.0036	0.00294
317	0	0.0006	0.00074	0.00072	0.00094	0.00352	0.00287
318	0	0.00058	0.00073	0.0007	0.00092	0.00344	0.00281
319	0	0.00057	0.00071	0.00068	0.0009	0.00337	0.00275
320	0	0.00056	0.0007	0.00067	0.00088	0.0033	0.0027
321	0	0.00055	0.00068	0.00066	0.00086	0.00323	0.00264
322	0	0.00053	0.00067	0.00064	0.00084	0.00316	0.00258
323	0	0.00052	0.00065	0.00063	0.00082	0.00309	0.00253
324	0	0.00051	0.00064	0.00061	0.0008	0.00302	0.00247
325	0	0.0005	0.00062	0.0006	0.00078	0.00296	0.00242
326	0	0.00049	0.00061	0.00059	0.00077	0.00289	0.00237
327	0	0.00048	0.0006	0.00057	0.00075	0.00283	0.00232
328	0	0.00047	0.00058	0.00056	0.00073	0.00277	0.00227
329	0	0.00046	0.00057	0.00055	0.00072	0.00271	0.00222
330	0	0.00045	0.00056	0.00054	0.0007	0.00265	0.00217
331	0	0.00044	0.00055	0.00052	0.00069	0.0026	0.00213
332	0	0.00043	0.00053	0.00051	0.00067	0.00254	0.00208
333	0	0.00042	0.00052	0.0005	0.00066	0.00249	0.00204
334	0	0.00041	0.00051	0.00049	0.00064	0.00243	0.00199
335	0	0.0004	0.0005	0.00048	0.00063	0.00238	0.00195
336	0	0.00039	0.00049	0.00047	0.00062	0.00233	0.00191
337	0	0.00038	0.00048	0.00046	0.0006	0.00228	0.00187
338	0	0.00037	0.00047	0.00045	0.00059	0.00223	0.00183
339	0	0.00037	0.00046	0.00044	0.00058	0.00218	0.00179
340	0	0.00036	0.00045	0.00043	0.00056	0.00213	0.00175
341	0	0.00035	0.00044	0.00042	0.00055	0.00209	0.00171
342	0	0.00034	0.00043	0.00041	0.00054	0.00204	0.00168
343	0	0.00034	0.00042	0.0004	0.00053	0.002	0.00164
344	0	0.00033	0.00041	0.00039	0.00052	0.00196	0.00161
345	0	0.00032	0.0004	0.00038	0.0005	0.00191	0.00157
346	0	0.00031	0.00039	0.00038	0.00049	0.00187	0.00154
347	0	0.00031	0.00038	0.00037	0.00048	0.00183	0.00151
348	0	0.0003	0.00037	0.00036	0.00047	0.00179	0.00147
349	0	0.00029	0.00037	0.00035	0.00046	0.00175	0.00144
350	0	0.00029	0.00036	0.00034	0.00045	0.00172	0.00141
351	0	0.00028	0.00035	0.00034	0.00044	0.00168	0.00138
352	0	0.00027	0.00034	0.00033	0.00043	0.00164	0.00135
353	0	0.00027	0.00034	0.00032	0.00042	0.00161	0.00132
354	0	0.00026	0.00033	0.00032	0.00041	0.00157	0.00129
355	0	0.00026	0.00032	0.00031	0.0004	0.00154	0.00127
356	0	0.00025	0.00031	0.0003	0.00039	0.0015	0.00124
357	0	0.00025	0.00031	0.00029	0.00039	0.00147	0.00121
358	0	0.00024	0.0003	0.00029	0.00038	0.00144	0.00119
359	0	0.00024	0.00029	0.00028	0.00037	0.00141	0.00116
360	0	0.00023	0.00029	0.00028	0.00036	0.00138	0.00114
361	0	0.00022	0.00028	0.00027	0.00035	0.00135	0.00111
362	0	0.00022	0.00027	0.00026	0.00035	0.00132	0.00109
363	0	0.00022	0.00027	0.00026	0.00034	0.00129	0.00106
364	0	0.00021	0.00026	0.00025	0.00033	0.00126	0.00104
365	0	0.00021	0.00026	0.00025	0.00032	0.00123	0.00102
366	0	0.0002	0.00025	0.00024	0.00032	0.00121	0.001
367	0	0.0002	0.00025	0.00024	0.00031	0.00118	0.00097
368	0	0.00019	0.00024	0.00023	0.0003	0.00116	0.00095
369	0	0.00019	0.00023	0.00023	0.0003	0.00113	0.00093
370	0	0.00018	0.00023	0.00022	0.00029	0.00111	0.00091
371	0	0.00018	0.00022	0.00022	0.00028	0.00108	0.00089
372	0	0.00018	0.00022	0.00021	0.00028	0.00106	0.00087
373	0	0.00017	0.00021	0.00021	0.00027	0.00104	0.00085
374	0	0.00017	0.00021	0.0002	0.00026	0.00101	0.00084
375	0	0.00016	0.00021	0.0002	0.00026	0.00099	0.00082
376	0	0.00016	0.0002	0.00019	0.00025	0.00097	0.0008
377	0	0.00016	0.0002	0.00019	0.00025	0.00095	0.00078
378	0	0.00015	0.00019	0.00019	0.00024	0.00093	0.00077
379	0	0.00015	0.00019	0.00018	0.00024	0.00091	0.00075
380	0	0.00015	0.00018	0.00018	0.00023	0.00089	0.00073
381	0	0.00014	0.00018	0.00017	0.00023	0.00087	0.00072
382	0	0.00014	0.00018	0.00017	0.00022	0.00085	0.0007
383	0	0.00014	0.00017	0.00017	0.00022	0.00083	0.00069
384	0	0.00013	0.00017	0.00016	0.00021	0.00081	0.00067
385	0	0.00013	0.00016	0.00016	0.00021	0.0008	0.00066
386	0	0.00013	0.00016	0.00015	0.0002	0.00078	0.00064
387	0	0.00013	0.00016	0.00015	0.0002	0.00076	0.00063
388	0	0.00012	0.00015	0.00015	0.00019	0.00074	0.00062
389	0	0.00012	0.00015	0.00014	0.00019	0.00073	0.0006
390	0	0.00012	0.00015	0.00014	0.00019	0.00071	0.00059
391	0	0.00012	0.00014	0.00014	0.00018	0.0007	0.00058
392	0	0.00011	0.00014	0.00014	0.00018	0.00068	0.00056
393	0	0.00011	0.00014	0.00013	0.00017	0.00067	0.00055
394	0	0.00011	0.00013	0.00013	0.00017	0.00065	0.00054
395	0	0.00011	0.00013	0.00013	0.00017	0.00064	0.00053
396	0	0.0001	0.00013	0.00012	0.00016	0.00062	0.00052
397	0	0.0001	0.00013	0.00012	0.00016	0.00061	0.00051
398	0	0.0001	0.00012	0.00012	0.00016	0.0006	0.00049
399	0	0.0001	0.00012	0.00012	0.00015	0.00058	0.00048
400	0	9e-05	0.00012	0.00011	0.00015	0.00057	0.00047

## Sheet: ROI 5  
Matlab data									Raw data
0	1	0	0	0	0	0	0		after normalization
1	0.95753	0.0381	0.00235	9e-05	0	0	0			ROI 1(Top)	ROI 2	ROI 3	ROI 4	ROI 5	ROI 6	ROI 7(Excretion)
2	0.91687	0.07006	0.00854	0.00067	2e-05	0	0		0	1	0.00030291	0.000177977	0.000177977	4.37418e-05	0	4.92379e-05
3	0.87793	0.09674	0.01746	0.00203	9e-05	0	0		15	0.574509	0.0991769	0.026694	0.00756387	0.00265073	0.00265073	0.000587767
4	0.84064	0.1189	0.02821	0.00431	0.00026	2e-05	0		30	0.337763	0.137629	0.0555588	0.0260367	0.0100743	0.00828609	0.00341097
5	0.80494	0.13722	0.04009	0.00755	0.00056	5e-05	0		45	0.171644	0.145322	0.0833955	0.0498988	0.0236338	0.019771	0.0104118
6	0.77076	0.15231	0.05256	0.01172	0.00106	0.00011	0		60	0.106034	0.13637	0.0931456	0.0631285	0.0349997	0.0275453	0.0162541
7	0.73802	0.16467	0.0652	0.01673	0.00177	0.00021	1e-05		75	0.0471991	0.119378	0.10084	0.0779165	0.0517862	0.0449734	0.0316429
8	0.70668	0.17475	0.0777	0.02246	0.00272	0.00038	2e-05		90	0.0326901	0.112267	0.100599	0.0826727	0.0568889	0.04923	0.0355595
9	0.67667	0.18293	0.08983	0.02879	0.00394	0.00062	4e-05		105	0.00790653	0.0777482	0.0913947	0.0811143	0.0713863	0.0632849	0.0541306
10	0.64793	0.18953	0.10143	0.03558	0.00544	0.00096	6e-05		120	0.00504627	0.0660426	0.0805042	0.0745888	0.068366	0.0661762	0.0584552
11	0.62041	0.19483	0.11238	0.0427	0.0072	0.00142	0.0001
12	0.59407	0.19903	0.12263	0.05003	0.00923	0.002	0.00015
13	0.56884	0.20234	0.13214	0.05746	0.01152	0.00274	0.00023
14	0.54468	0.2049	0.14089	0.0649	0.01404	0.00363	0.00033
15	0.52155	0.20684	0.1489	0.07225	0.01678	0.00469	0.00045
16	0.4994	0.20827	0.15618	0.07945	0.01971	0.00594	0.00062
17	0.47819	0.20926	0.16277	0.08644	0.02281	0.00737	0.00081
18	0.45788	0.20989	0.16869	0.09317	0.02605	0.009	0.00105
19	0.43843	0.21021	0.17398	0.0996	0.02941	0.01082	0.00134
20	0.41981	0.21027	0.17868	0.10571	0.03285	0.01283	0.00168
21	0.40198	0.2101	0.18284	0.11148	0.03636	0.01505	0.00207
22	0.38491	0.20973	0.18648	0.11689	0.0399	0.01745	0.00251
23	0.36857	0.20918	0.18965	0.12194	0.04346	0.02004	0.00302
24	0.35291	0.20847	0.19238	0.12663	0.04702	0.0228	0.00359
25	0.33793	0.20762	0.19471	0.13096	0.05054	0.02574	0.00423
26	0.32357	0.20664	0.19665	0.13493	0.05403	0.02884	0.00493
27	0.30983	0.20554	0.19825	0.13855	0.05745	0.03209	0.0057
28	0.29667	0.20433	0.19953	0.14184	0.0608	0.03548	0.00654
29	0.28407	0.20303	0.20052	0.14481	0.06406	0.039	0.00745
30	0.27201	0.20162	0.20123	0.14746	0.06722	0.04264	0.00843
31	0.26046	0.20013	0.20169	0.14981	0.07027	0.04638	0.00948
32	0.2494	0.19856	0.20191	0.15188	0.07321	0.05021	0.0106
33	0.23881	0.19691	0.20192	0.15368	0.07603	0.05412	0.01178
34	0.22866	0.1952	0.20173	0.15522	0.07872	0.05809	0.01303
35	0.21895	0.19341	0.20136	0.15651	0.08128	0.06212	0.01434
36	0.20965	0.19157	0.20081	0.15758	0.0837	0.06619	0.01571
37	0.20075	0.18967	0.20011	0.15843	0.08599	0.07029	0.01714
38	0.19222	0.18772	0.19926	0.15908	0.08814	0.07441	0.01862
39	0.18406	0.18572	0.19828	0.15954	0.09015	0.07853	0.02015
40	0.17624	0.18368	0.19717	0.15981	0.09203	0.08264	0.02174
41	0.16876	0.1816	0.19595	0.15992	0.09377	0.08674	0.02337
42	0.16159	0.17949	0.19462	0.15987	0.09537	0.09081	0.02503
43	0.15473	0.17734	0.1932	0.15967	0.09684	0.09485	0.02674
44	0.14816	0.17517	0.19168	0.15933	0.09819	0.09884	0.02848
45	0.14187	0.17297	0.19008	0.15887	0.0994	0.10278	0.03025
46	0.13584	0.17075	0.18841	0.15828	0.10049	0.10667	0.03205
47	0.13007	0.16851	0.18666	0.15759	0.10146	0.11048	0.03386
48	0.12455	0.16626	0.18485	0.15679	0.10231	0.11422	0.0357
49	0.11926	0.164	0.18299	0.15589	0.10305	0.11787	0.03755
50	0.11419	0.16173	0.18107	0.15491	0.10367	0.12144	0.03941
51	0.10934	0.15945	0.17911	0.15384	0.10419	0.12492	0.04127
52	0.1047	0.15717	0.1771	0.15269	0.10461	0.12831	0.04314
53	0.10025	0.15489	0.17506	0.15148	0.10493	0.13159	0.04501
54	0.096	0.15261	0.17298	0.1502	0.10515	0.13477	0.04687
55	0.09192	0.15033	0.17088	0.14887	0.10529	0.13784	0.04872
56	0.08802	0.14805	0.16875	0.14747	0.10533	0.1408	0.05056
57	0.08428	0.14578	0.16659	0.14603	0.1053	0.14365	0.05239
58	0.0807	0.14352	0.16442	0.14455	0.10518	0.14639	0.0542
59	0.07727	0.14127	0.16223	0.14302	0.10499	0.14901	0.05599
60	0.07399	0.13903	0.16004	0.14146	0.10473	0.15151	0.05775
61	0.07085	0.1368	0.15783	0.13986	0.1044	0.15389	0.05949
62	0.06784	0.13459	0.15561	0.13824	0.10401	0.15615	0.0612
63	0.06496	0.13239	0.15339	0.13659	0.10355	0.15829	0.06288
64	0.0622	0.13021	0.15117	0.13492	0.10304	0.16032	0.06452
65	0.05956	0.12805	0.14895	0.13323	0.10247	0.16222	0.06613
66	0.05703	0.1259	0.14673	0.13152	0.10186	0.16401	0.0677
67	0.05461	0.12377	0.14451	0.12979	0.10119	0.16568	0.06923
68	0.05229	0.12166	0.1423	0.12806	0.10048	0.16723	0.07072
69	0.05007	0.11957	0.1401	0.12631	0.09973	0.16866	0.07217
70	0.04794	0.11751	0.13791	0.12456	0.09894	0.16998	0.07357
71	0.0459	0.11546	0.13573	0.12281	0.09812	0.17119	0.07493
72	0.04395	0.11344	0.13356	0.12105	0.09726	0.17228	0.07624
73	0.04209	0.11144	0.1314	0.11929	0.09636	0.17327	0.0775
74	0.0403	0.10946	0.12926	0.11753	0.09544	0.17414	0.07872
75	0.03859	0.10751	0.12713	0.11577	0.0945	0.17491	0.07988
76	0.03695	0.10558	0.12502	0.11402	0.09353	0.17558	0.081
77	0.03538	0.10367	0.12293	0.11227	0.09254	0.17614	0.08207
78	0.03388	0.10179	0.12085	0.11053	0.09152	0.1766	0.08309
79	0.03244	0.09993	0.1188	0.10879	0.09049	0.17697	0.08405
80	0.03106	0.0981	0.11676	0.10707	0.08945	0.17724	0.08497
81	0.02974	0.0963	0.11475	0.10535	0.08839	0.17742	0.08583
82	0.02848	0.09451	0.11275	0.10364	0.08731	0.17751	0.08664
83	0.02727	0.09276	0.11078	0.10195	0.08623	0.17751	0.08741
84	0.02611	0.09102	0.10883	0.10027	0.08513	0.17743	0.08812
85	0.025	0.08932	0.1069	0.0986	0.08403	0.17726	0.08878
86	0.02394	0.08763	0.105	0.09695	0.08292	0.17701	0.08939
87	0.02292	0.08598	0.10311	0.09531	0.08181	0.17669	0.08995
88	0.02195	0.08435	0.10125	0.09368	0.08069	0.17629	0.09046
89	0.02102	0.08274	0.09942	0.09208	0.07957	0.17582	0.09093
90	0.02013	0.08116	0.09761	0.09048	0.07845	0.17528	0.09134
91	0.01927	0.0796	0.09582	0.08891	0.07732	0.17467	0.09171
92	0.01845	0.07807	0.09406	0.08735	0.0762	0.174	0.09203
93	0.01767	0.07656	0.09232	0.08581	0.07508	0.17327	0.09231
94	0.01692	0.07508	0.0906	0.08429	0.07396	0.17247	0.09254
95	0.0162	0.07362	0.08891	0.08278	0.07284	0.17162	0.09273
96	0.01551	0.07218	0.08725	0.0813	0.07173	0.17072	0.09287
97	0.01485	0.07077	0.0856	0.07983	0.07062	0.16976	0.09297
98	0.01422	0.06938	0.08399	0.07838	0.06952	0.16876	0.09303
99	0.01362	0.06802	0.08239	0.07695	0.06842	0.1677	0.09305
100	0.01304	0.06668	0.08083	0.07554	0.06733	0.1666	0.09303
101	0.01249	0.06536	0.07928	0.07415	0.06625	0.16546	0.09297
102	0.01196	0.06406	0.07776	0.07277	0.06517	0.16428	0.09287
103	0.01145	0.06279	0.07627	0.07142	0.0641	0.16305	0.09273
104	0.01096	0.06154	0.07479	0.07009	0.06304	0.1618	0.09256
105	0.0105	0.06031	0.07334	0.06877	0.06199	0.1605	0.09236
106	0.01005	0.0591	0.07192	0.06748	0.06095	0.15918	0.09212
107	0.00962	0.05792	0.07052	0.0662	0.05992	0.15782	0.09185
108	0.00922	0.05675	0.06914	0.06494	0.05889	0.15644	0.09155
109	0.00882	0.05561	0.06779	0.06371	0.05788	0.15503	0.09121
110	0.00845	0.05449	0.06645	0.06249	0.05688	0.15359	0.09085
111	0.00809	0.05339	0.06514	0.06129	0.05589	0.15214	0.09046
112	0.00775	0.05231	0.06386	0.06011	0.05491	0.15066	0.09004
113	0.00742	0.05124	0.06259	0.05895	0.05394	0.14916	0.0896
114	0.0071	0.0502	0.06135	0.0578	0.05298	0.14764	0.08913
115	0.0068	0.04918	0.06013	0.05668	0.05204	0.14611	0.08864
116	0.00651	0.04817	0.05893	0.05558	0.0511	0.14456	0.08812
117	0.00624	0.04719	0.05775	0.05449	0.05018	0.143	0.08758
118	0.00597	0.04622	0.05659	0.05342	0.04927	0.14142	0.08702
119	0.00572	0.04528	0.05545	0.05237	0.04837	0.13984	0.08644
120	0.00547	0.04435	0.05434	0.05134	0.04749	0.13825	0.08584
121	0.00524	0.04343	0.05324	0.05032	0.04661	0.13665	0.08522
122	0.00502	0.04254	0.05216	0.04932	0.04575	0.13504	0.08458
123	0.00481	0.04166	0.05111	0.04834	0.0449	0.13342	0.08393
124	0.0046	0.0408	0.05007	0.04738	0.04406	0.13181	0.08326
125	0.00441	0.03996	0.04905	0.04643	0.04324	0.13019	0.08258
126	0.00422	0.03913	0.04805	0.0455	0.04243	0.12856	0.08188
127	0.00404	0.03832	0.04707	0.04459	0.04162	0.12694	0.08117
128	0.00387	0.03752	0.04611	0.0437	0.04084	0.12531	0.08045
129	0.0037	0.03674	0.04517	0.04282	0.04006	0.12369	0.07971
130	0.00355	0.03597	0.04424	0.04195	0.03929	0.12207	0.07897
131	0.0034	0.03522	0.04333	0.0411	0.03854	0.12045	0.07821
132	0.00325	0.03449	0.04244	0.04027	0.0378	0.11884	0.07745
133	0.00311	0.03377	0.04157	0.03945	0.03707	0.11722	0.07668
134	0.00298	0.03306	0.04071	0.03865	0.03635	0.11562	0.0759
135	0.00286	0.03237	0.03987	0.03786	0.03565	0.11402	0.07511
136	0.00273	0.03169	0.03904	0.03709	0.03495	0.11242	0.07432
137	0.00262	0.03103	0.03824	0.03633	0.03427	0.11084	0.07352
138	0.00251	0.03037	0.03744	0.03559	0.0336	0.10926	0.07271
139	0.0024	0.02973	0.03667	0.03486	0.03294	0.10769	0.0719
140	0.0023	0.02911	0.0359	0.03414	0.03229	0.10612	0.07109
141	0.0022	0.0285	0.03516	0.03344	0.03165	0.10457	0.07027
142	0.00211	0.02789	0.03442	0.03275	0.03103	0.10303	0.06946
143	0.00202	0.02731	0.0337	0.03207	0.03041	0.1015	0.06863
144	0.00193	0.02673	0.033	0.03141	0.02981	0.09997	0.06781
145	0.00185	0.02616	0.03231	0.03076	0.02921	0.09846	0.06699
146	0.00177	0.02561	0.03163	0.03012	0.02863	0.09697	0.06616
147	0.0017	0.02507	0.03097	0.0295	0.02805	0.09548	0.06534
148	0.00162	0.02454	0.03032	0.02889	0.02749	0.094	0.06451
149	0.00156	0.02402	0.02968	0.02828	0.02694	0.09254	0.06369
150	0.00149	0.02351	0.02906	0.0277	0.0264	0.09109	0.06287
151	0.00143	0.02301	0.02845	0.02712	0.02586	0.08966	0.06205
152	0.00137	0.02252	0.02785	0.02655	0.02534	0.08824	0.06123
153	0.00131	0.02204	0.02726	0.026	0.02483	0.08683	0.06041
154	0.00125	0.02157	0.02669	0.02545	0.02432	0.08543	0.0596
155	0.0012	0.02111	0.02612	0.02492	0.02383	0.08405	0.05878
156	0.00115	0.02066	0.02557	0.0244	0.02334	0.08269	0.05798
157	0.0011	0.02022	0.02503	0.02389	0.02286	0.08134	0.05717
158	0.00105	0.01979	0.0245	0.02338	0.0224	0.08	0.05637
159	0.00101	0.01937	0.02398	0.02289	0.02194	0.07868	0.05557
160	0.00096	0.01895	0.02347	0.02241	0.02149	0.07737	0.05478
161	0.00092	0.01855	0.02297	0.02194	0.02105	0.07608	0.05399
162	0.00088	0.01815	0.02248	0.02148	0.02061	0.07481	0.05321
163	0.00085	0.01776	0.02201	0.02102	0.02019	0.07354	0.05243
164	0.00081	0.01738	0.02154	0.02058	0.01977	0.0723	0.05166
165	0.00078	0.01701	0.02108	0.02014	0.01936	0.07107	0.05089
166	0.00074	0.01664	0.02063	0.01972	0.01896	0.06985	0.05013
167	0.00071	0.01629	0.02019	0.0193	0.01857	0.06865	0.04937
168	0.00068	0.01594	0.01976	0.01889	0.01818	0.06747	0.04862
169	0.00065	0.01559	0.01934	0.01849	0.0178	0.0663	0.04788
170	0.00063	0.01526	0.01893	0.0181	0.01743	0.06515	0.04714
171	0.0006	0.01493	0.01852	0.01771	0.01707	0.06401	0.04641
172	0.00057	0.01461	0.01813	0.01734	0.01671	0.06288	0.04569
173	0.00055	0.0143	0.01774	0.01697	0.01637	0.06178	0.04497
174	0.00053	0.01399	0.01736	0.01661	0.01602	0.06068	0.04426
175	0.0005	0.01369	0.01699	0.01625	0.01569	0.05961	0.04356
176	0.00048	0.01339	0.01662	0.01591	0.01536	0.05854	0.04287
177	0.00046	0.0131	0.01627	0.01557	0.01504	0.0575	0.04218
178	0.00044	0.01282	0.01592	0.01523	0.01472	0.05647	0.04149
179	0.00042	0.01254	0.01558	0.01491	0.01441	0.05545	0.04082
180	0.00041	0.01227	0.01524	0.01459	0.01411	0.05445	0.04015
181	0.00039	0.01201	0.01491	0.01428	0.01381	0.05346	0.03949
182	0.00037	0.01175	0.01459	0.01397	0.01352	0.05249	0.03884
183	0.00036	0.0115	0.01428	0.01367	0.01324	0.05153	0.0382
184	0.00034	0.01125	0.01397	0.01338	0.01296	0.05059	0.03756
185	0.00033	0.011	0.01367	0.01309	0.01268	0.04966	0.03693
186	0.00031	0.01077	0.01338	0.01281	0.01241	0.04874	0.03631
187	0.0003	0.01053	0.01309	0.01254	0.01215	0.04784	0.0357
188	0.00029	0.01031	0.01281	0.01227	0.01189	0.04696	0.03509
189	0.00027	0.01008	0.01253	0.01201	0.01164	0.04608	0.03449
190	0.00026	0.00986	0.01226	0.01175	0.0114	0.04522	0.0339
191	0.00025	0.00965	0.012	0.0115	0.01115	0.04438	0.03332
192	0.00024	0.00944	0.01174	0.01125	0.01092	0.04355	0.03274
193	0.00023	0.00924	0.01148	0.01101	0.01068	0.04273	0.03217
194	0.00022	0.00904	0.01124	0.01077	0.01046	0.04192	0.03161
195	0.00021	0.00884	0.01099	0.01054	0.01023	0.04113	0.03106
196	0.0002	0.00865	0.01076	0.01031	0.01002	0.04035	0.03051
197	0.00019	0.00846	0.01052	0.01009	0.0098	0.03959	0.02998
198	0.00019	0.00828	0.0103	0.00987	0.00959	0.03883	0.02945
199	0.00018	0.0081	0.01007	0.00966	0.00939	0.03809	0.02892
200	0.00017	0.00792	0.00986	0.00945	0.00919	0.03737	0.02841
201	0.00016	0.00775	0.00964	0.00925	0.00899	0.03665	0.0279
202	0.00016	0.00758	0.00943	0.00905	0.0088	0.03595	0.0274
203	0.00015	0.00742	0.00923	0.00885	0.00861	0.03526	0.0269
204	0.00014	0.00726	0.00903	0.00866	0.00843	0.03458	0.02642
205	0.00014	0.0071	0.00883	0.00847	0.00825	0.03391	0.02594
206	0.00013	0.00695	0.00864	0.00829	0.00807	0.03325	0.02547
207	0.00013	0.00679	0.00845	0.00811	0.0079	0.03261	0.025
208	0.00012	0.00665	0.00827	0.00793	0.00773	0.03197	0.02455
209	0.00012	0.0065	0.00809	0.00776	0.00756	0.03135	0.0241
210	0.00011	0.00636	0.00792	0.00759	0.0074	0.03074	0.02365
211	0.00011	0.00622	0.00774	0.00743	0.00724	0.03014	0.02322
212	0.0001	0.00609	0.00758	0.00727	0.00708	0.02954	0.02279
213	0.0001	0.00595	0.00741	0.00711	0.00693	0.02896	0.02236
214	9e-05	0.00582	0.00725	0.00696	0.00678	0.0284	0.02195
215	9e-05	0.0057	0.00709	0.00681	0.00664	0.02784	0.02154
216	8e-05	0.00557	0.00694	0.00666	0.00649	0.02729	0.02113
217	8e-05	0.00545	0.00679	0.00651	0.00635	0.02675	0.02074
218	8e-05	0.00533	0.00664	0.00637	0.00622	0.02622	0.02035
219	7e-05	0.00522	0.0065	0.00624	0.00608	0.0257	0.01996
220	7e-05	0.0051	0.00635	0.0061	0.00595	0.02519	0.01959
221	7e-05	0.00499	0.00622	0.00597	0.00582	0.02469	0.01922
222	7e-05	0.00488	0.00608	0.00584	0.0057	0.02419	0.01885
223	6e-05	0.00478	0.00595	0.00571	0.00557	0.02371	0.01849
224	6e-05	0.00467	0.00582	0.00559	0.00545	0.02324	0.01814
225	6e-05	0.00457	0.00569	0.00547	0.00534	0.02277	0.01779
226	6e-05	0.00447	0.00557	0.00535	0.00522	0.02231	0.01745
227	5e-05	0.00437	0.00545	0.00523	0.00511	0.02187	0.01712
228	5e-05	0.00428	0.00533	0.00512	0.005	0.02143	0.01679
229	5e-05	0.00419	0.00521	0.00501	0.00489	0.021	0.01646
230	5e-05	0.00409	0.0051	0.0049	0.00478	0.02057	0.01615
231	4e-05	0.004	0.00499	0.00479	0.00468	0.02016	0.01583
232	4e-05	0.00392	0.00488	0.00469	0.00458	0.01975	0.01553
233	4e-05	0.00383	0.00477	0.00458	0.00448	0.01935	0.01522
234	4e-05	0.00375	0.00467	0.00448	0.00438	0.01896	0.01493
235	4e-05	0.00367	0.00457	0.00439	0.00429	0.01857	0.01464
236	4e-05	0.00359	0.00447	0.00429	0.00419	0.0182	0.01435
237	3e-05	0.00351	0.00437	0.0042	0.0041	0.01783	0.01407
238	3e-05	0.00343	0.00428	0.00411	0.00401	0.01746	0.01379
239	3e-05	0.00336	0.00418	0.00402	0.00393	0.01711	0.01352
240	3e-05	0.00328	0.00409	0.00393	0.00384	0.01676	0.01325
241	3e-05	0.00321	0.004	0.00384	0.00376	0.01641	0.01299
242	3e-05	0.00314	0.00391	0.00376	0.00368	0.01608	0.01274
243	3e-05	0.00307	0.00383	0.00368	0.0036	0.01575	0.01248
244	3e-05	0.00301	0.00375	0.0036	0.00352	0.01543	0.01224
245	2e-05	0.00294	0.00366	0.00352	0.00344	0.01511	0.01199
246	2e-05	0.00288	0.00358	0.00344	0.00337	0.0148	0.01176
247	2e-05	0.00281	0.00351	0.00337	0.00329	0.01449	0.01152
248	2e-05	0.00275	0.00343	0.00329	0.00322	0.0142	0.01129
249	2e-05	0.00269	0.00335	0.00322	0.00315	0.0139	0.01107
250	2e-05	0.00263	0.00328	0.00315	0.00308	0.01362	0.01084
251	2e-05	0.00257	0.00321	0.00308	0.00302	0.01334	0.01063
252	2e-05	0.00252	0.00314	0.00302	0.00295	0.01306	0.01041
253	2e-05	0.00246	0.00307	0.00295	0.00289	0.01279	0.0102
254	2e-05	0.00241	0.003	0.00289	0.00282	0.01252	0.01
255	2e-05	0.00236	0.00294	0.00282	0.00276	0.01226	0.0098
256	1e-05	0.0023	0.00287	0.00276	0.0027	0.01201	0.0096
257	1e-05	0.00225	0.00281	0.0027	0.00264	0.01176	0.00941
258	1e-05	0.00221	0.00275	0.00264	0.00259	0.01152	0.00922
259	1e-05	0.00216	0.00269	0.00258	0.00253	0.01128	0.00903
260	1e-05	0.00211	0.00263	0.00253	0.00248	0.01104	0.00885
261	1e-05	0.00206	0.00257	0.00247	0.00242	0.01081	0.00867
262	1e-05	0.00202	0.00252	0.00242	0.00237	0.01059	0.00849
263	1e-05	0.00197	0.00246	0.00237	0.00232	0.01037	0.00832
264	1e-05	0.00193	0.00241	0.00231	0.00227	0.01015	0.00815
265	1e-05	0.00189	0.00235	0.00226	0.00222	0.00994	0.00798
266	1e-05	0.00185	0.0023	0.00221	0.00217	0.00973	0.00782
267	1e-05	0.00181	0.00225	0.00217	0.00212	0.00953	0.00766
268	1e-05	0.00177	0.0022	0.00212	0.00208	0.00933	0.0075
269	1e-05	0.00173	0.00216	0.00207	0.00203	0.00913	0.00735
270	1e-05	0.00169	0.00211	0.00203	0.00199	0.00894	0.0072
271	1e-05	0.00165	0.00206	0.00198	0.00194	0.00875	0.00705
272	1e-05	0.00162	0.00202	0.00194	0.0019	0.00857	0.00691
273	1e-05	0.00158	0.00197	0.0019	0.00186	0.00839	0.00676
274	1e-05	0.00155	0.00193	0.00185	0.00182	0.00821	0.00662
275	1e-05	0.00151	0.00189	0.00181	0.00178	0.00804	0.00649
276	1e-05	0.00148	0.00185	0.00177	0.00174	0.00787	0.00635
277	1e-05	0.00145	0.00181	0.00174	0.0017	0.0077	0.00622
278	1e-05	0.00142	0.00177	0.0017	0.00166	0.00754	0.00609
279	1e-05	0.00139	0.00173	0.00166	0.00163	0.00738	0.00597
280	1e-05	0.00135	0.00169	0.00162	0.00159	0.00722	0.00584
281	1e-05	0.00133	0.00165	0.00159	0.00156	0.00707	0.00572
282	0	0.0013	0.00162	0.00155	0.00152	0.00692	0.0056
283	0	0.00127	0.00158	0.00152	0.00149	0.00678	0.00549
284	0	0.00124	0.00155	0.00149	0.00146	0.00663	0.00537
285	0	0.00121	0.00151	0.00145	0.00143	0.00649	0.00526
286	0	0.00119	0.00148	0.00142	0.00139	0.00635	0.00515
287	0	0.00116	0.00145	0.00139	0.00136	0.00622	0.00505
288	0	0.00113	0.00142	0.00136	0.00133	0.00609	0.00494
289	0	0.00111	0.00138	0.00133	0.00131	0.00596	0.00484
290	0	0.00109	0.00135	0.0013	0.00128	0.00583	0.00474
291	0	0.00106	0.00132	0.00127	0.00125	0.00571	0.00464
292	0	0.00104	0.0013	0.00125	0.00122	0.00559	0.00454
293	0	0.00102	0.00127	0.00122	0.00119	0.00547	0.00444
294	0	0.00099	0.00124	0.00119	0.00117	0.00535	0.00435
295	0	0.00097	0.00121	0.00117	0.00114	0.00524	0.00426
296	0	0.00095	0.00119	0.00114	0.00112	0.00513	0.00417
297	0	0.00093	0.00116	0.00111	0.00109	0.00502	0.00408
298	0	0.00091	0.00113	0.00109	0.00107	0.00491	0.004
299	0	0.00089	0.00111	0.00107	0.00105	0.00481	0.00391
300	0	0.00087	0.00109	0.00104	0.00102	0.0047	0.00383
301	0	0.00085	0.00106	0.00102	0.001	0.0046	0.00375
302	0	0.00083	0.00104	0.001	0.00098	0.0045	0.00367
303	0	0.00081	0.00102	0.00098	0.00096	0.00441	0.00359
304	0	0.0008	0.00099	0.00095	0.00094	0.00431	0.00352
305	0	0.00078	0.00097	0.00093	0.00092	0.00422	0.00344
306	0	0.00076	0.00095	0.00091	0.0009	0.00413	0.00337
307	0	0.00074	0.00093	0.00089	0.00088	0.00404	0.0033
308	0	0.00073	0.00091	0.00087	0.00086	0.00396	0.00323
309	0	0.00071	0.00089	0.00085	0.00084	0.00387	0.00316
310	0	0.0007	0.00087	0.00084	0.00082	0.00379	0.0031
311	0	0.00068	0.00085	0.00082	0.0008	0.00371	0.00303
312	0	0.00067	0.00083	0.0008	0.00078	0.00363	0.00297
313	0	0.00065	0.00081	0.00078	0.00077	0.00355	0.0029
314	0	0.00064	0.0008	0.00076	0.00075	0.00347	0.00284
315	0	0.00062	0.00078	0.00075	0.00073	0.0034	0.00278
316	0	0.00061	0.00076	0.00073	0.00072	0.00333	0.00272
317	0	0.0006	0.00074	0.00072	0.0007	0.00325	0.00266
318	0	0.00058	0.00073	0.0007	0.00069	0.00318	0.00261
319	0	0.00057	0.00071	0.00068	0.00067	0.00312	0.00255
320	0	0.00056	0.0007	0.00067	0.00066	0.00305	0.0025
321	0	0.00055	0.00068	0.00066	0.00064	0.00298	0.00244
322	0	0.00053	0.00067	0.00064	0.00063	0.00292	0.00239
323	0	0.00052	0.00065	0.00063	0.00061	0.00286	0.00234
324	0	0.00051	0.00064	0.00061	0.0006	0.0028	0.00229
325	0	0.0005	0.00062	0.0006	0.00059	0.00274	0.00224
326	0	0.00049	0.00061	0.00059	0.00058	0.00268	0.00219
327	0	0.00048	0.0006	0.00057	0.00056	0.00262	0.00215
328	0	0.00047	0.00058	0.00056	0.00055	0.00256	0.0021
329	0	0.00046	0.00057	0.00055	0.00054	0.00251	0.00206
330	0	0.00045	0.00056	0.00054	0.00053	0.00245	0.00201
331	0	0.00044	0.00055	0.00052	0.00052	0.0024	0.00197
332	0	0.00043	0.00053	0.00051	0.0005	0.00235	0.00193
333	0	0.00042	0.00052	0.0005	0.00049	0.0023	0.00189
334	0	0.00041	0.00051	0.00049	0.00048	0.00225	0.00185
335	0	0.0004	0.0005	0.00048	0.00047	0.0022	0.00181
336	0	0.00039	0.00049	0.00047	0.00046	0.00215	0.00177
337	0	0.00038	0.00048	0.00046	0.00045	0.00211	0.00173
338	0	0.00037	0.00047	0.00045	0.00044	0.00206	0.00169
339	0	0.00037	0.00046	0.00044	0.00043	0.00202	0.00166
340	0	0.00036	0.00045	0.00043	0.00042	0.00197	0.00162
341	0	0.00035	0.00044	0.00042	0.00041	0.00193	0.00159
342	0	0.00034	0.00043	0.00041	0.0004	0.00189	0.00155
343	0	0.00034	0.00042	0.0004	0.00039	0.00185	0.00152
344	0	0.00033	0.00041	0.00039	0.00039	0.00181	0.00149
345	0	0.00032	0.0004	0.00038	0.00038	0.00177	0.00145
346	0	0.00031	0.00039	0.00038	0.00037	0.00173	0.00142
347	0	0.00031	0.00038	0.00037	0.00036	0.00169	0.00139
348	0	0.0003	0.00037	0.00036	0.00035	0.00166	0.00136
349	0	0.00029	0.00037	0.00035	0.00035	0.00162	0.00133
350	0	0.00029	0.00036	0.00034	0.00034	0.00158	0.0013
351	0	0.00028	0.00035	0.00034	0.00033	0.00155	0.00128
352	0	0.00027	0.00034	0.00033	0.00032	0.00152	0.00125
353	0	0.00027	0.00034	0.00032	0.00032	0.00148	0.00122
354	0	0.00026	0.00033	0.00032	0.00031	0.00145	0.0012
355	0	0.00026	0.00032	0.00031	0.0003	0.00142	0.00117
356	0	0.00025	0.00031	0.0003	0.0003	0.00139	0.00115
357	0	0.00025	0.00031	0.00029	0.00029	0.00136	0.00112
358	0	0.00024	0.0003	0.00029	0.00028	0.00133	0.0011
359	0	0.00024	0.00029	0.00028	0.00028	0.0013	0.00107
360	0	0.00023	0.00029	0.00028	0.00027	0.00127	0.00105
361	0	0.00022	0.00028	0.00027	0.00026	0.00124	0.00103
362	0	0.00022	0.00027	0.00026	0.00026	0.00122	0.001
363	0	0.00022	0.00027	0.00026	0.00025	0.00119	0.00098
364	0	0.00021	0.00026	0.00025	0.00025	0.00117	0.00096
365	0	0.00021	0.00026	0.00025	0.00024	0.00114	0.00094
366	0	0.0002	0.00025	0.00024	0.00024	0.00112	0.00092
367	0	0.0002	0.00025	0.00024	0.00023	0.00109	0.0009
368	0	0.00019	0.00024	0.00023	0.00023	0.00107	0.00088
369	0	0.00019	0.00023	0.00023	0.00022	0.00104	0.00086
370	0	0.00018	0.00023	0.00022	0.00022	0.00102	0.00084
371	0	0.00018	0.00022	0.00022	0.00021	0.001	0.00083
372	0	0.00018	0.00022	0.00021	0.00021	0.00098	0.00081
373	0	0.00017	0.00021	0.00021	0.0002	0.00096	0.00079
374	0	0.00017	0.00021	0.0002	0.0002	0.00094	0.00077
375	0	0.00016	0.00021	0.0002	0.00019	0.00092	0.00076
376	0	0.00016	0.0002	0.00019	0.00019	0.0009	0.00074
377	0	0.00016	0.0002	0.00019	0.00019	0.00088	0.00072
378	0	0.00015	0.00019	0.00019	0.00018	0.00086	0.00071
379	0	0.00015	0.00019	0.00018	0.00018	0.00084	0.00069
380	0	0.00015	0.00018	0.00018	0.00017	0.00082	0.00068
381	0	0.00014	0.00018	0.00017	0.00017	0.0008	0.00066
382	0	0.00014	0.00018	0.00017	0.00017	0.00078	0.00065
383	0	0.00014	0.00017	0.00017	0.00016	0.00077	0.00063
384	0	0.00013	0.00017	0.00016	0.00016	0.00075	0.00062
385	0	0.00013	0.00016	0.00016	0.00016	0.00073	0.00061
386	0	0.00013	0.00016	0.00015	0.00015	0.00072	0.00059
387	0	0.00013	0.00016	0.00015	0.00015	0.0007	0.00058
388	0	0.00012	0.00015	0.00015	0.00015	0.00069	0.00057
389	0	0.00012	0.00015	0.00014	0.00014	0.00067	0.00056
390	0	0.00012	0.00015	0.00014	0.00014	0.00066	0.00054
391	0	0.00012	0.00014	0.00014	0.00014	0.00064	0.00053
392	0	0.00011	0.00014	0.00014	0.00013	0.00063	0.00052
393	0	0.00011	0.00014	0.00013	0.00013	0.00062	0.00051
394	0	0.00011	0.00013	0.00013	0.00013	0.0006	0.0005
395	0	0.00011	0.00013	0.00013	0.00012	0.00059	0.00049
396	0	0.0001	0.00013	0.00012	0.00012	0.00058	0.00048
397	0	0.0001	0.00013	0.00012	0.00012	0.00056	0.00047
398	0	0.0001	0.00012	0.00012	0.00012	0.00055	0.00046
399	0	0.0001	0.00012	0.00012	0.00011	0.00054	0.00045
400	0	9e-05	0.00012	0.00011	0.00011	0.00053	0.00044

## Sheet: ROI 6 
Matlab data									Raw data
0	1	0	0	0	0	0	0		after normalization
1	0.95753	0.0381	0.00235	9e-05	0	0	0			ROI 1(Top)	ROI 2	ROI 3	ROI 4	ROI 5	ROI 6	ROI 7(Excretion)
2	0.91687	0.07006	0.00854	0.00067	2e-05	0	0		0	1	0.00030291	0.000177977	0.000177977	4.37418e-05	0	4.92379e-05
3	0.87793	0.09674	0.01746	0.00203	9e-05	0	0		15	0.574509	0.0991769	0.026694	0.00756387	0.00265073	0.00265073	0.000587767
4	0.84064	0.1189	0.02821	0.00431	0.00026	2e-05	0		30	0.337763	0.137629	0.0555588	0.0260367	0.0100743	0.00828609	0.00341097
5	0.80494	0.13722	0.04009	0.00755	0.00056	5e-05	0		45	0.171644	0.145322	0.0833955	0.0498988	0.0236338	0.019771	0.0104118
6	0.77076	0.15231	0.05256	0.01172	0.00106	0.0001	1e-05		60	0.106034	0.13637	0.0931456	0.0631285	0.0349997	0.0275453	0.0162541
7	0.73802	0.16467	0.0652	0.01673	0.00177	0.0002	2e-05		75	0.0471991	0.119378	0.10084	0.0779165	0.0517862	0.0449734	0.0316429
8	0.70668	0.17475	0.0777	0.02246	0.00272	0.00036	4e-05		90	0.0326901	0.112267	0.100599	0.0826727	0.0568889	0.04923	0.0355595
9	0.67667	0.18293	0.08983	0.02879	0.00394	0.00058	7e-05		105	0.00790653	0.0777482	0.0913947	0.0811143	0.0713863	0.0632849	0.0541306
10	0.64793	0.18953	0.10143	0.03558	0.00544	0.00089	0.00012		120	0.00504627	0.0660426	0.0805042	0.0745888	0.068366	0.0661762	0.0584552
11	0.62041	0.19483	0.11238	0.0427	0.0072	0.00131	0.0002
12	0.59407	0.19903	0.12263	0.05003	0.00923	0.00183	0.00031
13	0.56884	0.20234	0.13214	0.05746	0.01152	0.00248	0.00045
14	0.54468	0.2049	0.14089	0.0649	0.01404	0.00327	0.00064
15	0.52155	0.20684	0.1489	0.07225	0.01678	0.00419	0.00089
16	0.4994	0.20827	0.15618	0.07945	0.01971	0.00526	0.00119
17	0.47819	0.20926	0.16277	0.08644	0.02281	0.00647	0.00156
18	0.45788	0.20989	0.16869	0.09317	0.02605	0.00784	0.00201
19	0.43843	0.21021	0.17398	0.0996	0.02941	0.00935	0.00254
20	0.41981	0.21027	0.17868	0.10571	0.03285	0.011	0.00315
21	0.40198	0.2101	0.18284	0.11148	0.03636	0.01279	0.00386
22	0.38491	0.20973	0.18648	0.11689	0.0399	0.01471	0.00467
23	0.36857	0.20918	0.18965	0.12194	0.04346	0.01675	0.00557
24	0.35291	0.20847	0.19238	0.12663	0.04702	0.0189	0.00658
25	0.33793	0.20762	0.19471	0.13096	0.05054	0.02116	0.00769
26	0.32357	0.20664	0.19665	0.13493	0.05403	0.02351	0.0089
27	0.30983	0.20554	0.19825	0.13855	0.05745	0.02594	0.01023
28	0.29667	0.20433	0.19953	0.14184	0.0608	0.02844	0.01165
29	0.28407	0.20303	0.20052	0.14481	0.06406	0.03099	0.01318
30	0.27201	0.20162	0.20123	0.14746	0.06722	0.0336	0.0148
31	0.26046	0.20013	0.20169	0.14981	0.07027	0.03624	0.01652
32	0.2494	0.19856	0.20191	0.15188	0.07321	0.0389	0.01834
33	0.23881	0.19691	0.20192	0.15368	0.07603	0.04157	0.02024
34	0.22866	0.1952	0.20173	0.15522	0.07872	0.04425	0.02222
35	0.21895	0.19341	0.20136	0.15651	0.08128	0.04692	0.02429
36	0.20965	0.19157	0.20081	0.15758	0.0837	0.04957	0.02642
37	0.20075	0.18967	0.20011	0.15843	0.08599	0.05219	0.02861
38	0.19222	0.18772	0.19926	0.15908	0.08814	0.05478	0.03087
39	0.18406	0.18572	0.19828	0.15954	0.09015	0.05732	0.03318
40	0.17624	0.18368	0.19717	0.15981	0.09203	0.05982	0.03553
41	0.16876	0.1816	0.19595	0.15992	0.09377	0.06226	0.03791
42	0.16159	0.17949	0.19462	0.15987	0.09537	0.06464	0.04033
43	0.15473	0.17734	0.1932	0.15967	0.09684	0.06695	0.04278
44	0.14816	0.17517	0.19168	0.15933	0.09819	0.06918	0.04523
45	0.14187	0.17297	0.19008	0.15887	0.0994	0.07135	0.0477
46	0.13584	0.17075	0.18841	0.15828	0.10049	0.07343	0.05018
47	0.13007	0.16851	0.18666	0.15759	0.10146	0.07542	0.05265
48	0.12455	0.16626	0.18485	0.15679	0.10231	0.07733	0.05511
49	0.11926	0.164	0.18299	0.15589	0.10305	0.07915	0.05755
50	0.11419	0.16173	0.18107	0.15491	0.10367	0.08089	0.05997
51	0.10934	0.15945	0.17911	0.15384	0.10419	0.08253	0.06237
52	0.1047	0.15717	0.1771	0.15269	0.10461	0.08408	0.06473
53	0.10025	0.15489	0.17506	0.15148	0.10493	0.08553	0.06706
54	0.096	0.15261	0.17298	0.1502	0.10515	0.0869	0.06934
55	0.09192	0.15033	0.17088	0.14887	0.10529	0.08817	0.07158
56	0.08802	0.14805	0.16875	0.14747	0.10533	0.08935	0.07377
57	0.08428	0.14578	0.16659	0.14603	0.1053	0.09043	0.0759
58	0.0807	0.14352	0.16442	0.14455	0.10518	0.09143	0.07798
59	0.07727	0.14127	0.16223	0.14302	0.10499	0.09234	0.07999
60	0.07399	0.13903	0.16004	0.14146	0.10473	0.09316	0.08194
61	0.07085	0.1368	0.15783	0.13986	0.1044	0.09389	0.08383
62	0.06784	0.13459	0.15561	0.13824	0.10401	0.09454	0.08564
63	0.06496	0.13239	0.15339	0.13659	0.10355	0.0951	0.08739
64	0.0622	0.13021	0.15117	0.13492	0.10304	0.09558	0.08906
65	0.05956	0.12805	0.14895	0.13323	0.10247	0.09599	0.09066
66	0.05703	0.1259	0.14673	0.13152	0.10186	0.09632	0.09218
67	0.05461	0.12377	0.14451	0.12979	0.10119	0.09657	0.09363
68	0.05229	0.12166	0.1423	0.12806	0.10048	0.09675	0.095
69	0.05007	0.11957	0.1401	0.12631	0.09973	0.09686	0.0963
70	0.04794	0.11751	0.13791	0.12456	0.09894	0.09691	0.09751
71	0.0459	0.11546	0.13573	0.12281	0.09812	0.09689	0.09865
72	0.04395	0.11344	0.13356	0.12105	0.09726	0.0968	0.09971
73	0.04209	0.11144	0.1314	0.11929	0.09636	0.09666	0.1007
74	0.0403	0.10946	0.12926	0.11753	0.09544	0.09645	0.1016
75	0.03859	0.10751	0.12713	0.11577	0.0945	0.0962	0.10244
76	0.03695	0.10558	0.12502	0.11402	0.09353	0.09588	0.10319
77	0.03538	0.10367	0.12293	0.11227	0.09254	0.09552	0.10387
78	0.03388	0.10179	0.12085	0.11053	0.09152	0.09511	0.10448
79	0.03244	0.09993	0.1188	0.10879	0.09049	0.09465	0.10502
80	0.03106	0.0981	0.11676	0.10707	0.08945	0.09415	0.10548
81	0.02974	0.0963	0.11475	0.10535	0.08839	0.09361	0.10587
82	0.02848	0.09451	0.11275	0.10364	0.08731	0.09303	0.1062
83	0.02727	0.09276	0.11078	0.10195	0.08623	0.09241	0.10646
84	0.02611	0.09102	0.10883	0.10027	0.08513	0.09176	0.10665
85	0.025	0.08932	0.1069	0.0986	0.08403	0.09107	0.10678
86	0.02394	0.08763	0.105	0.09695	0.08292	0.09036	0.10685
87	0.02292	0.08598	0.10311	0.09531	0.08181	0.08961	0.10685
88	0.02195	0.08435	0.10125	0.09368	0.08069	0.08883	0.1068
89	0.02102	0.08274	0.09942	0.09208	0.07957	0.08804	0.10669
90	0.02013	0.08116	0.09761	0.09048	0.07845	0.08721	0.10653
91	0.01927	0.0796	0.09582	0.08891	0.07732	0.08637	0.10631
92	0.01845	0.07807	0.09406	0.08735	0.0762	0.08551	0.10604
93	0.01767	0.07656	0.09232	0.08581	0.07508	0.08462	0.10573
94	0.01692	0.07508	0.0906	0.08429	0.07396	0.08372	0.10536
95	0.0162	0.07362	0.08891	0.08278	0.07284	0.08281	0.10495
96	0.01551	0.07218	0.08725	0.0813	0.07173	0.08188	0.10449
97	0.01485	0.07077	0.0856	0.07983	0.07062	0.08094	0.10399
98	0.01422	0.06938	0.08399	0.07838	0.06952	0.07999	0.10345
99	0.01362	0.06802	0.08239	0.07695	0.06842	0.07902	0.10288
100	0.01304	0.06668	0.08083	0.07554	0.06733	0.07805	0.10226
101	0.01249	0.06536	0.07928	0.07415	0.06625	0.07707	0.10161
102	0.01196	0.06406	0.07776	0.07277	0.06517	0.07609	0.10093
103	0.01145	0.06279	0.07627	0.07142	0.0641	0.0751	0.10022
104	0.01096	0.06154	0.07479	0.07009	0.06304	0.0741	0.09947
105	0.0105	0.06031	0.07334	0.06877	0.06199	0.07311	0.0987
106	0.01005	0.0591	0.07192	0.06748	0.06095	0.07211	0.0979
107	0.00962	0.05792	0.07052	0.0662	0.05992	0.07111	0.09707
108	0.00922	0.05675	0.06914	0.06494	0.05889	0.0701	0.09623
109	0.00882	0.05561	0.06779	0.06371	0.05788	0.0691	0.09536
110	0.00845	0.05449	0.06645	0.06249	0.05688	0.0681	0.09447
111	0.00809	0.05339	0.06514	0.06129	0.05589	0.0671	0.09356
112	0.00775	0.05231	0.06386	0.06011	0.05491	0.06611	0.09263
113	0.00742	0.05124	0.06259	0.05895	0.05394	0.06512	0.09168
114	0.0071	0.0502	0.06135	0.0578	0.05298	0.06413	0.09073
115	0.0068	0.04918	0.06013	0.05668	0.05204	0.06314	0.08975
116	0.00651	0.04817	0.05893	0.05558	0.0511	0.06216	0.08877
117	0.00624	0.04719	0.05775	0.05449	0.05018	0.06119	0.08777
118	0.00597	0.04622	0.05659	0.05342	0.04927	0.06022	0.08676
119	0.00572	0.04528	0.05545	0.05237	0.04837	0.05926	0.08575
120	0.00547	0.04435	0.05434	0.05134	0.04749	0.0583	0.08472
121	0.00524	0.04343	0.05324	0.05032	0.04661	0.05736	0.08369
122	0.00502	0.04254	0.05216	0.04932	0.04575	0.05642	0.08266
123	0.00481	0.04166	0.05111	0.04834	0.0449	0.05548	0.08161
124	0.0046	0.0408	0.05007	0.04738	0.04406	0.05456	0.08057
125	0.00441	0.03996	0.04905	0.04643	0.04324	0.05364	0.07952
126	0.00422	0.03913	0.04805	0.0455	0.04243	0.05274	0.07847
127	0.00404	0.03832	0.04707	0.04459	0.04162	0.05184	0.07742
128	0.00387	0.03752	0.04611	0.0437	0.04084	0.05095	0.07636
129	0.0037	0.03674	0.04517	0.04282	0.04006	0.05007	0.07531
130	0.00355	0.03597	0.04424	0.04195	0.03929	0.0492	0.07426
131	0.0034	0.03522	0.04333	0.0411	0.03854	0.04834	0.07321
132	0.00325	0.03449	0.04244	0.04027	0.0378	0.04749	0.07216
133	0.00311	0.03377	0.04157	0.03945	0.03707	0.04665	0.07111
134	0.00298	0.03306	0.04071	0.03865	0.03635	0.04582	0.07007
135	0.00286	0.03237	0.03987	0.03786	0.03565	0.045	0.06903
136	0.00273	0.03169	0.03904	0.03709	0.03495	0.04419	0.068
137	0.00262	0.03103	0.03824	0.03633	0.03427	0.04339	0.06697
138	0.00251	0.03037	0.03744	0.03559	0.0336	0.0426	0.06595
139	0.0024	0.02973	0.03667	0.03486	0.03294	0.04183	0.06493
140	0.0023	0.02911	0.0359	0.03414	0.03229	0.04106	0.06392
141	0.0022	0.0285	0.03516	0.03344	0.03165	0.0403	0.06292
142	0.00211	0.02789	0.03442	0.03275	0.03103	0.03956	0.06192
143	0.00202	0.02731	0.0337	0.03207	0.03041	0.03882	0.06093
144	0.00193	0.02673	0.033	0.03141	0.02981	0.0381	0.05995
145	0.00185	0.02616	0.03231	0.03076	0.02921	0.03738	0.05898
146	0.00177	0.02561	0.03163	0.03012	0.02863	0.03668	0.05801
147	0.0017	0.02507	0.03097	0.0295	0.02805	0.03599	0.05706
148	0.00162	0.02454	0.03032	0.02889	0.02749	0.03531	0.05611
149	0.00156	0.02402	0.02968	0.02828	0.02694	0.03463	0.05517
150	0.00149	0.02351	0.02906	0.0277	0.0264	0.03397	0.05424
151	0.00143	0.02301	0.02845	0.02712	0.02586	0.03332	0.05332
152	0.00137	0.02252	0.02785	0.02655	0.02534	0.03268	0.05242
153	0.00131	0.02204	0.02726	0.026	0.02483	0.03205	0.05152
154	0.00125	0.02157	0.02669	0.02545	0.02432	0.03143	0.05063
155	0.0012	0.02111	0.02612	0.02492	0.02383	0.03082	0.04975
156	0.00115	0.02066	0.02557	0.0244	0.02334	0.03022	0.04888
157	0.0011	0.02022	0.02503	0.02389	0.02286	0.02963	0.04802
158	0.00105	0.01979	0.0245	0.02338	0.0224	0.02905	0.04717
159	0.00101	0.01937	0.02398	0.02289	0.02194	0.02848	0.04634
160	0.00096	0.01895	0.02347	0.02241	0.02149	0.02792	0.04551
161	0.00092	0.01855	0.02297	0.02194	0.02105	0.02737	0.0447
162	0.00088	0.01815	0.02248	0.02148	0.02061	0.02683	0.04389
163	0.00085	0.01776	0.02201	0.02102	0.02019	0.0263	0.0431
164	0.00081	0.01738	0.02154	0.02058	0.01977	0.02578	0.04231
165	0.00078	0.01701	0.02108	0.02014	0.01936	0.02526	0.04154
166	0.00074	0.01664	0.02063	0.01972	0.01896	0.02476	0.04078
167	0.00071	0.01629	0.02019	0.0193	0.01857	0.02426	0.04003
168	0.00068	0.01594	0.01976	0.01889	0.01818	0.02378	0.03929
169	0.00065	0.01559	0.01934	0.01849	0.0178	0.0233	0.03856
170	0.00063	0.01526	0.01893	0.0181	0.01743	0.02283	0.03784
171	0.0006	0.01493	0.01852	0.01771	0.01707	0.02237	0.03713
172	0.00057	0.01461	0.01813	0.01734	0.01671	0.02192	0.03643
173	0.00055	0.0143	0.01774	0.01697	0.01637	0.02147	0.03575
174	0.00053	0.01399	0.01736	0.01661	0.01602	0.02104	0.03507
175	0.0005	0.01369	0.01699	0.01625	0.01569	0.02061	0.03441
176	0.00048	0.01339	0.01662	0.01591	0.01536	0.02019	0.03375
177	0.00046	0.0131	0.01627	0.01557	0.01504	0.01978	0.03311
178	0.00044	0.01282	0.01592	0.01523	0.01472	0.01937	0.03247
179	0.00042	0.01254	0.01558	0.01491	0.01441	0.01898	0.03185
180	0.00041	0.01227	0.01524	0.01459	0.01411	0.01859	0.03123
181	0.00039	0.01201	0.01491	0.01428	0.01381	0.01821	0.03063
182	0.00037	0.01175	0.01459	0.01397	0.01352	0.01783	0.03004
183	0.00036	0.0115	0.01428	0.01367	0.01324	0.01746	0.02945
184	0.00034	0.01125	0.01397	0.01338	0.01296	0.0171	0.02888
185	0.00033	0.011	0.01367	0.01309	0.01268	0.01675	0.02831
186	0.00031	0.01077	0.01338	0.01281	0.01241	0.0164	0.02776
187	0.0003	0.01053	0.01309	0.01254	0.01215	0.01606	0.02721
188	0.00029	0.01031	0.01281	0.01227	0.01189	0.01573	0.02668
189	0.00027	0.01008	0.01253	0.01201	0.01164	0.0154	0.02615
190	0.00026	0.00986	0.01226	0.01175	0.0114	0.01508	0.02563
191	0.00025	0.00965	0.012	0.0115	0.01115	0.01477	0.02512
192	0.00024	0.00944	0.01174	0.01125	0.01092	0.01446	0.02462
193	0.00023	0.00924	0.01148	0.01101	0.01068	0.01416	0.02413
194	0.00022	0.00904	0.01124	0.01077	0.01046	0.01387	0.02365
195	0.00021	0.00884	0.01099	0.01054	0.01023	0.01358	0.02318
196	0.0002	0.00865	0.01076	0.01031	0.01002	0.01329	0.02271
197	0.00019	0.00846	0.01052	0.01009	0.0098	0.01301	0.02226
198	0.00019	0.00828	0.0103	0.00987	0.00959	0.01274	0.02181
199	0.00018	0.0081	0.01007	0.00966	0.00939	0.01247	0.02137
200	0.00017	0.00792	0.00986	0.00945	0.00919	0.01221	0.02094
201	0.00016	0.00775	0.00964	0.00925	0.00899	0.01195	0.02051
202	0.00016	0.00758	0.00943	0.00905	0.0088	0.0117	0.0201
203	0.00015	0.00742	0.00923	0.00885	0.00861	0.01145	0.01969
204	0.00014	0.00726	0.00903	0.00866	0.00843	0.01121	0.01929
205	0.00014	0.0071	0.00883	0.00847	0.00825	0.01098	0.01889
206	0.00013	0.00695	0.00864	0.00829	0.00807	0.01074	0.01851
207	0.00013	0.00679	0.00845	0.00811	0.0079	0.01052	0.01813
208	0.00012	0.00665	0.00827	0.00793	0.00773	0.01029	0.01776
209	0.00012	0.0065	0.00809	0.00776	0.00756	0.01008	0.01739
210	0.00011	0.00636	0.00792	0.00759	0.0074	0.00986	0.01704
211	0.00011	0.00622	0.00774	0.00743	0.00724	0.00965	0.01668
212	0.0001	0.00609	0.00758	0.00727	0.00708	0.00945	0.01634
213	0.0001	0.00595	0.00741	0.00711	0.00693	0.00925	0.016
214	9e-05	0.00582	0.00725	0.00696	0.00678	0.00905	0.01567
215	9e-05	0.0057	0.00709	0.00681	0.00664	0.00886	0.01535
216	8e-05	0.00557	0.00694	0.00666	0.00649	0.00867	0.01503
217	8e-05	0.00545	0.00679	0.00651	0.00635	0.00849	0.01472
218	8e-05	0.00533	0.00664	0.00637	0.00622	0.0083	0.01441
219	7e-05	0.00522	0.0065	0.00624	0.00608	0.00813	0.01411
220	7e-05	0.0051	0.00635	0.0061	0.00595	0.00795	0.01382
221	7e-05	0.00499	0.00622	0.00597	0.00582	0.00778	0.01353
222	7e-05	0.00488	0.00608	0.00584	0.0057	0.00762	0.01325
223	6e-05	0.00478	0.00595	0.00571	0.00557	0.00745	0.01297
224	6e-05	0.00467	0.00582	0.00559	0.00545	0.00729	0.0127
225	6e-05	0.00457	0.00569	0.00547	0.00534	0.00714	0.01244
226	6e-05	0.00447	0.00557	0.00535	0.00522	0.00699	0.01218
227	5e-05	0.00437	0.00545	0.00523	0.00511	0.00684	0.01192
228	5e-05	0.00428	0.00533	0.00512	0.005	0.00669	0.01167
229	5e-05	0.00419	0.00521	0.00501	0.00489	0.00655	0.01142
230	5e-05	0.00409	0.0051	0.0049	0.00478	0.00641	0.01118
231	4e-05	0.004	0.00499	0.00479	0.00468	0.00627	0.01095
232	4e-05	0.00392	0.00488	0.00469	0.00458	0.00613	0.01072
233	4e-05	0.00383	0.00477	0.00458	0.00448	0.006	0.01049
234	4e-05	0.00375	0.00467	0.00448	0.00438	0.00587	0.01027
235	4e-05	0.00367	0.00457	0.00439	0.00429	0.00575	0.01005
236	4e-05	0.00359	0.00447	0.00429	0.00419	0.00562	0.00984
237	3e-05	0.00351	0.00437	0.0042	0.0041	0.0055	0.00963
238	3e-05	0.00343	0.00428	0.00411	0.00401	0.00538	0.00943
239	3e-05	0.00336	0.00418	0.00402	0.00393	0.00527	0.00923
240	3e-05	0.00328	0.00409	0.00393	0.00384	0.00515	0.00903
241	3e-05	0.00321	0.004	0.00384	0.00376	0.00504	0.00884
242	3e-05	0.00314	0.00391	0.00376	0.00368	0.00493	0.00865
243	3e-05	0.00307	0.00383	0.00368	0.0036	0.00483	0.00847
244	3e-05	0.00301	0.00375	0.0036	0.00352	0.00472	0.00829
245	2e-05	0.00294	0.00366	0.00352	0.00344	0.00462	0.00811
246	2e-05	0.00288	0.00358	0.00344	0.00337	0.00452	0.00794
247	2e-05	0.00281	0.00351	0.00337	0.00329	0.00442	0.00777
248	2e-05	0.00275	0.00343	0.00329	0.00322	0.00433	0.0076
249	2e-05	0.00269	0.00335	0.00322	0.00315	0.00423	0.00744
250	2e-05	0.00263	0.00328	0.00315	0.00308	0.00414	0.00728
251	2e-05	0.00257	0.00321	0.00308	0.00302	0.00405	0.00713
252	2e-05	0.00252	0.00314	0.00302	0.00295	0.00396	0.00698
253	2e-05	0.00246	0.00307	0.00295	0.00289	0.00388	0.00683
254	2e-05	0.00241	0.003	0.00289	0.00282	0.00379	0.00668
255	2e-05	0.00236	0.00294	0.00282	0.00276	0.00371	0.00654
256	1e-05	0.0023	0.00287	0.00276	0.0027	0.00363	0.0064
257	1e-05	0.00225	0.00281	0.0027	0.00264	0.00355	0.00626
258	1e-05	0.00221	0.00275	0.00264	0.00259	0.00348	0.00613
259	1e-05	0.00216	0.00269	0.00258	0.00253	0.0034	0.00599
260	1e-05	0.00211	0.00263	0.00253	0.00248	0.00333	0.00587
261	1e-05	0.00206	0.00257	0.00247	0.00242	0.00326	0.00574
262	1e-05	0.00202	0.00252	0.00242	0.00237	0.00318	0.00562
263	1e-05	0.00197	0.00246	0.00237	0.00232	0.00312	0.0055
264	1e-05	0.00193	0.00241	0.00231	0.00227	0.00305	0.00538
265	1e-05	0.00189	0.00235	0.00226	0.00222	0.00298	0.00526
266	1e-05	0.00185	0.0023	0.00221	0.00217	0.00292	0.00515
267	1e-05	0.00181	0.00225	0.00217	0.00212	0.00285	0.00504
268	1e-05	0.00177	0.0022	0.00212	0.00208	0.00279	0.00493
269	1e-05	0.00173	0.00216	0.00207	0.00203	0.00273	0.00482
270	1e-05	0.00169	0.00211	0.00203	0.00199	0.00267	0.00472
271	1e-05	0.00165	0.00206	0.00198	0.00194	0.00261	0.00462
272	1e-05	0.00162	0.00202	0.00194	0.0019	0.00256	0.00452
273	1e-05	0.00158	0.00197	0.0019	0.00186	0.0025	0.00442
274	1e-05	0.00155	0.00193	0.00185	0.00182	0.00245	0.00432
275	1e-05	0.00151	0.00189	0.00181	0.00178	0.00239	0.00423
276	1e-05	0.00148	0.00185	0.00177	0.00174	0.00234	0.00414
277	1e-05	0.00145	0.00181	0.00174	0.0017	0.00229	0.00405
278	1e-05	0.00142	0.00177	0.0017	0.00166	0.00224	0.00396
279	1e-05	0.00139	0.00173	0.00166	0.00163	0.00219	0.00388
280	1e-05	0.00135	0.00169	0.00162	0.00159	0.00214	0.00379
281	1e-05	0.00133	0.00165	0.00159	0.00156	0.0021	0.00371
282	0	0.0013	0.00162	0.00155	0.00152	0.00205	0.00363
283	0	0.00127	0.00158	0.00152	0.00149	0.00201	0.00355
284	0	0.00124	0.00155	0.00149	0.00146	0.00196	0.00348
285	0	0.00121	0.00151	0.00145	0.00143	0.00192	0.0034
286	0	0.00119	0.00148	0.00142	0.00139	0.00188	0.00333
287	0	0.00116	0.00145	0.00139	0.00136	0.00184	0.00325
288	0	0.00113	0.00142	0.00136	0.00133	0.0018	0.00318
289	0	0.00111	0.00138	0.00133	0.00131	0.00176	0.00311
290	0	0.00109	0.00135	0.0013	0.00128	0.00172	0.00305
291	0	0.00106	0.00132	0.00127	0.00125	0.00168	0.00298
292	0	0.00104	0.0013	0.00125	0.00122	0.00165	0.00292
293	0	0.00102	0.00127	0.00122	0.00119	0.00161	0.00285
294	0	0.00099	0.00124	0.00119	0.00117	0.00157	0.00279
295	0	0.00097	0.00121	0.00117	0.00114	0.00154	0.00273
296	0	0.00095	0.00119	0.00114	0.00112	0.00151	0.00267
297	0	0.00093	0.00116	0.00111	0.00109	0.00147	0.00261
298	0	0.00091	0.00113	0.00109	0.00107	0.00144	0.00256
299	0	0.00089	0.00111	0.00107	0.00105	0.00141	0.0025
300	0	0.00087	0.00109	0.00104	0.00102	0.00138	0.00245
301	0	0.00085	0.00106	0.00102	0.001	0.00135	0.00239
302	0	0.00083	0.00104	0.001	0.00098	0.00132	0.00234
303	0	0.00081	0.00102	0.00098	0.00096	0.00129	0.00229
304	0	0.0008	0.00099	0.00095	0.00094	0.00126	0.00224
305	0	0.00078	0.00097	0.00093	0.00092	0.00123	0.00219
306	0	0.00076	0.00095	0.00091	0.0009	0.00121	0.00214
307	0	0.00074	0.00093	0.00089	0.00088	0.00118	0.0021
308	0	0.00073	0.00091	0.00087	0.00086	0.00116	0.00205
309	0	0.00071	0.00089	0.00085	0.00084	0.00113	0.00201
310	0	0.0007	0.00087	0.00084	0.00082	0.00111	0.00196
311	0	0.00068	0.00085	0.00082	0.0008	0.00108	0.00192
312	0	0.00067	0.00083	0.0008	0.00078	0.00106	0.00188
313	0	0.00065	0.00081	0.00078	0.00077	0.00103	0.00184
314	0	0.00064	0.0008	0.00076	0.00075	0.00101	0.0018
315	0	0.00062	0.00078	0.00075	0.00073	0.00099	0.00176
316	0	0.00061	0.00076	0.00073	0.00072	0.00097	0.00172
317	0	0.0006	0.00074	0.00072	0.0007	0.00095	0.00168
318	0	0.00058	0.00073	0.0007	0.00069	0.00093	0.00165
319	0	0.00057	0.00071	0.00068	0.00067	0.00091	0.00161
320	0	0.00056	0.0007	0.00067	0.00066	0.00089	0.00157
321	0	0.00055	0.00068	0.00066	0.00064	0.00087	0.00154
322	0	0.00053	0.00067	0.00064	0.00063	0.00085	0.00151
323	0	0.00052	0.00065	0.00063	0.00061	0.00083	0.00147
324	0	0.00051	0.00064	0.00061	0.0006	0.00081	0.00144
325	0	0.0005	0.00062	0.0006	0.00059	0.00079	0.00141
326	0	0.00049	0.00061	0.00059	0.00058	0.00078	0.00138
327	0	0.00048	0.0006	0.00057	0.00056	0.00076	0.00135
328	0	0.00047	0.00058	0.00056	0.00055	0.00074	0.00132
329	0	0.00046	0.00057	0.00055	0.00054	0.00073	0.00129
330	0	0.00045	0.00056	0.00054	0.00053	0.00071	0.00126
331	0	0.00044	0.00055	0.00052	0.00052	0.00069	0.00124
332	0	0.00043	0.00053	0.00051	0.0005	0.00068	0.00121
333	0	0.00042	0.00052	0.0005	0.00049	0.00066	0.00118
334	0	0.00041	0.00051	0.00049	0.00048	0.00065	0.00116
335	0	0.0004	0.0005	0.00048	0.00047	0.00064	0.00113
336	0	0.00039	0.00049	0.00047	0.00046	0.00062	0.00111
337	0	0.00038	0.00048	0.00046	0.00045	0.00061	0.00108
338	0	0.00037	0.00047	0.00045	0.00044	0.00059	0.00106
339	0	0.00037	0.00046	0.00044	0.00043	0.00058	0.00104
340	0	0.00036	0.00045	0.00043	0.00042	0.00057	0.00101
341	0	0.00035	0.00044	0.00042	0.00041	0.00056	0.00099
342	0	0.00034	0.00043	0.00041	0.0004	0.00054	0.00097
343	0	0.00034	0.00042	0.0004	0.00039	0.00053	0.00095
344	0	0.00033	0.00041	0.00039	0.00039	0.00052	0.00093
345	0	0.00032	0.0004	0.00038	0.00038	0.00051	0.00091
346	0	0.00031	0.00039	0.00038	0.00037	0.0005	0.00089
347	0	0.00031	0.00038	0.00037	0.00036	0.00049	0.00087
348	0	0.0003	0.00037	0.00036	0.00035	0.00048	0.00085
349	0	0.00029	0.00037	0.00035	0.00035	0.00047	0.00083
350	0	0.00029	0.00036	0.00034	0.00034	0.00046	0.00081
351	0	0.00028	0.00035	0.00034	0.00033	0.00045	0.00079
352	0	0.00027	0.00034	0.00033	0.00032	0.00044	0.00078
353	0	0.00027	0.00034	0.00032	0.00032	0.00043	0.00076
354	0	0.00026	0.00033	0.00032	0.00031	0.00042	0.00074
355	0	0.00026	0.00032	0.00031	0.0003	0.00041	0.00073
356	0	0.00025	0.00031	0.0003	0.0003	0.0004	0.00071
357	0	0.00025	0.00031	0.00029	0.00029	0.00039	0.0007
358	0	0.00024	0.0003	0.00029	0.00028	0.00038	0.00068
359	0	0.00024	0.00029	0.00028	0.00028	0.00037	0.00067
360	0	0.00023	0.00029	0.00028	0.00027	0.00037	0.00065
361	0	0.00022	0.00028	0.00027	0.00026	0.00036	0.00064
362	0	0.00022	0.00027	0.00026	0.00026	0.00035	0.00062
363	0	0.00022	0.00027	0.00026	0.00025	0.00034	0.00061
364	0	0.00021	0.00026	0.00025	0.00025	0.00033	0.0006
365	0	0.00021	0.00026	0.00025	0.00024	0.00033	0.00058
366	0	0.0002	0.00025	0.00024	0.00024	0.00032	0.00057
367	0	0.0002	0.00025	0.00024	0.00023	0.00031	0.00056
368	0	0.00019	0.00024	0.00023	0.00023	0.00031	0.00054
369	0	0.00019	0.00023	0.00023	0.00022	0.0003	0.00053
370	0	0.00018	0.00023	0.00022	0.00022	0.00029	0.00052
371	0	0.00018	0.00022	0.00022	0.00021	0.00029	0.00051
372	0	0.00018	0.00022	0.00021	0.00021	0.00028	0.0005
373	0	0.00017	0.00021	0.00021	0.0002	0.00027	0.00049
374	0	0.00017	0.00021	0.0002	0.0002	0.00027	0.00048
375	0	0.00016	0.00021	0.0002	0.00019	0.00026	0.00047
376	0	0.00016	0.0002	0.00019	0.00019	0.00026	0.00046
377	0	0.00016	0.0002	0.00019	0.00019	0.00025	0.00045
378	0	0.00015	0.00019	0.00019	0.00018	0.00025	0.00044
379	0	0.00015	0.00019	0.00018	0.00018	0.00024	0.00043
380	0	0.00015	0.00018	0.00018	0.00017	0.00023	0.00042
381	0	0.00014	0.00018	0.00017	0.00017	0.00023	0.00041
382	0	0.00014	0.00018	0.00017	0.00017	0.00022	0.0004
383	0	0.00014	0.00017	0.00017	0.00016	0.00022	0.00039
384	0	0.00013	0.00017	0.00016	0.00016	0.00021	0.00038
385	0	0.00013	0.00016	0.00016	0.00016	0.00021	0.00037
386	0	0.00013	0.00016	0.00015	0.00015	0.00021	0.00037
387	0	0.00013	0.00016	0.00015	0.00015	0.0002	0.00036
388	0	0.00012	0.00015	0.00015	0.00015	0.0002	0.00035
389	0	0.00012	0.00015	0.00014	0.00014	0.00019	0.00034
390	0	0.00012	0.00015	0.00014	0.00014	0.00019	0.00033
391	0	0.00012	0.00014	0.00014	0.00014	0.00018	0.00033
392	0	0.00011	0.00014	0.00014	0.00013	0.00018	0.00032
393	0	0.00011	0.00014	0.00013	0.00013	0.00018	0.00031
394	0	0.00011	0.00013	0.00013	0.00013	0.00017	0.00031
395	0	0.00011	0.00013	0.00013	0.00012	0.00017	0.0003
396	0	0.0001	0.00013	0.00012	0.00012	0.00016	0.00029
397	0	0.0001	0.00013	0.00012	0.00012	0.00016	0.00029
398	0	0.0001	0.00012	0.00012	0.00012	0.00016	0.00028
399	0	0.0001	0.00012	0.00012	0.00011	0.00015	0.00027
400	0	9e-05	0.00012	0.00011	0.00011	0.00015	0.00027

## Sheet: ROI 7 
Matlab data									Raw data
0	1	0	0	0	0	0	0		after normalization
1	0.95753	0.0381	0.00235	9e-05	0	0	0			ROI 1(Top)	ROI 2	ROI 3	ROI 4	ROI 5	ROI 6	ROI 7(Excretion)
2	0.91687	0.07006	0.00854	0.00067	2e-05	0	0		0	1	0.00030291	0.000177977	0.000177977	4.37418e-05	0	4.92379e-05
3	0.87793	0.09674	0.01746	0.00203	9e-05	0	0		15	0.574509	0.0991769	0.026694	0.00756387	0.00265073	0.00265073	0.000587767
4	0.84064	0.1189	0.02821	0.00431	0.00026	2e-05	0		30	0.337763	0.137629	0.0555588	0.0260367	0.0100743	0.00828609	0.00341097
5	0.80494	0.13722	0.04009	0.00755	0.00056	5e-05	0		45	0.171644	0.145322	0.0833955	0.0498988	0.0236338	0.019771	0.0104118
6	0.77076	0.15231	0.05256	0.01172	0.00106	0.0001	1e-05		60	0.106034	0.13637	0.0931456	0.0631285	0.0349997	0.0275453	0.0162541
7	0.73802	0.16467	0.0652	0.01673	0.00177	0.0002	2e-05		75	0.0471991	0.119378	0.10084	0.0779165	0.0517862	0.0449734	0.0316429
8	0.70668	0.17475	0.0777	0.02246	0.00272	0.00036	4e-05		90	0.0326901	0.112267	0.100599	0.0826727	0.0568889	0.04923	0.0355595
9	0.67667	0.18293	0.08983	0.02879	0.00394	0.00058	7e-05		105	0.00790653	0.0777482	0.0913947	0.0811143	0.0713863	0.0632849	0.0541306
10	0.64793	0.18953	0.10143	0.03558	0.00544	0.00089	0.00011		120	0.00504627	0.0660426	0.0805042	0.0745888	0.068366	0.0661762	0.0584552
11	0.62041	0.19483	0.11238	0.0427	0.0072	0.00131	0.00018
12	0.59407	0.19903	0.12263	0.05003	0.00923	0.00183	0.00028
13	0.56884	0.20234	0.13214	0.05746	0.01152	0.00248	0.00041
14	0.54468	0.2049	0.14089	0.0649	0.01404	0.00327	0.00057
15	0.52155	0.20684	0.1489	0.07225	0.01678	0.00419	0.00078
16	0.4994	0.20827	0.15618	0.07945	0.01971	0.00526	0.00104
17	0.47819	0.20926	0.16277	0.08644	0.02281	0.00647	0.00136
18	0.45788	0.20989	0.16869	0.09317	0.02605	0.00784	0.00174
19	0.43843	0.21021	0.17398	0.0996	0.02941	0.00935	0.00218
20	0.41981	0.21027	0.17868	0.10571	0.03285	0.011	0.00268
21	0.40198	0.2101	0.18284	0.11148	0.03636	0.01279	0.00326
22	0.38491	0.20973	0.18648	0.11689	0.0399	0.01471	0.0039
23	0.36857	0.20918	0.18965	0.12194	0.04346	0.01675	0.00462
24	0.35291	0.20847	0.19238	0.12663	0.04702	0.0189	0.00542
25	0.33793	0.20762	0.19471	0.13096	0.05054	0.02116	0.00628
26	0.32357	0.20664	0.19665	0.13493	0.05403	0.02351	0.00722
27	0.30983	0.20554	0.19825	0.13855	0.05745	0.02594	0.00823
28	0.29667	0.20433	0.19953	0.14184	0.0608	0.02844	0.0093
29	0.28407	0.20303	0.20052	0.14481	0.06406	0.03099	0.01044
30	0.27201	0.20162	0.20123	0.14746	0.06722	0.0336	0.01163
31	0.26046	0.20013	0.20169	0.14981	0.07027	0.03624	0.01289
32	0.2494	0.19856	0.20191	0.15188	0.07321	0.0389	0.01419
33	0.23881	0.19691	0.20192	0.15368	0.07603	0.04157	0.01555
34	0.22866	0.1952	0.20173	0.15522	0.07872	0.04425	0.01694
35	0.21895	0.19341	0.20136	0.15651	0.08128	0.04692	0.01838
36	0.20965	0.19157	0.20081	0.15758	0.0837	0.04957	0.01984
37	0.20075	0.18967	0.20011	0.15843	0.08599	0.05219	0.02133
38	0.19222	0.18772	0.19926	0.15908	0.08814	0.05478	0.02285
39	0.18406	0.18572	0.19828	0.15954	0.09015	0.05732	0.02437
40	0.17624	0.18368	0.19717	0.15981	0.09203	0.05982	0.02591
41	0.16876	0.1816	0.19595	0.15992	0.09377	0.06226	0.02746
42	0.16159	0.17949	0.19462	0.15987	0.09537	0.06464	0.029
43	0.15473	0.17734	0.1932	0.15967	0.09684	0.06695	0.03054
44	0.14816	0.17517	0.19168	0.15933	0.09819	0.06918	0.03208
45	0.14187	0.17297	0.19008	0.15887	0.0994	0.07135	0.03359
46	0.13584	0.17075	0.18841	0.15828	0.10049	0.07343	0.03509
47	0.13007	0.16851	0.18666	0.15759	0.10146	0.07542	0.03657
48	0.12455	0.16626	0.18485	0.15679	0.10231	0.07733	0.03802
49	0.11926	0.164	0.18299	0.15589	0.10305	0.07915	0.03944
50	0.11419	0.16173	0.18107	0.15491	0.10367	0.08089	0.04083
51	0.10934	0.15945	0.17911	0.15384	0.10419	0.08253	0.04219
52	0.1047	0.15717	0.1771	0.15269	0.10461	0.08408	0.0435
53	0.10025	0.15489	0.17506	0.15148	0.10493	0.08553	0.04478
54	0.096	0.15261	0.17298	0.1502	0.10515	0.0869	0.04601
55	0.09192	0.15033	0.17088	0.14887	0.10529	0.08817	0.04719
56	0.08802	0.14805	0.16875	0.14747	0.10533	0.08935	0.04834
57	0.08428	0.14578	0.16659	0.14603	0.1053	0.09043	0.04943
58	0.0807	0.14352	0.16442	0.14455	0.10518	0.09143	0.05047
59	0.07727	0.14127	0.16223	0.14302	0.10499	0.09234	0.05146
60	0.07399	0.13903	0.16004	0.14146	0.10473	0.09316	0.05241
61	0.07085	0.1368	0.15783	0.13986	0.1044	0.09389	0.0533
62	0.06784	0.13459	0.15561	0.13824	0.10401	0.09454	0.05414
63	0.06496	0.13239	0.15339	0.13659	0.10355	0.0951	0.05492
64	0.0622	0.13021	0.15117	0.13492	0.10304	0.09558	0.05566
65	0.05956	0.12805	0.14895	0.13323	0.10247	0.09599	0.05634
66	0.05703	0.1259	0.14673	0.13152	0.10186	0.09632	0.05697
67	0.05461	0.12377	0.14451	0.12979	0.10119	0.09657	0.05755
68	0.05229	0.12166	0.1423	0.12806	0.10048	0.09675	0.05808
69	0.05007	0.11957	0.1401	0.12631	0.09973	0.09686	0.05855
70	0.04794	0.11751	0.13791	0.12456	0.09894	0.09691	0.05898
71	0.0459	0.11546	0.13573	0.12281	0.09812	0.09689	0.05936
72	0.04395	0.11344	0.13356	0.12105	0.09726	0.0968	0.05969
73	0.04209	0.11144	0.1314	0.11929	0.09636	0.09666	0.05998
74	0.0403	0.10946	0.12926	0.11753	0.09544	0.09645	0.06021
75	0.03859	0.10751	0.12713	0.11577	0.0945	0.0962	0.06041
76	0.03695	0.10558	0.12502	0.11402	0.09353	0.09588	0.06056
77	0.03538	0.10367	0.12293	0.11227	0.09254	0.09552	0.06066
78	0.03388	0.10179	0.12085	0.11053	0.09152	0.09511	0.06073
79	0.03244	0.09993	0.1188	0.10879	0.09049	0.09465	0.06075
80	0.03106	0.0981	0.11676	0.10707	0.08945	0.09415	0.06074
81	0.02974	0.0963	0.11475	0.10535	0.08839	0.09361	0.06069
82	0.02848	0.09451	0.11275	0.10364	0.08731	0.09303	0.0606
83	0.02727	0.09276	0.11078	0.10195	0.08623	0.09241	0.06048
84	0.02611	0.09102	0.10883	0.10027	0.08513	0.09176	0.06033
85	0.025	0.08932	0.1069	0.0986	0.08403	0.09107	0.06014
86	0.02394	0.08763	0.105	0.09695	0.08292	0.09036	0.05993
87	0.02292	0.08598	0.10311	0.09531	0.08181	0.08961	0.05968
88	0.02195	0.08435	0.10125	0.09368	0.08069	0.08883	0.0594
89	0.02102	0.08274	0.09942	0.09208	0.07957	0.08804	0.0591
90	0.02013	0.08116	0.09761	0.09048	0.07845	0.08721	0.05878
91	0.01927	0.0796	0.09582	0.08891	0.07732	0.08637	0.05842
92	0.01845	0.07807	0.09406	0.08735	0.0762	0.08551	0.05805
93	0.01767	0.07656	0.09232	0.08581	0.07508	0.08462	0.05765
94	0.01692	0.07508	0.0906	0.08429	0.07396	0.08372	0.05724
95	0.0162	0.07362	0.08891	0.08278	0.07284	0.08281	0.0568
96	0.01551	0.07218	0.08725	0.0813	0.07173	0.08188	0.05635
97	0.01485	0.07077	0.0856	0.07983	0.07062	0.08094	0.05588
98	0.01422	0.06938	0.08399	0.07838	0.06952	0.07999	0.05539
99	0.01362	0.06802	0.08239	0.07695	0.06842	0.07902	0.05489
100	0.01304	0.06668	0.08083	0.07554	0.06733	0.07805	0.05437
101	0.01249	0.06536	0.07928	0.07415	0.06625	0.07707	0.05385
102	0.01196	0.06406	0.07776	0.07277	0.06517	0.07609	0.05331
103	0.01145	0.06279	0.07627	0.07142	0.0641	0.0751	0.05275
104	0.01096	0.06154	0.07479	0.07009	0.06304	0.0741	0.05219
105	0.0105	0.06031	0.07334	0.06877	0.06199	0.07311	0.05162
106	0.01005	0.0591	0.07192	0.06748	0.06095	0.07211	0.05104
107	0.00962	0.05792	0.07052	0.0662	0.05992	0.07111	0.05046
108	0.00922	0.05675	0.06914	0.06494	0.05889	0.0701	0.04987
109	0.00882	0.05561	0.06779	0.06371	0.05788	0.0691	0.04927
110	0.00845	0.05449	0.06645	0.06249	0.05688	0.0681	0.04866
111	0.00809	0.05339	0.06514	0.06129	0.05589	0.0671	0.04806
112	0.00775	0.05231	0.06386	0.06011	0.05491	0.06611	0.04744
113	0.00742	0.05124	0.06259	0.05895	0.05394	0.06512	0.04683
114	0.0071	0.0502	0.06135	0.0578	0.05298	0.06413	0.04621
115	0.0068	0.04918	0.06013	0.05668	0.05204	0.06314	0.04559
116	0.00651	0.04817	0.05893	0.05558	0.0511	0.06216	0.04497
117	0.00624	0.04719	0.05775	0.05449	0.05018	0.06119	0.04435
118	0.00597	0.04622	0.05659	0.05342	0.04927	0.06022	0.04373
119	0.00572	0.04528	0.05545	0.05237	0.04837	0.05926	0.04311
120	0.00547	0.04435	0.05434	0.05134	0.04749	0.0583	0.04249
121	0.00524	0.04343	0.05324	0.05032	0.04661	0.05736	0.04187
122	0.00502	0.04254	0.05216	0.04932	0.04575	0.05642	0.04125
123	0.00481	0.04166	0.05111	0.04834	0.0449	0.05548	0.04063
124	0.0046	0.0408	0.05007	0.04738	0.04406	0.05456	0.04002
125	0.00441	0.03996	0.04905	0.04643	0.04324	0.05364	0.03941
126	0.00422	0.03913	0.04805	0.0455	0.04243	0.05274	0.0388
127	0.00404	0.03832	0.04707	0.04459	0.04162	0.05184	0.03819
128	0.00387	0.03752	0.04611	0.0437	0.04084	0.05095	0.03759
129	0.0037	0.03674	0.04517	0.04282	0.04006	0.05007	0.03699
130	0.00355	0.03597	0.04424	0.04195	0.03929	0.0492	0.0364
131	0.0034	0.03522	0.04333	0.0411	0.03854	0.04834	0.03581
132	0.00325	0.03449	0.04244	0.04027	0.0378	0.04749	0.03523
133	0.00311	0.03377	0.04157	0.03945	0.03707	0.04665	0.03465
134	0.00298	0.03306	0.04071	0.03865	0.03635	0.04582	0.03407
135	0.00286	0.03237	0.03987	0.03786	0.03565	0.045	0.0335
136	0.00273	0.03169	0.03904	0.03709	0.03495	0.04419	0.03294
137	0.00262	0.03103	0.03824	0.03633	0.03427	0.04339	0.03238
138	0.00251	0.03037	0.03744	0.03559	0.0336	0.0426	0.03183
139	0.0024	0.02973	0.03667	0.03486	0.03294	0.04183	0.03128
140	0.0023	0.02911	0.0359	0.03414	0.03229	0.04106	0.03074
141	0.0022	0.0285	0.03516	0.03344	0.03165	0.0403	0.0302
142	0.00211	0.02789	0.03442	0.03275	0.03103	0.03956	0.02968
143	0.00202	0.02731	0.0337	0.03207	0.03041	0.03882	0.02915
144	0.00193	0.02673	0.033	0.03141	0.02981	0.0381	0.02864
145	0.00185	0.02616	0.03231	0.03076	0.02921	0.03738	0.02813
146	0.00177	0.02561	0.03163	0.03012	0.02863	0.03668	0.02762
147	0.0017	0.02507	0.03097	0.0295	0.02805	0.03599	0.02713
148	0.00162	0.02454	0.03032	0.02889	0.02749	0.03531	0.02663
149	0.00156	0.02402	0.02968	0.02828	0.02694	0.03463	0.02615
150	0.00149	0.02351	0.02906	0.0277	0.0264	0.03397	0.02567
151	0.00143	0.02301	0.02845	0.02712	0.02586	0.03332	0.0252
152	0.00137	0.02252	0.02785	0.02655	0.02534	0.03268	0.02474
153	0.00131	0.02204	0.02726	0.026	0.02483	0.03205	0.02428
154	0.00125	0.02157	0.02669	0.02545	0.02432	0.03143	0.02383
155	0.0012	0.02111	0.02612	0.02492	0.02383	0.03082	0.02338
156	0.00115	0.02066	0.02557	0.0244	0.02334	0.03022	0.02294
157	0.0011	0.02022	0.02503	0.02389	0.02286	0.02963	0.02251
158	0.00105	0.01979	0.0245	0.02338	0.0224	0.02905	0.02209
159	0.00101	0.01937	0.02398	0.02289	0.02194	0.02848	0.02167
160	0.00096	0.01895	0.02347	0.02241	0.02149	0.02792	0.02125
161	0.00092	0.01855	0.02297	0.02194	0.02105	0.02737	0.02085
162	0.00088	0.01815	0.02248	0.02148	0.02061	0.02683	0.02045
163	0.00085	0.01776	0.02201	0.02102	0.02019	0.0263	0.02006
164	0.00081	0.01738	0.02154	0.02058	0.01977	0.02578	0.01967
165	0.00078	0.01701	0.02108	0.02014	0.01936	0.02526	0.01929
166	0.00074	0.01664	0.02063	0.01972	0.01896	0.02476	0.01891
167	0.00071	0.01629	0.02019	0.0193	0.01857	0.02426	0.01855
168	0.00068	0.01594	0.01976	0.01889	0.01818	0.02378	0.01818
169	0.00065	0.01559	0.01934	0.01849	0.0178	0.0233	0.01783
170	0.00063	0.01526	0.01893	0.0181	0.01743	0.02283	0.01748
171	0.0006	0.01493	0.01852	0.01771	0.01707	0.02237	0.01713
172	0.00057	0.01461	0.01813	0.01734	0.01671	0.02192	0.0168
173	0.00055	0.0143	0.01774	0.01697	0.01637	0.02147	0.01646
174	0.00053	0.01399	0.01736	0.01661	0.01602	0.02104	0.01614
175	0.0005	0.01369	0.01699	0.01625	0.01569	0.02061	0.01582
176	0.00048	0.01339	0.01662	0.01591	0.01536	0.02019	0.0155
177	0.00046	0.0131	0.01627	0.01557	0.01504	0.01978	0.01519
178	0.00044	0.01282	0.01592	0.01523	0.01472	0.01937	0.01489
179	0.00042	0.01254	0.01558	0.01491	0.01441	0.01898	0.01459
180	0.00041	0.01227	0.01524	0.01459	0.01411	0.01859	0.0143
181	0.00039	0.01201	0.01491	0.01428	0.01381	0.01821	0.01401
182	0.00037	0.01175	0.01459	0.01397	0.01352	0.01783	0.01373
183	0.00036	0.0115	0.01428	0.01367	0.01324	0.01746	0.01345
184	0.00034	0.01125	0.01397	0.01338	0.01296	0.0171	0.01318
185	0.00033	0.011	0.01367	0.01309	0.01268	0.01675	0.01291
186	0.00031	0.01077	0.01338	0.01281	0.01241	0.0164	0.01265
187	0.0003	0.01053	0.01309	0.01254	0.01215	0.01606	0.01239
188	0.00029	0.01031	0.01281	0.01227	0.01189	0.01573	0.01214
189	0.00027	0.01008	0.01253	0.01201	0.01164	0.0154	0.01189
190	0.00026	0.00986	0.01226	0.01175	0.0114	0.01508	0.01164
191	0.00025	0.00965	0.012	0.0115	0.01115	0.01477	0.01141
192	0.00024	0.00944	0.01174	0.01125	0.01092	0.01446	0.01117
193	0.00023	0.00924	0.01148	0.01101	0.01068	0.01416	0.01094
194	0.00022	0.00904	0.01124	0.01077	0.01046	0.01387	0.01072
195	0.00021	0.00884	0.01099	0.01054	0.01023	0.01358	0.0105
196	0.0002	0.00865	0.01076	0.01031	0.01002	0.01329	0.01028
197	0.00019	0.00846	0.01052	0.01009	0.0098	0.01301	0.01007
198	0.00019	0.00828	0.0103	0.00987	0.00959	0.01274	0.00986
199	0.00018	0.0081	0.01007	0.00966	0.00939	0.01247	0.00965
200	0.00017	0.00792	0.00986	0.00945	0.00919	0.01221	0.00945
201	0.00016	0.00775	0.00964	0.00925	0.00899	0.01195	0.00926
202	0.00016	0.00758	0.00943	0.00905	0.0088	0.0117	0.00906
203	0.00015	0.00742	0.00923	0.00885	0.00861	0.01145	0.00888
204	0.00014	0.00726	0.00903	0.00866	0.00843	0.01121	0.00869
205	0.00014	0.0071	0.00883	0.00847	0.00825	0.01098	0.00851
206	0.00013	0.00695	0.00864	0.00829	0.00807	0.01074	0.00833
207	0.00013	0.00679	0.00845	0.00811	0.0079	0.01052	0.00816
208	0.00012	0.00665	0.00827	0.00793	0.00773	0.01029	0.00799
209	0.00012	0.0065	0.00809	0.00776	0.00756	0.01008	0.00782
210	0.00011	0.00636	0.00792	0.00759	0.0074	0.00986	0.00765
211	0.00011	0.00622	0.00774	0.00743	0.00724	0.00965	0.00749
212	0.0001	0.00609	0.00758	0.00727	0.00708	0.00945	0.00734
213	0.0001	0.00595	0.00741	0.00711	0.00693	0.00925	0.00718
214	9e-05	0.00582	0.00725	0.00696	0.00678	0.00905	0.00703
215	9e-05	0.0057	0.00709	0.00681	0.00664	0.00886	0.00688
216	8e-05	0.00557	0.00694	0.00666	0.00649	0.00867	0.00674
217	8e-05	0.00545	0.00679	0.00651	0.00635	0.00849	0.00659
218	8e-05	0.00533	0.00664	0.00637	0.00622	0.0083	0.00645
219	7e-05	0.00522	0.0065	0.00624	0.00608	0.00813	0.00632
220	7e-05	0.0051	0.00635	0.0061	0.00595	0.00795	0.00618
221	7e-05	0.00499	0.00622	0.00597	0.00582	0.00778	0.00605
222	7e-05	0.00488	0.00608	0.00584	0.0057	0.00762	0.00592
223	6e-05	0.00478	0.00595	0.00571	0.00557	0.00745	0.0058
224	6e-05	0.00467	0.00582	0.00559	0.00545	0.00729	0.00568
225	6e-05	0.00457	0.00569	0.00547	0.00534	0.00714	0.00555
226	6e-05	0.00447	0.00557	0.00535	0.00522	0.00699	0.00544
227	5e-05	0.00437	0.00545	0.00523	0.00511	0.00684	0.00532
228	5e-05	0.00428	0.00533	0.00512	0.005	0.00669	0.00521
229	5e-05	0.00419	0.00521	0.00501	0.00489	0.00655	0.0051
230	5e-05	0.00409	0.0051	0.0049	0.00478	0.00641	0.00499
231	4e-05	0.004	0.00499	0.00479	0.00468	0.00627	0.00488
232	4e-05	0.00392	0.00488	0.00469	0.00458	0.00613	0.00478
233	4e-05	0.00383	0.00477	0.00458	0.00448	0.006	0.00467
234	4e-05	0.00375	0.00467	0.00448	0.00438	0.00587	0.00457
235	4e-05	0.00367	0.00457	0.00439	0.00429	0.00575	0.00448
236	4e-05	0.00359	0.00447	0.00429	0.00419	0.00562	0.00438
237	3e-05	0.00351	0.00437	0.0042	0.0041	0.0055	0.00429
238	3e-05	0.00343	0.00428	0.00411	0.00401	0.00538	0.0042
239	3e-05	0.00336	0.00418	0.00402	0.00393	0.00527	0.00411
240	3e-05	0.00328	0.00409	0.00393	0.00384	0.00515	0.00402
241	3e-05	0.00321	0.004	0.00384	0.00376	0.00504	0.00393
242	3e-05	0.00314	0.00391	0.00376	0.00368	0.00493	0.00385
243	3e-05	0.00307	0.00383	0.00368	0.0036	0.00483	0.00376
244	3e-05	0.00301	0.00375	0.0036	0.00352	0.00472	0.00368
245	2e-05	0.00294	0.00366	0.00352	0.00344	0.00462	0.0036
246	2e-05	0.00288	0.00358	0.00344	0.00337	0.00452	0.00353
247	2e-05	0.00281	0.00351	0.00337	0.00329	0.00442	0.00345
248	2e-05	0.00275	0.00343	0.00329	0.00322	0.00433	0.00338
249	2e-05	0.00269	0.00335	0.00322	0.00315	0.00423	0.0033
250	2e-05	0.00263	0.00328	0.00315	0.00308	0.00414	0.00323
251	2e-05	0.00257	0.00321	0.00308	0.00302	0.00405	0.00316
252	2e-05	0.00252	0.00314	0.00302	0.00295	0.00396	0.00309
253	2e-05	0.00246	0.00307	0.00295	0.00289	0.00388	0.00303
254	2e-05	0.00241	0.003	0.00289	0.00282	0.00379	0.00296
255	2e-05	0.00236	0.00294	0.00282	0.00276	0.00371	0.0029
256	1e-05	0.0023	0.00287	0.00276	0.0027	0.00363	0.00284
257	1e-05	0.00225	0.00281	0.0027	0.00264	0.00355	0.00277
258	1e-05	0.00221	0.00275	0.00264	0.00259	0.00348	0.00271
259	1e-05	0.00216	0.00269	0.00258	0.00253	0.0034	0.00266
260	1e-05	0.00211	0.00263	0.00253	0.00248	0.00333	0.0026
261	1e-05	0.00206	0.00257	0.00247	0.00242	0.00326	0.00254
262	1e-05	0.00202	0.00252	0.00242	0.00237	0.00318	0.00249
263	1e-05	0.00197	0.00246	0.00237	0.00232	0.00312	0.00243
264	1e-05	0.00193	0.00241	0.00231	0.00227	0.00305	0.00238
265	1e-05	0.00189	0.00235	0.00226	0.00222	0.00298	0.00233
266	1e-05	0.00185	0.0023	0.00221	0.00217	0.00292	0.00228
267	1e-05	0.00181	0.00225	0.00217	0.00212	0.00285	0.00223
268	1e-05	0.00177	0.0022	0.00212	0.00208	0.00279	0.00218
269	1e-05	0.00173	0.00216	0.00207	0.00203	0.00273	0.00213
270	1e-05	0.00169	0.00211	0.00203	0.00199	0.00267	0.00209
271	1e-05	0.00165	0.00206	0.00198	0.00194	0.00261	0.00204
272	1e-05	0.00162	0.00202	0.00194	0.0019	0.00256	0.002
273	1e-05	0.00158	0.00197	0.0019	0.00186	0.0025	0.00195
274	1e-05	0.00155	0.00193	0.00185	0.00182	0.00245	0.00191
275	1e-05	0.00151	0.00189	0.00181	0.00178	0.00239	0.00187
276	1e-05	0.00148	0.00185	0.00177	0.00174	0.00234	0.00183
277	1e-05	0.00145	0.00181	0.00174	0.0017	0.00229	0.00179
278	1e-05	0.00142	0.00177	0.0017	0.00166	0.00224	0.00175
279	1e-05	0.00139	0.00173	0.00166	0.00163	0.00219	0.00171
280	1e-05	0.00135	0.00169	0.00162	0.00159	0.00214	0.00168
281	1e-05	0.00133	0.00165	0.00159	0.00156	0.0021	0.00164
282	0	0.0013	0.00162	0.00155	0.00152	0.00205	0.0016
283	0	0.00127	0.00158	0.00152	0.00149	0.00201	0.00157
284	0	0.00124	0.00155	0.00149	0.00146	0.00196	0.00153
285	0	0.00121	0.00151	0.00145	0.00143	0.00192	0.0015
286	0	0.00119	0.00148	0.00142	0.00139	0.00188	0.00147
287	0	0.00116	0.00145	0.00139	0.00136	0.00184	0.00144
288	0	0.00113	0.00142	0.00136	0.00133	0.0018	0.00141
289	0	0.00111	0.00138	0.00133	0.00131	0.00176	0.00137
290	0	0.00109	0.00135	0.0013	0.00128	0.00172	0.00134
291	0	0.00106	0.00132	0.00127	0.00125	0.00168	0.00132
292	0	0.00104	0.0013	0.00125	0.00122	0.00165	0.00129
293	0	0.00102	0.00127	0.00122	0.00119	0.00161	0.00126
294	0	0.00099	0.00124	0.00119	0.00117	0.00157	0.00123
295	0	0.00097	0.00121	0.00117	0.00114	0.00154	0.0012
296	0	0.00095	0.00119	0.00114	0.00112	0.00151	0.00118
297	0	0.00093	0.00116	0.00111	0.00109	0.00147	0.00115
298	0	0.00091	0.00113	0.00109	0.00107	0.00144	0.00113
299	0	0.00089	0.00111	0.00107	0.00105	0.00141	0.0011
300	0	0.00087	0.00109	0.00104	0.00102	0.00138	0.00108
301	0	0.00085	0.00106	0.00102	0.001	0.00135	0.00106
302	0	0.00083	0.00104	0.001	0.00098	0.00132	0.00103
303	0	0.00081	0.00102	0.00098	0.00096	0.00129	0.00101
304	0	0.0008	0.00099	0.00095	0.00094	0.00126	0.00099
305	0	0.00078	0.00097	0.00093	0.00092	0.00123	0.00097
306	0	0.00076	0.00095	0.00091	0.0009	0.00121	0.00095
307	0	0.00074	0.00093	0.00089	0.00088	0.00118	0.00092
308	0	0.00073	0.00091	0.00087	0.00086	0.00116	0.0009
309	0	0.00071	0.00089	0.00085	0.00084	0.00113	0.00088
310	0	0.0007	0.00087	0.00084	0.00082	0.00111	0.00087
311	0	0.00068	0.00085	0.00082	0.0008	0.00108	0.00085
312	0	0.00067	0.00083	0.0008	0.00078	0.00106	0.00083
313	0	0.00065	0.00081	0.00078	0.00077	0.00103	0.00081
314	0	0.00064	0.0008	0.00076	0.00075	0.00101	0.00079
315	0	0.00062	0.00078	0.00075	0.00073	0.00099	0.00077
316	0	0.00061	0.00076	0.00073	0.00072	0.00097	0.00076
317	0	0.0006	0.00074	0.00072	0.0007	0.00095	0.00074
318	0	0.00058	0.00073	0.0007	0.00069	0.00093	0.00073
319	0	0.00057	0.00071	0.00068	0.00067	0.00091	0.00071
320	0	0.00056	0.0007	0.00067	0.00066	0.00089	0.00069
321	0	0.00055	0.00068	0.00066	0.00064	0.00087	0.00068
322	0	0.00053	0.00067	0.00064	0.00063	0.00085	0.00066
323	0	0.00052	0.00065	0.00063	0.00061	0.00083	0.00065
324	0	0.00051	0.00064	0.00061	0.0006	0.00081	0.00063
325	0	0.0005	0.00062	0.0006	0.00059	0.00079	0.00062
326	0	0.00049	0.00061	0.00059	0.00058	0.00078	0.00061
327	0	0.00048	0.0006	0.00057	0.00056	0.00076	0.00059
328	0	0.00047	0.00058	0.00056	0.00055	0.00074	0.00058
329	0	0.00046	0.00057	0.00055	0.00054	0.00073	0.00057
330	0	0.00045	0.00056	0.00054	0.00053	0.00071	0.00056
331	0	0.00044	0.00055	0.00052	0.00052	0.00069	0.00054
332	0	0.00043	0.00053	0.00051	0.0005	0.00068	0.00053
333	0	0.00042	0.00052	0.0005	0.00049	0.00066	0.00052
334	0	0.00041	0.00051	0.00049	0.00048	0.00065	0.00051
335	0	0.0004	0.0005	0.00048	0.00047	0.00064	0.0005
336	0	0.00039	0.00049	0.00047	0.00046	0.00062	0.00049
337	0	0.00038	0.00048	0.00046	0.00045	0.00061	0.00048
338	0	0.00037	0.00047	0.00045	0.00044	0.00059	0.00047
339	0	0.00037	0.00046	0.00044	0.00043	0.00058	0.00046
340	0	0.00036	0.00045	0.00043	0.00042	0.00057	0.00045
341	0	0.00035	0.00044	0.00042	0.00041	0.00056	0.00044
342	0	0.00034	0.00043	0.00041	0.0004	0.00054	0.00043
343	0	0.00034	0.00042	0.0004	0.00039	0.00053	0.00042
344	0	0.00033	0.00041	0.00039	0.00039	0.00052	0.00041
345	0	0.00032	0.0004	0.00038	0.00038	0.00051	0.0004
346	0	0.00031	0.00039	0.00038	0.00037	0.0005	0.00039
347	0	0.00031	0.00038	0.00037	0.00036	0.00049	0.00038
348	0	0.0003	0.00037	0.00036	0.00035	0.00048	0.00037
349	0	0.00029	0.00037	0.00035	0.00035	0.00047	0.00037
350	0	0.00029	0.00036	0.00034	0.00034	0.00046	0.00036
351	0	0.00028	0.00035	0.00034	0.00033	0.00045	0.00035
352	0	0.00027	0.00034	0.00033	0.00032	0.00044	0.00034
353	0	0.00027	0.00034	0.00032	0.00032	0.00043	0.00033
354	0	0.00026	0.00033	0.00032	0.00031	0.00042	0.00033
355	0	0.00026	0.00032	0.00031	0.0003	0.00041	0.00032
356	0	0.00025	0.00031	0.0003	0.0003	0.0004	0.00031
357	0	0.00025	0.00031	0.00029	0.00029	0.00039	0.00031
358	0	0.00024	0.0003	0.00029	0.00028	0.00038	0.0003
359	0	0.00024	0.00029	0.00028	0.00028	0.00037	0.00029
360	0	0.00023	0.00029	0.00028	0.00027	0.00037	0.00029
361	0	0.00022	0.00028	0.00027	0.00026	0.00036	0.00028
362	0	0.00022	0.00027	0.00026	0.00026	0.00035	0.00027
363	0	0.00022	0.00027	0.00026	0.00025	0.00034	0.00027
364	0	0.00021	0.00026	0.00025	0.00025	0.00033	0.00026
365	0	0.00021	0.00026	0.00025	0.00024	0.00033	0.00026
366	0	0.0002	0.00025	0.00024	0.00024	0.00032	0.00025
367	0	0.0002	0.00025	0.00024	0.00023	0.00031	0.00025
368	0	0.00019	0.00024	0.00023	0.00023	0.00031	0.00024
369	0	0.00019	0.00023	0.00023	0.00022	0.0003	0.00023
370	0	0.00018	0.00023	0.00022	0.00022	0.00029	0.00023
371	0	0.00018	0.00022	0.00022	0.00021	0.00029	0.00022
372	0	0.00018	0.00022	0.00021	0.00021	0.00028	0.00022
373	0	0.00017	0.00021	0.00021	0.0002	0.00027	0.00021
374	0	0.00017	0.00021	0.0002	0.0002	0.00027	0.00021
375	0	0.00016	0.00021	0.0002	0.00019	0.00026	0.00021
376	0	0.00016	0.0002	0.00019	0.00019	0.00026	0.0002
377	0	0.00016	0.0002	0.00019	0.00019	0.00025	0.0002
378	0	0.00015	0.00019	0.00019	0.00018	0.00025	0.00019
379	0	0.00015	0.00019	0.00018	0.00018	0.00024	0.00019
380	0	0.00015	0.00018	0.00018	0.00017	0.00023	0.00018
381	0	0.00014	0.00018	0.00017	0.00017	0.00023	0.00018
382	0	0.00014	0.00018	0.00017	0.00017	0.00022	0.00018
383	0	0.00014	0.00017	0.00017	0.00016	0.00022	0.00017
384	0	0.00013	0.00017	0.00016	0.00016	0.00021	0.00017
385	0	0.00013	0.00016	0.00016	0.00016	0.00021	0.00016
386	0	0.00013	0.00016	0.00015	0.00015	0.00021	0.00016
387	0	0.00013	0.00016	0.00015	0.00015	0.0002	0.00016
388	0	0.00012	0.00015	0.00015	0.00015	0.0002	0.00015
389	0	0.00012	0.00015	0.00014	0.00014	0.00019	0.00015
390	0	0.00012	0.00015	0.00014	0.00014	0.00019	0.00015
391	0	0.00012	0.00014	0.00014	0.00014	0.00018	0.00014
392	0	0.00011	0.00014	0.00014	0.00013	0.00018	0.00014
393	0	0.00011	0.00014	0.00013	0.00013	0.00018	0.00014
394	0	0.00011	0.00013	0.00013	0.00013	0.00017	0.00013
395	0	0.00011	0.00013	0.00013	0.00012	0.00017	0.00013
396	0	0.0001	0.00013	0.00012	0.00012	0.00016	0.00013
397	0	0.0001	0.00013	0.00012	0.00012	0.00016	0.00013
398	0	0.0001	0.00012	0.00012	0.00012	0.00016	0.00012
399	0	0.0001	0.00012	0.00012	0.00011	0.00015	0.00012
400	0	9e-05	0.00012	0.00011	0.00011	0.00015	0.00012

## Sheet: AT value
MATLAB											after normalization
		ROI 1(Top)	ROI 2	ROI 3	ROI 4	ROI 5	ROI 6	ROI 7(Excretion)				ROI 1(Top)	ROI 2	ROI 3	ROI 4	ROI 5	ROI 6	ROI 7(Excretion)
	0	1	0	0	0	0	0	0			0	1	0.00030291	0.000177977	0.000177977	4.37418e-05	0	4.92379e-05
	15	0.52155	0.20684	0.1489	0.07225	0.01678	0.00419	0.00078			15	0.574509	0.0991769	0.026694	0.00756387	0.00265073	0.00265073	0.000587767
	30	0.27201	0.20162	0.20123	0.14746	0.06722	0.0336	0.01163			30	0.337763	0.137629	0.0555588	0.0260367	0.0100743	0.00828609	0.00341097
	45	0.14187	0.17297	0.19008	0.15887	0.0994	0.07135	0.03359			45	0.171644	0.145322	0.0833955	0.0498988	0.0236338	0.019771	0.0104118
	60	0.07399	0.13903	0.16004	0.14146	0.10473	0.09316	0.05241			60	0.106034	0.13637	0.0931456	0.0631285	0.0349997	0.0275453	0.0162541
	75	0.03859	0.10751	0.12713	0.11577	0.0945	0.0962	0.06041			75	0.0471991	0.119378	0.10084	0.0779165	0.0517862	0.0449734	0.0316429
	90	0.02013	0.08116	0.09761	0.09048	0.07845	0.08721	0.05878			90	0.0326901	0.112267	0.100599	0.0826727	0.0568889	0.04923	0.0355595
	105	0.0105	0.06031	0.07334	0.06877	0.06199	0.07311	0.05162			105	0.00790653	0.0777482	0.0913947	0.0811143	0.0713863	0.0632849	0.0541306
	120	0.00547	0.04435	0.05434	0.05134	0.04749	0.0583	0.04249			120	0.00504627	0.0660426	0.0805042	0.0745888	0.068366	0.0661762	0.0584552
		ROI 1	ROI 2	ROI 3	ROI 4	ROI 5	ROI 6	ROI 7			Weighted AT
	0	0	0	0	0	0	0	0
	15	0.0103107	0.270935	0.67359	0.80158	0.709015	0.134958	0			ROI	1	2	3	4	5	6	7
	30	0.0584331	0.100733	0.524037	0.67804	0.72272	0.567597	0.499439
	45	0.0440453	0.0255488	0.315014	0.470478	0.581002	0.522587	0.476143			CC	144	612	252	64	144	252	144
	60	0.187564	0.000365983	0.174712	0.306624	0.443303	0.49607	0.475916
	75	0.0497698	0.0121866	0.0427659	0.106911	0.204302	0.283557	0.226763			AT	0.299341	0.312609	0.474165	0.538348	0.572722	0.497856	0.468789
	90	0.389312	0.146903	0.000937505	0.00744561	0.0755365	0.18966	0.156057
	105	0.0610077	0.0836032	0.0606039	0.0322208	0.0229758	0.01806	0.00236552				43.1051	191.316	119.49	34.4542	82.4719	125.46	67.5056
	120	0.00600067	0.239242	0.231833	0.205063	0.193237	0.0182515	0.14118
											ATwi	0.424201
	SUM	0.806443	0.879517	2.02349	2.60836	2.95209	2.23074	1.97786
	AT	0.299341	0.312609	0.474165	0.538348	0.572722	0.497856	0.468789			0.299876	0.313497	0.474022	0.53773	0.570418	0.493041	0.464993
	SUM	0.800443	0.4823	0.510852	2.36363	0.939355	1.0056	1.00228
	AT	0.316315	0.31058	0.319641	0.627645	0.433441	0.448464	0.447724
