# Supplementary material for: A quantitative evaluation of multiple biokinetic models using an assembled water phantom: A feasibility study
Source: PLoS One. 2017 Dec 21;12(12):e0189244. doi: 10.1371/journal.pone.0189244 (PMC5739403; doi:10.1371/journal.pone.0189244)
Supplement: S5 Table — (XLSX) [file pone.0189244.s005.xlsx]

## Sheet: Original combination
Matlab data									Raw data
0	1	0	0	0	0	0	0		after normalization
1	0.95444	0.04264	0.00098	2e-05	0	0	0			ROI 1(Top)	ROI 2	ROI 3	ROI 4	ROI 5	ROI 6	ROI 7(Excretion)
2	0.91095	0.08134	0.0037	0.00016	1e-05	0	0		0	1	0.000365053	0.000656137	0.000473075	8.40296e-05	3.71834e-05	0
3	0.86944	0.11636	0.00789	0.0005	5e-05	0	0		15	0	0.064416	0.0157506	0.0190412	0.00287481	0.00292165	0.000955148
4	0.82983	0.14796	0.01328	0.00111	0.00014	1e-05	0		30	0	0.0938131	0.0320244	0.0369354	0.01163	0.0107503	0.00437027
5	0.79202	0.1764	0.01964	0.00201	0.00032	4e-05	0		45	0	0.0999081	0.0436059	0.045895	0.0210149	0.0185781	0.00903841
6	0.75593	0.20189	0.02678	0.00323	0.0006	8e-05	0		60	0	0.0907357	0.0527917	0.0531326	0.0293378	0.0252393	0.0157335
7	0.72149	0.22465	0.03452	0.00477	0.00103	0.00016	1e-05		75	0	0.0809526	0.0569626	0.0570883	0.0359073	0.0326657	0.0225883
8	0.68861	0.24489	0.04269	0.00662	0.00161	0.00029	1e-05		90	0	0.0699841	0.0593211	0.0578121	0.0411554	0.0388878	0.0283129
9	0.65724	0.26279	0.05116	0.00876	0.00238	0.00047	2e-05		105	0	0.0614224	0.0582039	0.053482	0.0398958	0.0416225	0.0335339
10	0.62729	0.27853	0.05982	0.01118	0.00334	0.00073	4e-05		120	0	0.0524297	0.052891	0.0503873	0.0447982	0.0429397	0.0390743
11	0.59871	0.29229	0.06855	0.01385	0.00451	0.00107	6e-05
12	0.57143	0.30424	0.07727	0.01673	0.00589	0.00151	0.0001
13	0.54539	0.31451	0.08589	0.0198	0.00748	0.00206	0.00014
14	0.52054	0.32326	0.09436	0.02303	0.00927	0.00272	0.0002
15	0.49682	0.33062	0.10262	0.02638	0.01127	0.00351	0.00028
16	0.47419	0.33672	0.11063	0.02983	0.01345	0.00442	0.00038
17	0.45258	0.34169	0.11834	0.03334	0.01582	0.00547	0.00051
18	0.43196	0.34562	0.12573	0.03689	0.01835	0.00664	0.00066
19	0.41228	0.34863	0.13278	0.04045	0.02103	0.00796	0.00083
20	0.39349	0.35082	0.13948	0.044	0.02384	0.0094	0.00104
21	0.37556	0.35227	0.1458	0.04752	0.02676	0.01096	0.00129
22	0.35845	0.35308	0.15175	0.05098	0.02978	0.01265	0.00157
23	0.34212	0.35332	0.15732	0.05438	0.03287	0.01445	0.00188
24	0.32653	0.35306	0.16252	0.05769	0.03602	0.01635	0.00224
25	0.31165	0.35237	0.16734	0.0609	0.03921	0.01835	0.00263
26	0.29745	0.35132	0.17181	0.064	0.04242	0.02044	0.00307
27	0.2839	0.34995	0.17592	0.06698	0.04564	0.02261	0.00354
28	0.27096	0.34831	0.17968	0.06984	0.04885	0.02483	0.00406
29	0.25862	0.34646	0.18312	0.07257	0.05203	0.02712	0.00462
30	0.24683	0.34443	0.18623	0.07516	0.05517	0.02944	0.00522
31	0.23559	0.34227	0.18905	0.07762	0.05827	0.0318	0.00585
32	0.22485	0.33999	0.19157	0.07994	0.06129	0.03418	0.00653
33	0.21461	0.33764	0.19383	0.08211	0.06425	0.03657	0.00725
34	0.20483	0.33523	0.19582	0.08415	0.06713	0.03896	0.008
35	0.1955	0.33279	0.19757	0.08605	0.06991	0.04134	0.00878
36	0.18659	0.33033	0.1991	0.08782	0.0726	0.04371	0.0096
37	0.17809	0.32789	0.20041	0.08945	0.07519	0.04604	0.01045
38	0.16997	0.32545	0.20153	0.09096	0.07768	0.04834	0.01133
39	0.16223	0.32305	0.20246	0.09234	0.08005	0.0506	0.01223
40	0.15484	0.32068	0.20323	0.0936	0.08232	0.05281	0.01315
41	0.14778	0.31836	0.20383	0.09475	0.08447	0.05497	0.0141
42	0.14105	0.31609	0.2043	0.09579	0.0865	0.05706	0.01506
43	0.13462	0.31387	0.20463	0.09672	0.08842	0.05909	0.01604
44	0.12849	0.31171	0.20485	0.09755	0.09023	0.06105	0.01703
45	0.12263	0.30961	0.20495	0.09829	0.09193	0.06294	0.01803
46	0.11705	0.30757	0.20496	0.09894	0.09351	0.06476	0.01904
47	0.11171	0.30559	0.20487	0.09951	0.09499	0.0665	0.02006
48	0.10662	0.30367	0.2047	0.09999	0.09636	0.06816	0.02108
49	0.10176	0.3018	0.20446	0.10041	0.09763	0.06974	0.0221
50	0.09713	0.3	0.20416	0.10075	0.0988	0.07124	0.02311
51	0.0927	0.29824	0.20379	0.10103	0.09987	0.07266	0.02412
52	0.08848	0.29654	0.20338	0.10125	0.10084	0.074	0.02513
53	0.08445	0.29488	0.20291	0.10141	0.10173	0.07526	0.02613
54	0.0806	0.29327	0.20241	0.10152	0.10253	0.07644	0.02712
55	0.07693	0.29171	0.20186	0.10159	0.10325	0.07755	0.02809
56	0.07342	0.29018	0.20129	0.10161	0.10389	0.07858	0.02905
57	0.07008	0.28868	0.20068	0.10159	0.10446	0.07954	0.03
58	0.06688	0.28722	0.20005	0.10154	0.10496	0.08042	0.03093
59	0.06384	0.28579	0.1994	0.10145	0.10539	0.08124	0.03185
60	0.06093	0.28439	0.19873	0.10133	0.10575	0.08199	0.03274
61	0.05815	0.283	0.19804	0.10118	0.10606	0.08267	0.03362
62	0.0555	0.28164	0.19734	0.10101	0.10631	0.08329	0.03447
63	0.05297	0.2803	0.19662	0.10081	0.10651	0.08385	0.0353
64	0.05056	0.27897	0.1959	0.10059	0.10666	0.08436	0.03611
65	0.04826	0.27766	0.19516	0.10036	0.10677	0.0848	0.0369
66	0.04606	0.27636	0.19441	0.1001	0.10683	0.0852	0.03766
67	0.04396	0.27507	0.19366	0.09983	0.10685	0.08555	0.0384
68	0.04195	0.27378	0.1929	0.09955	0.10684	0.08585	0.03912
69	0.04004	0.27251	0.19213	0.09925	0.10679	0.0861	0.03981
70	0.03822	0.27123	0.19136	0.09894	0.10671	0.08631	0.04048
71	0.03648	0.26997	0.19058	0.09863	0.1066	0.08649	0.04112
72	0.03482	0.2687	0.1898	0.0983	0.10646	0.08662	0.04174
73	0.03323	0.26744	0.18901	0.09796	0.1063	0.08672	0.04233
74	0.03171	0.26617	0.18822	0.09762	0.10611	0.08679	0.0429
75	0.03027	0.26491	0.18743	0.09727	0.10591	0.08682	0.04345
76	0.02889	0.26365	0.18664	0.09691	0.10568	0.08683	0.04397
77	0.02757	0.26239	0.18584	0.09655	0.10543	0.0868	0.04447
78	0.02632	0.26112	0.18504	0.09618	0.10517	0.08676	0.04494
79	0.02512	0.25986	0.18423	0.09581	0.10489	0.08668	0.04539
80	0.02397	0.25859	0.18343	0.09543	0.1046	0.08659	0.04582
81	0.02288	0.25733	0.18262	0.09505	0.10429	0.08647	0.04623
82	0.02184	0.25606	0.18181	0.09466	0.10397	0.08634	0.04661
83	0.02084	0.25479	0.18099	0.09428	0.10365	0.08619	0.04697
84	0.01989	0.25352	0.18018	0.09389	0.10331	0.08602	0.04732
85	0.01899	0.25224	0.17936	0.09349	0.10296	0.08583	0.04764
86	0.01812	0.25097	0.17854	0.0931	0.1026	0.08563	0.04794
87	0.0173	0.2497	0.17772	0.0927	0.10224	0.08542	0.04822
88	0.01651	0.24843	0.1769	0.0923	0.10186	0.0852	0.04848
89	0.01576	0.24715	0.17607	0.0919	0.10149	0.08496	0.04873
90	0.01504	0.24588	0.17525	0.09149	0.1011	0.08471	0.04896
91	0.01435	0.24461	0.17442	0.09109	0.10071	0.08446	0.04917
92	0.0137	0.24333	0.17359	0.09068	0.10031	0.08419	0.04936
93	0.01308	0.24206	0.17276	0.09027	0.09991	0.08392	0.04953
94	0.01248	0.24079	0.17193	0.08986	0.09951	0.08363	0.04969
95	0.01191	0.23952	0.1711	0.08945	0.0991	0.08334	0.04984
96	0.01137	0.23826	0.17027	0.08904	0.09869	0.08305	0.04997
97	0.01085	0.237	0.16944	0.08863	0.09827	0.08275	0.05008
98	0.01036	0.23573	0.16861	0.08821	0.09785	0.08244	0.05019
99	0.00988	0.23448	0.16777	0.0878	0.09743	0.08213	0.05028
100	0.00943	0.23322	0.16694	0.08738	0.09701	0.08181	0.05035
101	0.009	0.23197	0.16611	0.08697	0.09658	0.08149	0.05041
102	0.00859	0.23072	0.16527	0.08655	0.09615	0.08116	0.05046
103	0.0082	0.22948	0.16444	0.08613	0.09572	0.08083	0.0505
104	0.00783	0.22824	0.16361	0.08571	0.09529	0.0805	0.05053
105	0.00747	0.227	0.16278	0.0853	0.09485	0.08016	0.05055
106	0.00713	0.22577	0.16195	0.08488	0.09442	0.07982	0.05056
107	0.00681	0.22454	0.16112	0.08446	0.09398	0.07948	0.05055
108	0.0065	0.22332	0.16029	0.08404	0.09354	0.07914	0.05054
109	0.0062	0.2221	0.15946	0.08362	0.0931	0.07879	0.05052
110	0.00592	0.22089	0.15863	0.0832	0.09266	0.07844	0.05049
111	0.00565	0.21968	0.15781	0.08279	0.09222	0.07809	0.05045
112	0.00539	0.21848	0.15699	0.08237	0.09178	0.07774	0.0504
113	0.00515	0.21728	0.15616	0.08195	0.09133	0.07739	0.05034
114	0.00491	0.21609	0.15534	0.08153	0.09089	0.07703	0.05028
115	0.00469	0.2149	0.15453	0.08112	0.09045	0.07667	0.05021
116	0.00447	0.21372	0.15371	0.0807	0.09	0.07632	0.05013
117	0.00427	0.21255	0.1529	0.08029	0.08956	0.07596	0.05005
118	0.00407	0.21138	0.15209	0.07987	0.08912	0.0756	0.04996
119	0.00389	0.21021	0.15128	0.07946	0.08867	0.07524	0.04986
120	0.00371	0.20906	0.15047	0.07905	0.08823	0.07488	0.04976
121	0.00354	0.2079	0.14967	0.07863	0.08778	0.07452	0.04965
122	0.00338	0.20676	0.14887	0.07822	0.08734	0.07416	0.04953
123	0.00323	0.20562	0.14807	0.07781	0.0869	0.07379	0.04941
124	0.00308	0.20448	0.14728	0.0774	0.08646	0.07343	0.04929
125	0.00294	0.20335	0.14648	0.07699	0.08601	0.07307	0.04916
126	0.00281	0.20223	0.14569	0.07659	0.08557	0.07271	0.04903
127	0.00268	0.20111	0.14491	0.07618	0.08513	0.07235	0.04889
128	0.00256	0.2	0.14412	0.07578	0.08469	0.07198	0.04875
129	0.00244	0.19889	0.14334	0.07537	0.08425	0.07162	0.0486
130	0.00233	0.19779	0.14257	0.07497	0.08382	0.07126	0.04845
131	0.00222	0.1967	0.14179	0.07457	0.08338	0.0709	0.0483
132	0.00212	0.19561	0.14102	0.07417	0.08294	0.07054	0.04814
133	0.00202	0.19453	0.14026	0.07377	0.08251	0.07018	0.04798
134	0.00193	0.19345	0.13949	0.07338	0.08207	0.06982	0.04782
135	0.00184	0.19238	0.13873	0.07298	0.08164	0.06946	0.04766
136	0.00176	0.19131	0.13797	0.07259	0.08121	0.0691	0.04749
137	0.00168	0.19025	0.13722	0.07219	0.08078	0.06874	0.04732
138	0.0016	0.1892	0.13647	0.0718	0.08035	0.06838	0.04714
139	0.00153	0.18815	0.13572	0.07142	0.07992	0.06803	0.04697
140	0.00146	0.1871	0.13498	0.07103	0.0795	0.06767	0.04679
141	0.00139	0.18607	0.13424	0.07064	0.07907	0.06732	0.04661
142	0.00133	0.18503	0.1335	0.07026	0.07865	0.06696	0.04643
143	0.00127	0.18401	0.13277	0.06988	0.07823	0.06661	0.04624
144	0.00121	0.18299	0.13204	0.0695	0.07781	0.06626	0.04605
145	0.00116	0.18197	0.13132	0.06912	0.07739	0.06591	0.04587
146	0.0011	0.18096	0.13059	0.06874	0.07697	0.06556	0.04568
147	0.00105	0.17995	0.12987	0.06836	0.07656	0.06521	0.04549
148	0.00101	0.17896	0.12916	0.06799	0.07614	0.06486	0.0453
149	0.00096	0.17796	0.12845	0.06762	0.07573	0.06452	0.0451
150	0.00092	0.17697	0.12774	0.06725	0.07532	0.06417	0.04491
151	0.00087	0.17599	0.12704	0.06688	0.07491	0.06383	0.04471
152	0.00083	0.17501	0.12633	0.06651	0.0745	0.06348	0.04452
153	0.0008	0.17404	0.12564	0.06615	0.0741	0.06314	0.04432
154	0.00076	0.17307	0.12494	0.06578	0.07369	0.0628	0.04412
155	0.00073	0.17211	0.12425	0.06542	0.07329	0.06246	0.04392
156	0.00069	0.17115	0.12357	0.06506	0.07289	0.06213	0.04372
157	0.00066	0.1702	0.12288	0.0647	0.07249	0.06179	0.04352
158	0.00063	0.16925	0.1222	0.06435	0.0721	0.06146	0.04332
159	0.0006	0.16831	0.12153	0.06399	0.0717	0.06112	0.04312
160	0.00057	0.16737	0.12085	0.06364	0.07131	0.06079	0.04292
161	0.00055	0.16644	0.12019	0.06329	0.07092	0.06046	0.04271
162	0.00052	0.16552	0.11952	0.06294	0.07053	0.06013	0.04251
163	0.0005	0.16459	0.11886	0.06259	0.07014	0.0598	0.04231
164	0.00048	0.16368	0.1182	0.06225	0.06976	0.05948	0.04211
165	0.00046	0.16277	0.11754	0.0619	0.06938	0.05915	0.0419
166	0.00043	0.16186	0.11689	0.06156	0.06899	0.05883	0.0417
167	0.00041	0.16096	0.11624	0.06122	0.06862	0.05851	0.0415
168	0.0004	0.16006	0.1156	0.06088	0.06824	0.05819	0.04129
169	0.00038	0.15917	0.11496	0.06054	0.06786	0.05787	0.04109
170	0.00036	0.15829	0.11432	0.06021	0.06749	0.05755	0.04089
171	0.00034	0.1574	0.11368	0.05987	0.06712	0.05724	0.04068
172	0.00033	0.15653	0.11305	0.05954	0.06674	0.05692	0.04048
173	0.00031	0.15565	0.11243	0.05921	0.06638	0.05661	0.04028
174	0.0003	0.15479	0.1118	0.05888	0.06601	0.0563	0.04008
175	0.00029	0.15392	0.11118	0.05856	0.06565	0.05599	0.03987
176	0.00027	0.15307	0.11056	0.05823	0.06528	0.05568	0.03967
177	0.00026	0.15221	0.10995	0.05791	0.06492	0.05537	0.03947
178	0.00025	0.15136	0.10934	0.05759	0.06456	0.05507	0.03927
179	0.00024	0.15052	0.10873	0.05727	0.06421	0.05476	0.03907
180	0.00023	0.14968	0.10812	0.05695	0.06385	0.05446	0.03887
181	0.00022	0.14885	0.10752	0.05664	0.0635	0.05416	0.03867
182	0.00021	0.14802	0.10692	0.05632	0.06314	0.05386	0.03847
183	0.0002	0.14719	0.10633	0.05601	0.06279	0.05356	0.03827
184	0.00019	0.14637	0.10574	0.0557	0.06245	0.05327	0.03807
185	0.00018	0.14556	0.10515	0.05539	0.0621	0.05297	0.03787
186	0.00017	0.14474	0.10456	0.05508	0.06176	0.05268	0.03768
187	0.00016	0.14394	0.10398	0.05477	0.06141	0.05239	0.03748
188	0.00016	0.14313	0.1034	0.05447	0.06107	0.0521	0.03728
189	0.00015	0.14234	0.10283	0.05417	0.06073	0.05181	0.03709
190	0.00014	0.14154	0.10225	0.05386	0.0604	0.05152	0.03689
191	0.00014	0.14075	0.10168	0.05357	0.06006	0.05124	0.0367
192	0.00013	0.13997	0.10112	0.05327	0.05973	0.05095	0.0365
193	0.00012	0.13919	0.10056	0.05297	0.0594	0.05067	0.03631
194	0.00012	0.13841	0.1	0.05268	0.05907	0.05039	0.03612
195	0.00011	0.13764	0.09944	0.05238	0.05874	0.05011	0.03592
196	0.00011	0.13687	0.09888	0.05209	0.05841	0.04983	0.03573
197	0.0001	0.13611	0.09833	0.0518	0.05809	0.04956	0.03554
198	0.0001	0.13535	0.09779	0.05151	0.05776	0.04928	0.03535
199	9e-05	0.13459	0.09724	0.05123	0.05744	0.04901	0.03516
200	9e-05	0.13384	0.0967	0.05094	0.05712	0.04874	0.03498
201	8e-05	0.13309	0.09616	0.05066	0.05681	0.04847	0.03479
202	8e-05	0.13235	0.09562	0.05037	0.05649	0.0482	0.0346
203	8e-05	0.13161	0.09509	0.05009	0.05618	0.04793	0.03441
204	7e-05	0.13088	0.09456	0.04982	0.05586	0.04766	0.03423
205	7e-05	0.13015	0.09403	0.04954	0.05555	0.0474	0.03404
206	7e-05	0.12942	0.09351	0.04926	0.05524	0.04713	0.03386
207	6e-05	0.1287	0.09299	0.04899	0.05493	0.04687	0.03368
208	6e-05	0.12798	0.09247	0.04871	0.05463	0.04661	0.03349
209	6e-05	0.12727	0.09195	0.04844	0.05432	0.04635	0.03331
210	6e-05	0.12656	0.09144	0.04817	0.05402	0.04609	0.03313
211	5e-05	0.12585	0.09093	0.0479	0.05372	0.04584	0.03295
212	5e-05	0.12515	0.09042	0.04764	0.05342	0.04558	0.03277
213	5e-05	0.12445	0.08992	0.04737	0.05312	0.04533	0.0326
214	5e-05	0.12376	0.08942	0.04711	0.05283	0.04508	0.03242
215	4e-05	0.12307	0.08892	0.04684	0.05253	0.04483	0.03224
216	4e-05	0.12238	0.08842	0.04658	0.05224	0.04458	0.03206
217	4e-05	0.1217	0.08793	0.04632	0.05195	0.04433	0.03189
218	4e-05	0.12102	0.08744	0.04607	0.05166	0.04408	0.03172
219	4e-05	0.12034	0.08695	0.04581	0.05137	0.04384	0.03154
220	4e-05	0.11967	0.08647	0.04555	0.05109	0.04359	0.03137
221	3e-05	0.119	0.08598	0.0453	0.0508	0.04335	0.0312
222	3e-05	0.11834	0.0855	0.04505	0.05052	0.04311	0.03103
223	3e-05	0.11768	0.08503	0.0448	0.05024	0.04287	0.03086
224	3e-05	0.11702	0.08455	0.04455	0.04996	0.04263	0.03069
225	3e-05	0.11637	0.08408	0.0443	0.04968	0.04239	0.03052
226	3e-05	0.11572	0.08361	0.04405	0.0494	0.04215	0.03035
227	3e-05	0.11507	0.08315	0.0438	0.04913	0.04192	0.03018
228	2e-05	0.11443	0.08268	0.04356	0.04885	0.04169	0.03002
229	2e-05	0.11379	0.08222	0.04332	0.04858	0.04145	0.02985
230	2e-05	0.11316	0.08176	0.04308	0.04831	0.04122	0.02969
231	2e-05	0.11252	0.08131	0.04284	0.04804	0.04099	0.02953
232	2e-05	0.1119	0.08085	0.0426	0.04777	0.04076	0.02936
233	2e-05	0.11127	0.0804	0.04236	0.04751	0.04054	0.0292
234	2e-05	0.11065	0.07995	0.04212	0.04724	0.04031	0.02904
235	2e-05	0.11003	0.07951	0.04189	0.04698	0.04009	0.02888
236	2e-05	0.10942	0.07906	0.04165	0.04672	0.03986	0.02872
237	2e-05	0.10881	0.07862	0.04142	0.04645	0.03964	0.02856
238	2e-05	0.1082	0.07818	0.04119	0.0462	0.03942	0.0284
239	1e-05	0.1076	0.07775	0.04096	0.04594	0.0392	0.02825
240	1e-05	0.107	0.07731	0.04073	0.04568	0.03898	0.02809
241	1e-05	0.1064	0.07688	0.0405	0.04543	0.03876	0.02793
242	1e-05	0.10581	0.07645	0.04028	0.04517	0.03855	0.02778
243	1e-05	0.10522	0.07603	0.04005	0.04492	0.03833	0.02763
244	1e-05	0.10463	0.0756	0.03983	0.04467	0.03812	0.02747
245	1e-05	0.10404	0.07518	0.03961	0.04442	0.03791	0.02732
246	1e-05	0.10346	0.07476	0.03939	0.04417	0.03769	0.02717
247	1e-05	0.10289	0.07434	0.03917	0.04393	0.03748	0.02702
248	1e-05	0.10231	0.07393	0.03895	0.04368	0.03728	0.02687
249	1e-05	0.10174	0.07351	0.03873	0.04344	0.03707	0.02672
250	1e-05	0.10117	0.0731	0.03852	0.0432	0.03686	0.02657
251	1e-05	0.10061	0.0727	0.0383	0.04295	0.03666	0.02643
252	1e-05	0.10005	0.07229	0.03809	0.04272	0.03645	0.02628
253	1e-05	0.09949	0.07189	0.03787	0.04248	0.03625	0.02613
254	1e-05	0.09893	0.07149	0.03766	0.04224	0.03604	0.02599
255	1e-05	0.09838	0.07109	0.03745	0.042	0.03584	0.02584
256	1e-05	0.09783	0.07069	0.03724	0.04177	0.03564	0.0257
257	1e-05	0.09728	0.0703	0.03704	0.04154	0.03545	0.02556
258	1e-05	0.09674	0.0699	0.03683	0.0413	0.03525	0.02542
259	1e-05	0.0962	0.06951	0.03662	0.04107	0.03505	0.02527
260	1e-05	0.09566	0.06913	0.03642	0.04085	0.03485	0.02513
261	1e-05	0.09513	0.06874	0.03622	0.04062	0.03466	0.02499
262	0	0.0946	0.06836	0.03601	0.04039	0.03447	0.02486
263	0	0.09407	0.06797	0.03581	0.04017	0.03427	0.02472
264	0	0.09355	0.06759	0.03561	0.03994	0.03408	0.02458
265	0	0.09302	0.06722	0.03541	0.03972	0.03389	0.02444
266	0	0.09251	0.06684	0.03522	0.0395	0.0337	0.02431
267	0	0.09199	0.06647	0.03502	0.03928	0.03352	0.02417
268	0	0.09148	0.0661	0.03482	0.03906	0.03333	0.02404
269	0	0.09096	0.06573	0.03463	0.03884	0.03314	0.0239
270	0	0.09046	0.06536	0.03444	0.03862	0.03296	0.02377
271	0	0.08995	0.065	0.03424	0.03841	0.03277	0.02364
272	0	0.08945	0.06463	0.03405	0.03819	0.03259	0.02351
273	0	0.08895	0.06427	0.03386	0.03798	0.03241	0.02338
274	0	0.08845	0.06392	0.03367	0.03777	0.03223	0.02325
275	0	0.08796	0.06356	0.03349	0.03756	0.03205	0.02312
276	0	0.08747	0.0632	0.0333	0.03735	0.03187	0.02299
277	0	0.08698	0.06285	0.03311	0.03714	0.03169	0.02286
278	0	0.0865	0.0625	0.03293	0.03693	0.03152	0.02273
279	0	0.08601	0.06215	0.03274	0.03672	0.03134	0.02261
280	0	0.08553	0.0618	0.03256	0.03652	0.03116	0.02248
281	0	0.08505	0.06146	0.03238	0.03632	0.03099	0.02235
282	0	0.08458	0.06112	0.0322	0.03611	0.03082	0.02223
283	0	0.08411	0.06078	0.03202	0.03591	0.03065	0.02211
284	0	0.08364	0.06044	0.03184	0.03571	0.03047	0.02198
285	0	0.08317	0.0601	0.03166	0.03551	0.0303	0.02186
286	0	0.08271	0.05976	0.03149	0.03531	0.03014	0.02174
287	0	0.08225	0.05943	0.03131	0.03512	0.02997	0.02162
288	0	0.08179	0.0591	0.03114	0.03492	0.0298	0.0215
289	0	0.08133	0.05877	0.03096	0.03473	0.02963	0.02138
290	0	0.08088	0.05844	0.03079	0.03453	0.02947	0.02126
291	0	0.08042	0.05811	0.03062	0.03434	0.0293	0.02114
292	0	0.07998	0.05779	0.03045	0.03415	0.02914	0.02102
293	0	0.07953	0.05747	0.03028	0.03396	0.02898	0.0209
294	0	0.07909	0.05715	0.03011	0.03377	0.02882	0.02079
295	0	0.07864	0.05683	0.02994	0.03358	0.02865	0.02067
296	0	0.0782	0.05651	0.02977	0.03339	0.02849	0.02056
297	0	0.07777	0.05619	0.02961	0.0332	0.02834	0.02044
298	0	0.07733	0.05588	0.02944	0.03302	0.02818	0.02033
299	0	0.0769	0.05557	0.02928	0.03284	0.02802	0.02022
300	0	0.07647	0.05526	0.02911	0.03265	0.02786	0.0201
301	0	0.07605	0.05495	0.02895	0.03247	0.02771	0.01999
302	0	0.07562	0.05464	0.02879	0.03229	0.02755	0.01988
303	0	0.0752	0.05434	0.02863	0.03211	0.0274	0.01977
304	0	0.07478	0.05403	0.02847	0.03193	0.02725	0.01966
305	0	0.07436	0.05373	0.02831	0.03175	0.02709	0.01955
306	0	0.07395	0.05343	0.02815	0.03157	0.02694	0.01944
307	0	0.07353	0.05314	0.02799	0.0314	0.02679	0.01933
308	0	0.07312	0.05284	0.02784	0.03122	0.02664	0.01922
309	0	0.07272	0.05254	0.02768	0.03105	0.02649	0.01912
310	0	0.07231	0.05225	0.02753	0.03087	0.02635	0.01901
311	0	0.07191	0.05196	0.02737	0.0307	0.0262	0.0189
312	0	0.0715	0.05167	0.02722	0.03053	0.02605	0.0188
313	0	0.07111	0.05138	0.02707	0.03036	0.02591	0.01869
314	0	0.07071	0.05109	0.02692	0.03019	0.02576	0.01859
315	0	0.07031	0.05081	0.02677	0.03002	0.02562	0.01848
316	0	0.06992	0.05052	0.02662	0.02985	0.02548	0.01838
317	0	0.06953	0.05024	0.02647	0.02969	0.02533	0.01828
318	0	0.06914	0.04996	0.02632	0.02952	0.02519	0.01818
319	0	0.06876	0.04968	0.02618	0.02936	0.02505	0.01808
320	0	0.06837	0.04941	0.02603	0.02919	0.02491	0.01797
321	0	0.06799	0.04913	0.02588	0.02903	0.02477	0.01787
322	0	0.06761	0.04886	0.02574	0.02887	0.02464	0.01777
323	0	0.06723	0.04858	0.0256	0.02871	0.0245	0.01768
324	0	0.06686	0.04831	0.02545	0.02855	0.02436	0.01758
325	0	0.06649	0.04804	0.02531	0.02839	0.02423	0.01748
326	0	0.06611	0.04777	0.02517	0.02823	0.02409	0.01738
327	0	0.06575	0.04751	0.02503	0.02807	0.02396	0.01728
328	0	0.06538	0.04724	0.02489	0.02792	0.02382	0.01719
329	0	0.06501	0.04698	0.02475	0.02776	0.02369	0.01709
330	0	0.06465	0.04672	0.02461	0.0276	0.02356	0.017
331	0	0.06429	0.04646	0.02448	0.02745	0.02342	0.0169
332	0	0.06393	0.0462	0.02434	0.0273	0.02329	0.01681
333	0	0.06357	0.04594	0.0242	0.02714	0.02316	0.01671
334	0	0.06322	0.04568	0.02407	0.02699	0.02303	0.01662
335	0	0.06287	0.04543	0.02393	0.02684	0.02291	0.01653
336	0	0.06252	0.04517	0.0238	0.02669	0.02278	0.01644
337	0	0.06217	0.04492	0.02367	0.02654	0.02265	0.01634
338	0	0.06182	0.04467	0.02353	0.0264	0.02252	0.01625
339	0	0.06147	0.04442	0.0234	0.02625	0.0224	0.01616
340	0	0.06113	0.04417	0.02327	0.0261	0.02227	0.01607
341	0	0.06079	0.04393	0.02314	0.02596	0.02215	0.01598
342	0	0.06045	0.04368	0.02301	0.02581	0.02203	0.01589
343	0	0.06011	0.04344	0.02289	0.02567	0.0219	0.0158
344	0	0.05978	0.04319	0.02276	0.02552	0.02178	0.01572
345	0	0.05944	0.04295	0.02263	0.02538	0.02166	0.01563
346	0	0.05911	0.04271	0.0225	0.02524	0.02154	0.01554
347	0	0.05878	0.04248	0.02238	0.0251	0.02142	0.01545
348	0	0.05845	0.04224	0.02225	0.02496	0.0213	0.01537
349	0	0.05813	0.042	0.02213	0.02482	0.02118	0.01528
350	0	0.0578	0.04177	0.02201	0.02468	0.02106	0.0152
351	0	0.05748	0.04153	0.02188	0.02454	0.02094	0.01511
352	0	0.05716	0.0413	0.02176	0.02441	0.02083	0.01503
353	0	0.05684	0.04107	0.02164	0.02427	0.02071	0.01494
354	0	0.05652	0.04084	0.02152	0.02413	0.0206	0.01486
355	0	0.05621	0.04062	0.0214	0.024	0.02048	0.01478
356	0	0.05589	0.04039	0.02128	0.02387	0.02037	0.01469
357	0	0.05558	0.04016	0.02116	0.02373	0.02025	0.01461
358	0	0.05527	0.03994	0.02104	0.0236	0.02014	0.01453
359	0	0.05496	0.03972	0.02092	0.02347	0.02003	0.01445
360	0	0.05466	0.03949	0.02081	0.02334	0.01991	0.01437
361	0	0.05435	0.03927	0.02069	0.02321	0.0198	0.01429
362	0	0.05405	0.03905	0.02058	0.02308	0.01969	0.01421
363	0	0.05375	0.03884	0.02046	0.02295	0.01958	0.01413
364	0	0.05345	0.03862	0.02035	0.02282	0.01947	0.01405
365	0	0.05315	0.0384	0.02023	0.02269	0.01937	0.01397
366	0	0.05285	0.03819	0.02012	0.02257	0.01926	0.01389
367	0	0.05256	0.03798	0.02001	0.02244	0.01915	0.01382
368	0	0.05226	0.03776	0.0199	0.02231	0.01904	0.01374
369	0	0.05197	0.03755	0.01979	0.02219	0.01894	0.01366
370	0	0.05168	0.03734	0.01967	0.02207	0.01883	0.01359
371	0	0.05139	0.03714	0.01956	0.02194	0.01873	0.01351
372	0	0.05111	0.03693	0.01946	0.02182	0.01862	0.01344
373	0	0.05082	0.03672	0.01935	0.0217	0.01852	0.01336
374	0	0.05054	0.03652	0.01924	0.02158	0.01841	0.01329
375	0	0.05025	0.03631	0.01913	0.02146	0.01831	0.01321
376	0	0.04997	0.03611	0.01902	0.02134	0.01821	0.01314
377	0	0.04969	0.03591	0.01892	0.02122	0.01811	0.01307
378	0	0.04942	0.03571	0.01881	0.0211	0.01801	0.01299
379	0	0.04914	0.03551	0.01871	0.02098	0.01791	0.01292
380	0	0.04887	0.03531	0.0186	0.02087	0.01781	0.01285
381	0	0.04859	0.03511	0.0185	0.02075	0.01771	0.01278
382	0	0.04832	0.03492	0.0184	0.02063	0.01761	0.0127
383	0	0.04805	0.03472	0.01829	0.02052	0.01751	0.01263
384	0	0.04779	0.03453	0.01819	0.0204	0.01741	0.01256
385	0	0.04752	0.03434	0.01809	0.02029	0.01731	0.01249
386	0	0.04725	0.03414	0.01799	0.02018	0.01722	0.01242
387	0	0.04699	0.03395	0.01789	0.02006	0.01712	0.01235
388	0	0.04673	0.03376	0.01779	0.01995	0.01703	0.01228
389	0	0.04647	0.03358	0.01769	0.01984	0.01693	0.01222
390	0	0.04621	0.03339	0.01759	0.01973	0.01684	0.01215
391	0	0.04595	0.0332	0.01749	0.01962	0.01674	0.01208
392	0	0.04569	0.03302	0.0174	0.01951	0.01665	0.01201
393	0	0.04544	0.03283	0.0173	0.0194	0.01656	0.01195
394	0	0.04518	0.03265	0.0172	0.01929	0.01646	0.01188
395	0	0.04493	0.03247	0.01711	0.01918	0.01637	0.01181
396	0	0.04468	0.03229	0.01701	0.01908	0.01628	0.01175
397	0	0.04443	0.03211	0.01691	0.01897	0.01619	0.01168
398	0	0.04418	0.03193	0.01682	0.01887	0.0161	0.01162
399	0	0.04394	0.03175	0.01673	0.01876	0.01601	0.01155
400	0	0.04369	0.03157	0.01663	0.01866	0.01592	0.01149

## Sheet: ROI 1 
Matlab data									Raw data
0	1	0	0	0	0	0	0		after normalization
1	0.95444	0.03937	0.00417	9e-05	0	0	0			ROI 1(Top)	ROI 2	ROI 3	ROI 4	ROI 5	ROI 6	ROI 7(Excretion)
2	0.91095	0.0695	0.015	0.00067	4e-05	0	0		0	1	0.000365053	0.000656137	0.000473075	8.40296e-05	3.71834e-05	0
3	0.86944	0.09221	0.03037	0.00201	0.0002	1e-05	0		15	0	0.064416	0.0157506	0.0190412	0.00287481	0.00292165	0.000955148
4	0.82983	0.10899	0.04864	0.00426	0.00056	5e-05	0		30	0	0.0938131	0.0320244	0.0369354	0.01163	0.0107503	0.00437027
5	0.79202	0.12105	0.06856	0.00744	0.00121	0.00014	0		45	0	0.0999081	0.0436059	0.045895	0.0210149	0.0185781	0.00903841
6	0.75593	0.12935	0.08916	0.01151	0.00225	0.00032	0		60	0	0.0907357	0.0527917	0.0531326	0.0293378	0.0252393	0.0157335
7	0.72149	0.13468	0.10974	0.01638	0.00372	0.00061	1e-05		75	0	0.0809526	0.0569626	0.0570883	0.0359073	0.0326657	0.0225883
8	0.68861	0.13769	0.12975	0.02192	0.00566	0.00105	2e-05		90	0	0.0699841	0.0593211	0.0578121	0.0411554	0.0388878	0.0283129
9	0.65724	0.13891	0.14884	0.02801	0.00811	0.00168	4e-05		105	0	0.0614224	0.0582039	0.053482	0.0398958	0.0416225	0.0335339
10	0.62729	0.13874	0.16674	0.0345	0.01106	0.00253	7e-05		120	0	0.0524297	0.052891	0.0503873	0.0447982	0.0429397	0.0390743
11	0.59871	0.13754	0.1833	0.04127	0.01448	0.00362	0.00011
12	0.57143	0.13559	0.19842	0.04819	0.01837	0.00498	0.00017
13	0.54539	0.13311	0.21208	0.05516	0.02266	0.00661	0.00024
14	0.52054	0.13029	0.22429	0.06207	0.02732	0.00853	0.00034
15	0.49682	0.12727	0.23508	0.06884	0.03229	0.01072	0.00046
16	0.47419	0.12416	0.24454	0.0754	0.03751	0.01319	0.00061
17	0.45258	0.12106	0.25273	0.08169	0.04293	0.01592	0.00079
18	0.43196	0.11803	0.25976	0.08768	0.04848	0.0189	0.001
19	0.41228	0.11513	0.26572	0.09332	0.0541	0.0221	0.00125
20	0.39349	0.11239	0.27071	0.0986	0.05975	0.02549	0.00153
21	0.37556	0.10985	0.27484	0.10351	0.06538	0.02905	0.00185
22	0.35845	0.10751	0.2782	0.10804	0.07095	0.03276	0.00221
23	0.34212	0.10539	0.28088	0.11219	0.0764	0.03658	0.0026
24	0.32653	0.10348	0.28298	0.11597	0.08172	0.04048	0.00304
25	0.31165	0.10179	0.28458	0.1194	0.08686	0.04444	0.00351
26	0.29745	0.1003	0.28575	0.12248	0.09181	0.04842	0.00401
27	0.2839	0.09901	0.28657	0.12524	0.09655	0.0524	0.00455
28	0.27096	0.09789	0.28709	0.12769	0.10106	0.05636	0.00512
29	0.25862	0.09695	0.28737	0.12986	0.10534	0.06026	0.00572
30	0.24683	0.09616	0.28745	0.13177	0.10937	0.0641	0.00635
31	0.23559	0.0955	0.28738	0.13344	0.11316	0.06785	0.00701
32	0.22485	0.09496	0.2872	0.1349	0.1167	0.0715	0.00768
33	0.21461	0.09453	0.28694	0.13615	0.12	0.07504	0.00838
34	0.20483	0.09418	0.28661	0.13723	0.12306	0.07844	0.0091
35	0.1955	0.09391	0.28625	0.13816	0.12588	0.08171	0.00983
36	0.18659	0.09371	0.28586	0.13894	0.12849	0.08484	0.01058
37	0.17809	0.09355	0.28546	0.1396	0.13088	0.08782	0.01133
38	0.16997	0.09343	0.28506	0.14015	0.13308	0.09065	0.0121
39	0.16223	0.09334	0.28467	0.14061	0.13507	0.09332	0.01286
40	0.15484	0.09327	0.28428	0.14099	0.13689	0.09584	0.01363
41	0.14778	0.09321	0.28391	0.14129	0.13854	0.09822	0.01441
42	0.14105	0.09316	0.28356	0.14154	0.14004	0.10044	0.01517
43	0.13462	0.09311	0.28321	0.14173	0.14138	0.10251	0.01594
44	0.12849	0.09305	0.28288	0.14187	0.14259	0.10445	0.0167
45	0.12263	0.09298	0.28256	0.14198	0.14368	0.10625	0.01745
46	0.11705	0.09289	0.28225	0.14205	0.14465	0.10792	0.01819
47	0.11171	0.0928	0.28193	0.1421	0.14552	0.10946	0.01892
48	0.10662	0.09269	0.28162	0.14212	0.14629	0.11088	0.01964
49	0.10176	0.09255	0.28131	0.14211	0.14697	0.11219	0.02035
50	0.09713	0.09241	0.28098	0.14209	0.14757	0.11339	0.02104
51	0.0927	0.09224	0.28065	0.14205	0.14809	0.11449	0.02172
52	0.08848	0.09205	0.28031	0.14199	0.14855	0.11549	0.02238
53	0.08445	0.09185	0.27994	0.14192	0.14895	0.1164	0.02303
54	0.0806	0.09163	0.27956	0.14183	0.14929	0.11723	0.02366
55	0.07693	0.09139	0.27916	0.14173	0.14958	0.11798	0.02427
56	0.07342	0.09114	0.27874	0.14162	0.14983	0.11866	0.02487
57	0.07008	0.09087	0.27829	0.14149	0.15003	0.11927	0.02544
58	0.06688	0.09059	0.27782	0.14135	0.15019	0.11982	0.026
59	0.06384	0.0903	0.27733	0.1412	0.15031	0.12031	0.02655
60	0.06093	0.09	0.2768	0.14103	0.1504	0.12074	0.02707
61	0.05815	0.08969	0.27625	0.14085	0.15046	0.12112	0.02758
62	0.0555	0.08937	0.27568	0.14066	0.15049	0.12145	0.02806
63	0.05297	0.08904	0.27508	0.14045	0.15049	0.12174	0.02854
64	0.05056	0.08871	0.27445	0.14023	0.15046	0.12199	0.02899
65	0.04826	0.08837	0.27379	0.14	0.15041	0.1222	0.02943
66	0.04606	0.08803	0.27312	0.13976	0.15033	0.12237	0.02985
67	0.04396	0.08769	0.27242	0.1395	0.15023	0.12251	0.03025
68	0.04195	0.08734	0.27169	0.13923	0.15011	0.12262	0.03064
69	0.04004	0.08699	0.27095	0.13894	0.14998	0.1227	0.03101
70	0.03822	0.08664	0.27018	0.13865	0.14982	0.12275	0.03136
71	0.03648	0.08628	0.2694	0.13834	0.14964	0.12277	0.0317
72	0.03482	0.08593	0.26859	0.13802	0.14944	0.12277	0.03202
73	0.03323	0.08558	0.26777	0.13769	0.14923	0.12275	0.03233
74	0.03171	0.08523	0.26694	0.13735	0.14899	0.12271	0.03263
75	0.03027	0.08487	0.26609	0.137	0.14875	0.12264	0.03291
76	0.02889	0.08452	0.26522	0.13664	0.14848	0.12256	0.03318
77	0.02757	0.08417	0.26435	0.13626	0.14821	0.12245	0.03343
78	0.02632	0.08382	0.26346	0.13588	0.14791	0.12233	0.03367
79	0.02512	0.08347	0.26256	0.13549	0.14761	0.12219	0.0339
80	0.02397	0.08313	0.26165	0.13509	0.14729	0.12203	0.03412
81	0.02288	0.08278	0.26074	0.13469	0.14695	0.12186	0.03432
82	0.02184	0.08244	0.25981	0.13428	0.14661	0.12168	0.03451
83	0.02084	0.08209	0.25888	0.13385	0.14625	0.12148	0.03469
84	0.01989	0.08175	0.25795	0.13343	0.14588	0.12126	0.03486
85	0.01899	0.08141	0.257	0.133	0.1455	0.12104	0.03502
86	0.01812	0.08107	0.25606	0.13256	0.14512	0.1208	0.03517
87	0.0173	0.08073	0.2551	0.13211	0.14472	0.12055	0.03531
88	0.01651	0.0804	0.25415	0.13167	0.14431	0.12029	0.03544
89	0.01576	0.08006	0.25319	0.13121	0.14389	0.12002	0.03556
90	0.01504	0.07972	0.25222	0.13076	0.14347	0.11973	0.03567
91	0.01435	0.07939	0.25126	0.1303	0.14304	0.11944	0.03577
92	0.0137	0.07906	0.25029	0.12983	0.1426	0.11914	0.03586
93	0.01308	0.07873	0.24932	0.12936	0.14215	0.11883	0.03594
94	0.01248	0.0784	0.24835	0.1289	0.1417	0.11851	0.03602
95	0.01191	0.07807	0.24738	0.12842	0.14124	0.11819	0.03608
96	0.01137	0.07774	0.24641	0.12795	0.14077	0.11786	0.03614
97	0.01085	0.07741	0.24544	0.12747	0.1403	0.11752	0.03619
98	0.01036	0.07708	0.24447	0.12699	0.13983	0.11717	0.03624
99	0.00988	0.07676	0.24349	0.12651	0.13935	0.11682	0.03628
100	0.00943	0.07643	0.24252	0.12603	0.13887	0.11646	0.03631
101	0.009	0.07611	0.24155	0.12555	0.13838	0.1161	0.03633
102	0.00859	0.07579	0.24057	0.12507	0.13789	0.11573	0.03635
103	0.0082	0.07547	0.2396	0.12458	0.1374	0.11535	0.03636
104	0.00783	0.07514	0.23863	0.1241	0.1369	0.11497	0.03637
105	0.00747	0.07482	0.23766	0.12361	0.1364	0.11459	0.03637
106	0.00713	0.07451	0.23669	0.12312	0.1359	0.11421	0.03636
107	0.00681	0.07419	0.23572	0.12264	0.1354	0.11382	0.03635
108	0.0065	0.07387	0.23476	0.12215	0.13489	0.11342	0.03634
109	0.0062	0.07355	0.23379	0.12166	0.13438	0.11303	0.03632
110	0.00592	0.07324	0.23283	0.12118	0.13387	0.11263	0.03629
111	0.00565	0.07293	0.23187	0.12069	0.13336	0.11222	0.03626
112	0.00539	0.07261	0.23091	0.1202	0.13285	0.11182	0.03623
113	0.00515	0.0723	0.22995	0.11972	0.13234	0.11141	0.03619
114	0.00491	0.07199	0.22899	0.11923	0.13182	0.111	0.03615
115	0.00469	0.07168	0.22803	0.11874	0.13131	0.11059	0.0361
116	0.00447	0.07137	0.22708	0.11826	0.13079	0.11018	0.03605
117	0.00427	0.07106	0.22613	0.11777	0.13028	0.10977	0.036
118	0.00407	0.07076	0.22518	0.11729	0.12976	0.10935	0.03594
119	0.00389	0.07045	0.22424	0.11681	0.12924	0.10894	0.03588
120	0.00371	0.07015	0.22329	0.11632	0.12873	0.10852	0.03581
121	0.00354	0.06984	0.22235	0.11584	0.12821	0.1081	0.03575
122	0.00338	0.06954	0.22141	0.11536	0.1277	0.10768	0.03568
123	0.00323	0.06924	0.22047	0.11488	0.12718	0.10726	0.0356
124	0.00308	0.06894	0.21954	0.1144	0.12666	0.10684	0.03553
125	0.00294	0.06864	0.21861	0.11393	0.12615	0.10642	0.03545
126	0.00281	0.06835	0.21768	0.11345	0.12563	0.106	0.03537
127	0.00268	0.06805	0.21675	0.11297	0.12512	0.10558	0.03529
128	0.00256	0.06775	0.21583	0.1125	0.12461	0.10516	0.0352
129	0.00244	0.06746	0.21491	0.11202	0.12409	0.10474	0.03511
130	0.00233	0.06717	0.21399	0.11155	0.12358	0.10431	0.03502
131	0.00222	0.06688	0.21308	0.11108	0.12307	0.10389	0.03493
132	0.00212	0.06659	0.21217	0.11061	0.12256	0.10347	0.03484
133	0.00202	0.0663	0.21126	0.11014	0.12205	0.10305	0.03474
134	0.00193	0.06601	0.21035	0.10968	0.12154	0.10263	0.03465
135	0.00184	0.06572	0.20945	0.10921	0.12104	0.10221	0.03455
136	0.00176	0.06544	0.20855	0.10875	0.12053	0.10179	0.03445
137	0.00168	0.06515	0.20766	0.10828	0.12002	0.10137	0.03435
138	0.0016	0.06487	0.20676	0.10782	0.11952	0.10096	0.03424
139	0.00153	0.06458	0.20587	0.10736	0.11902	0.10054	0.03414
140	0.00146	0.0643	0.20499	0.1069	0.11852	0.10012	0.03403
141	0.00139	0.06402	0.2041	0.10645	0.11802	0.09971	0.03393
142	0.00133	0.06374	0.20322	0.10599	0.11752	0.09929	0.03382
143	0.00127	0.06347	0.20235	0.10554	0.11702	0.09888	0.03371
144	0.00121	0.06319	0.20147	0.10508	0.11652	0.09846	0.0336
145	0.00116	0.06292	0.2006	0.10463	0.11603	0.09805	0.03349
146	0.0011	0.06264	0.19974	0.10418	0.11554	0.09764	0.03338
147	0.00105	0.06237	0.19887	0.10374	0.11504	0.09723	0.03327
148	0.00101	0.0621	0.19801	0.10329	0.11455	0.09682	0.03315
149	0.00096	0.06183	0.19715	0.10284	0.11407	0.09641	0.03304
150	0.00092	0.06156	0.1963	0.1024	0.11358	0.096	0.03292
151	0.00087	0.06129	0.19545	0.10196	0.11309	0.0956	0.03281
152	0.00083	0.06102	0.1946	0.10152	0.11261	0.09519	0.03269
153	0.0008	0.06075	0.19376	0.10108	0.11213	0.09479	0.03258
154	0.00076	0.06049	0.19292	0.10064	0.11165	0.09439	0.03246
155	0.00073	0.06022	0.19208	0.10021	0.11117	0.09399	0.03234
156	0.00069	0.05996	0.19125	0.09978	0.11069	0.09358	0.03222
157	0.00066	0.0597	0.19042	0.09935	0.11021	0.09319	0.03211
158	0.00063	0.05944	0.18959	0.09892	0.10974	0.09279	0.03199
159	0.0006	0.05918	0.18876	0.09849	0.10927	0.09239	0.03187
160	0.00057	0.05892	0.18794	0.09806	0.1088	0.092	0.03175
161	0.00055	0.05866	0.18713	0.09764	0.10833	0.0916	0.03163
162	0.00052	0.05841	0.18631	0.09721	0.10786	0.09121	0.03151
163	0.0005	0.05815	0.1855	0.09679	0.1074	0.09082	0.03139
164	0.00048	0.0579	0.1847	0.09637	0.10693	0.09043	0.03127
165	0.00046	0.05765	0.18389	0.09595	0.10647	0.09004	0.03115
166	0.00043	0.05739	0.18309	0.09554	0.10601	0.08965	0.03103
167	0.00041	0.05714	0.18229	0.09512	0.10555	0.08927	0.03091
168	0.0004	0.05689	0.1815	0.09471	0.10509	0.08888	0.03079
169	0.00038	0.05664	0.18071	0.0943	0.10464	0.0885	0.03067
170	0.00036	0.0564	0.17992	0.09389	0.10419	0.08812	0.03055
171	0.00034	0.05615	0.17914	0.09348	0.10373	0.08774	0.03043
172	0.00033	0.05591	0.17836	0.09307	0.10328	0.08736	0.0303
173	0.00031	0.05566	0.17758	0.09267	0.10284	0.08698	0.03018
174	0.0003	0.05542	0.1768	0.09226	0.10239	0.08661	0.03006
175	0.00029	0.05518	0.17603	0.09186	0.10195	0.08623	0.02994
176	0.00027	0.05493	0.17526	0.09146	0.1015	0.08586	0.02982
177	0.00026	0.05469	0.1745	0.09106	0.10106	0.08549	0.0297
178	0.00025	0.05445	0.17374	0.09067	0.10062	0.08512	0.02958
179	0.00024	0.05422	0.17298	0.09027	0.10019	0.08475	0.02946
180	0.00023	0.05398	0.17223	0.08988	0.09975	0.08438	0.02934
181	0.00022	0.05374	0.17147	0.08948	0.09932	0.08401	0.02922
182	0.00021	0.05351	0.17073	0.08909	0.09888	0.08365	0.0291
183	0.0002	0.05327	0.16998	0.08871	0.09845	0.08329	0.02898
184	0.00019	0.05304	0.16924	0.08832	0.09803	0.08292	0.02886
185	0.00018	0.05281	0.1685	0.08793	0.0976	0.08256	0.02875
186	0.00017	0.05258	0.16776	0.08755	0.09717	0.08221	0.02863
187	0.00016	0.05235	0.16703	0.08717	0.09675	0.08185	0.02851
188	0.00016	0.05212	0.1663	0.08679	0.09633	0.08149	0.02839
189	0.00015	0.05189	0.16557	0.08641	0.09591	0.08114	0.02827
190	0.00014	0.05166	0.16485	0.08603	0.09549	0.08079	0.02815
191	0.00014	0.05144	0.16413	0.08566	0.09508	0.08043	0.02804
192	0.00013	0.05121	0.16341	0.08528	0.09466	0.08008	0.02792
193	0.00012	0.05099	0.1627	0.08491	0.09425	0.07974	0.0278
194	0.00012	0.05077	0.16199	0.08454	0.09384	0.07939	0.02769
195	0.00011	0.05054	0.16128	0.08417	0.09343	0.07904	0.02757
196	0.00011	0.05032	0.16057	0.0838	0.09302	0.0787	0.02745
197	0.0001	0.0501	0.15987	0.08344	0.09262	0.07836	0.02734
198	0.0001	0.04988	0.15917	0.08307	0.09221	0.07801	0.02722
199	9e-05	0.04966	0.15848	0.08271	0.09181	0.07767	0.02711
200	9e-05	0.04945	0.15779	0.08235	0.09141	0.07734	0.02699
201	8e-05	0.04923	0.1571	0.08199	0.09101	0.077	0.02688
202	8e-05	0.04902	0.15641	0.08163	0.09061	0.07666	0.02677
203	8e-05	0.0488	0.15572	0.08127	0.09022	0.07633	0.02665
204	7e-05	0.04859	0.15504	0.08092	0.08982	0.076	0.02654
205	7e-05	0.04838	0.15437	0.08056	0.08943	0.07566	0.02643
206	7e-05	0.04816	0.15369	0.08021	0.08904	0.07533	0.02631
207	6e-05	0.04795	0.15302	0.07986	0.08865	0.075	0.0262
208	6e-05	0.04774	0.15235	0.07951	0.08826	0.07468	0.02609
209	6e-05	0.04753	0.15168	0.07916	0.08788	0.07435	0.02598
210	6e-05	0.04733	0.15102	0.07882	0.08749	0.07403	0.02587
211	5e-05	0.04712	0.15036	0.07847	0.08711	0.0737	0.02576
212	5e-05	0.04691	0.1497	0.07813	0.08673	0.07338	0.02565
213	5e-05	0.04671	0.14905	0.07779	0.08635	0.07306	0.02554
214	5e-05	0.0465	0.14839	0.07745	0.08597	0.07274	0.02543
215	4e-05	0.0463	0.14774	0.07711	0.0856	0.07242	0.02532
216	4e-05	0.0461	0.1471	0.07677	0.08522	0.07211	0.02521
217	4e-05	0.04589	0.14645	0.07644	0.08485	0.07179	0.0251
218	4e-05	0.04569	0.14581	0.0761	0.08448	0.07148	0.02499
219	4e-05	0.04549	0.14518	0.07577	0.08411	0.07117	0.02489
220	4e-05	0.04529	0.14454	0.07544	0.08374	0.07086	0.02478
221	3e-05	0.0451	0.14391	0.07511	0.08338	0.07055	0.02467
222	3e-05	0.0449	0.14328	0.07478	0.08301	0.07024	0.02457
223	3e-05	0.0447	0.14265	0.07445	0.08265	0.06993	0.02446
224	3e-05	0.04451	0.14203	0.07413	0.08229	0.06963	0.02435
225	3e-05	0.04431	0.14141	0.0738	0.08193	0.06932	0.02425
226	3e-05	0.04412	0.14079	0.07348	0.08157	0.06902	0.02414
227	3e-05	0.04393	0.14017	0.07316	0.08121	0.06872	0.02404
228	2e-05	0.04373	0.13956	0.07284	0.08086	0.06842	0.02394
229	2e-05	0.04354	0.13895	0.07252	0.0805	0.06812	0.02383
230	2e-05	0.04335	0.13834	0.0722	0.08015	0.06782	0.02373
231	2e-05	0.04316	0.13773	0.07189	0.0798	0.06752	0.02363
232	2e-05	0.04297	0.13713	0.07157	0.07945	0.06723	0.02352
233	2e-05	0.04278	0.13653	0.07126	0.07911	0.06693	0.02342
234	2e-05	0.0426	0.13593	0.07095	0.07876	0.06664	0.02332
235	2e-05	0.04241	0.13534	0.07064	0.07841	0.06635	0.02322
236	2e-05	0.04222	0.13475	0.07033	0.07807	0.06606	0.02312
237	2e-05	0.04204	0.13416	0.07002	0.07773	0.06577	0.02302
238	2e-05	0.04186	0.13357	0.06971	0.07739	0.06548	0.02292
239	1e-05	0.04167	0.13298	0.06941	0.07705	0.0652	0.02282
240	1e-05	0.04149	0.1324	0.0691	0.07671	0.06491	0.02272
241	1e-05	0.04131	0.13182	0.0688	0.07638	0.06463	0.02262
242	1e-05	0.04113	0.13125	0.0685	0.07604	0.06434	0.02252
243	1e-05	0.04095	0.13067	0.0682	0.07571	0.06406	0.02242
244	1e-05	0.04077	0.1301	0.0679	0.07538	0.06378	0.02233
245	1e-05	0.04059	0.12953	0.06761	0.07505	0.0635	0.02223
246	1e-05	0.04041	0.12896	0.06731	0.07472	0.06323	0.02213
247	1e-05	0.04024	0.1284	0.06701	0.0744	0.06295	0.02204
248	1e-05	0.04006	0.12784	0.06672	0.07407	0.06267	0.02194
249	1e-05	0.03988	0.12728	0.06643	0.07375	0.0624	0.02185
250	1e-05	0.03971	0.12672	0.06614	0.07342	0.06213	0.02175
251	1e-05	0.03954	0.12617	0.06585	0.0731	0.06185	0.02166
252	1e-05	0.03936	0.12561	0.06556	0.07278	0.06158	0.02156
253	1e-05	0.03919	0.12506	0.06527	0.07246	0.06131	0.02147
254	1e-05	0.03902	0.12452	0.06499	0.07215	0.06105	0.02137
255	1e-05	0.03885	0.12397	0.0647	0.07183	0.06078	0.02128
256	1e-05	0.03868	0.12343	0.06442	0.07152	0.06051	0.02119
257	1e-05	0.03851	0.12289	0.06414	0.0712	0.06025	0.0211
258	1e-05	0.03834	0.12235	0.06386	0.07089	0.05998	0.021
259	1e-05	0.03817	0.12182	0.06358	0.07058	0.05972	0.02091
260	1e-05	0.03801	0.12128	0.0633	0.07027	0.05946	0.02082
261	1e-05	0.03784	0.12075	0.06302	0.06996	0.0592	0.02073
262	0	0.03767	0.12022	0.06275	0.06966	0.05894	0.02064
263	0	0.03751	0.1197	0.06247	0.06935	0.05868	0.02055
264	0	0.03734	0.11917	0.0622	0.06905	0.05843	0.02046
265	0	0.03718	0.11865	0.06193	0.06875	0.05817	0.02037
266	0	0.03702	0.11813	0.06166	0.06845	0.05792	0.02028
267	0	0.03686	0.11761	0.06139	0.06815	0.05766	0.02019
268	0	0.03669	0.1171	0.06112	0.06785	0.05741	0.0201
269	0	0.03653	0.11659	0.06085	0.06755	0.05716	0.02002
270	0	0.03637	0.11608	0.06058	0.06726	0.05691	0.01993
271	0	0.03621	0.11557	0.06032	0.06696	0.05666	0.01984
272	0	0.03606	0.11506	0.06005	0.06667	0.05641	0.01976
273	0	0.0359	0.11456	0.05979	0.06638	0.05616	0.01967
274	0	0.03574	0.11406	0.05953	0.06609	0.05592	0.01958
275	0	0.03558	0.11356	0.05927	0.0658	0.05567	0.0195
276	0	0.03543	0.11306	0.05901	0.06551	0.05543	0.01941
277	0	0.03527	0.11257	0.05875	0.06522	0.05519	0.01933
278	0	0.03512	0.11207	0.05849	0.06494	0.05495	0.01924
279	0	0.03497	0.11158	0.05824	0.06465	0.05471	0.01916
280	0	0.03481	0.11109	0.05798	0.06437	0.05447	0.01908
281	0	0.03466	0.11061	0.05773	0.06409	0.05423	0.01899
282	0	0.03451	0.11012	0.05748	0.06381	0.05399	0.01891
283	0	0.03436	0.10964	0.05723	0.06353	0.05375	0.01883
284	0	0.03421	0.10916	0.05697	0.06325	0.05352	0.01874
285	0	0.03406	0.10868	0.05673	0.06297	0.05328	0.01866
286	0	0.03391	0.10821	0.05648	0.0627	0.05305	0.01858
287	0	0.03376	0.10773	0.05623	0.06242	0.05282	0.0185
288	0	0.03361	0.10726	0.05598	0.06215	0.05259	0.01842
289	0	0.03346	0.10679	0.05574	0.06188	0.05236	0.01834
290	0	0.03332	0.10633	0.05549	0.06161	0.05213	0.01826
291	0	0.03317	0.10586	0.05525	0.06134	0.0519	0.01818
292	0	0.03303	0.1054	0.05501	0.06107	0.05167	0.0181
293	0	0.03288	0.10494	0.05477	0.0608	0.05145	0.01802
294	0	0.03274	0.10448	0.05453	0.06054	0.05122	0.01794
295	0	0.0326	0.10402	0.05429	0.06027	0.051	0.01786
296	0	0.03245	0.10356	0.05405	0.06001	0.05077	0.01778
297	0	0.03231	0.10311	0.05382	0.05974	0.05055	0.01771
298	0	0.03217	0.10266	0.05358	0.05948	0.05033	0.01763
299	0	0.03203	0.10221	0.05335	0.05922	0.05011	0.01755
300	0	0.03189	0.10176	0.05311	0.05896	0.04989	0.01747
301	0	0.03175	0.10132	0.05288	0.0587	0.04967	0.0174
302	0	0.03161	0.10087	0.05265	0.05845	0.04946	0.01732
303	0	0.03147	0.10043	0.05242	0.05819	0.04924	0.01725
304	0	0.03133	0.09999	0.05219	0.05794	0.04902	0.01717
305	0	0.0312	0.09955	0.05196	0.05768	0.04881	0.0171
306	0	0.03106	0.09912	0.05173	0.05743	0.0486	0.01702
307	0	0.03092	0.09868	0.05151	0.05718	0.04838	0.01695
308	0	0.03079	0.09825	0.05128	0.05693	0.04817	0.01687
309	0	0.03065	0.09782	0.05106	0.05668	0.04796	0.0168
310	0	0.03052	0.09739	0.05083	0.05643	0.04775	0.01673
311	0	0.03039	0.09697	0.05061	0.05618	0.04754	0.01665
312	0	0.03025	0.09654	0.05039	0.05594	0.04733	0.01658
313	0	0.03012	0.09612	0.05017	0.05569	0.04713	0.01651
314	0	0.02999	0.0957	0.04995	0.05545	0.04692	0.01643
315	0	0.02986	0.09528	0.04973	0.05521	0.04671	0.01636
316	0	0.02973	0.09486	0.04951	0.05497	0.04651	0.01629
317	0	0.0296	0.09445	0.0493	0.05472	0.04631	0.01622
318	0	0.02947	0.09403	0.04908	0.05449	0.0461	0.01615
319	0	0.02934	0.09362	0.04886	0.05425	0.0459	0.01608
320	0	0.02921	0.09321	0.04865	0.05401	0.0457	0.01601
321	0	0.02908	0.09281	0.04844	0.05377	0.0455	0.01594
322	0	0.02895	0.0924	0.04823	0.05354	0.0453	0.01587
323	0	0.02883	0.09199	0.04801	0.0533	0.0451	0.0158
324	0	0.0287	0.09159	0.0478	0.05307	0.04491	0.01573
325	0	0.02858	0.09119	0.0476	0.05284	0.04471	0.01566
326	0	0.02845	0.09079	0.04739	0.05261	0.04451	0.01559
327	0	0.02833	0.09039	0.04718	0.05238	0.04432	0.01552
328	0	0.0282	0.09	0.04697	0.05215	0.04412	0.01546
329	0	0.02808	0.0896	0.04677	0.05192	0.04393	0.01539
330	0	0.02796	0.08921	0.04656	0.05169	0.04374	0.01532
331	0	0.02783	0.08882	0.04636	0.05146	0.04355	0.01525
332	0	0.02771	0.08843	0.04616	0.05124	0.04336	0.01519
333	0	0.02759	0.08805	0.04595	0.05102	0.04317	0.01512
334	0	0.02747	0.08766	0.04575	0.05079	0.04298	0.01505
335	0	0.02735	0.08728	0.04555	0.05057	0.04279	0.01499
336	0	0.02723	0.08689	0.04535	0.05035	0.0426	0.01492
337	0	0.02711	0.08651	0.04515	0.05013	0.04242	0.01486
338	0	0.02699	0.08614	0.04496	0.04991	0.04223	0.01479
339	0	0.02687	0.08576	0.04476	0.04969	0.04205	0.01473
340	0	0.02676	0.08538	0.04456	0.04947	0.04186	0.01466
341	0	0.02664	0.08501	0.04437	0.04926	0.04168	0.0146
342	0	0.02652	0.08464	0.04417	0.04904	0.0415	0.01454
343	0	0.02641	0.08427	0.04398	0.04883	0.04131	0.01447
344	0	0.02629	0.0839	0.04379	0.04861	0.04113	0.01441
345	0	0.02618	0.08353	0.0436	0.0484	0.04095	0.01435
346	0	0.02606	0.08316	0.04341	0.04819	0.04077	0.01428
347	0	0.02595	0.0828	0.04322	0.04798	0.0406	0.01422
348	0	0.02583	0.08244	0.04303	0.04777	0.04042	0.01416
349	0	0.02572	0.08208	0.04284	0.04756	0.04024	0.0141
350	0	0.02561	0.08172	0.04265	0.04735	0.04006	0.01403
351	0	0.0255	0.08136	0.04246	0.04714	0.03989	0.01397
352	0	0.02538	0.081	0.04228	0.04694	0.03971	0.01391
353	0	0.02527	0.08065	0.04209	0.04673	0.03954	0.01385
354	0	0.02516	0.0803	0.04191	0.04653	0.03937	0.01379
355	0	0.02505	0.07994	0.04173	0.04632	0.0392	0.01373
356	0	0.02494	0.07959	0.04154	0.04612	0.03902	0.01367
357	0	0.02483	0.07925	0.04136	0.04592	0.03885	0.01361
358	0	0.02472	0.0789	0.04118	0.04572	0.03868	0.01355
359	0	0.02462	0.07855	0.041	0.04552	0.03851	0.01349
360	0	0.02451	0.07821	0.04082	0.04532	0.03834	0.01343
361	0	0.0244	0.07787	0.04064	0.04512	0.03818	0.01337
362	0	0.02429	0.07753	0.04046	0.04492	0.03801	0.01331
363	0	0.02419	0.07719	0.04029	0.04472	0.03784	0.01326
364	0	0.02408	0.07685	0.04011	0.04453	0.03768	0.0132
365	0	0.02398	0.07651	0.03993	0.04433	0.03751	0.01314
366	0	0.02387	0.07618	0.03976	0.04414	0.03735	0.01308
367	0	0.02377	0.07584	0.03959	0.04395	0.03718	0.01303
368	0	0.02366	0.07551	0.03941	0.04375	0.03702	0.01297
369	0	0.02356	0.07518	0.03924	0.04356	0.03686	0.01291
370	0	0.02346	0.07485	0.03907	0.04337	0.0367	0.01286
371	0	0.02335	0.07453	0.0389	0.04318	0.03654	0.0128
372	0	0.02325	0.0742	0.03873	0.04299	0.03638	0.01274
373	0	0.02315	0.07387	0.03856	0.0428	0.03622	0.01269
374	0	0.02305	0.07355	0.03839	0.04262	0.03606	0.01263
375	0	0.02295	0.07323	0.03822	0.04243	0.0359	0.01258
376	0	0.02285	0.07291	0.03805	0.04224	0.03575	0.01252
377	0	0.02275	0.07259	0.03789	0.04206	0.03559	0.01247
378	0	0.02265	0.07227	0.03772	0.04188	0.03543	0.01241
379	0	0.02255	0.07196	0.03756	0.04169	0.03528	0.01236
380	0	0.02245	0.07164	0.03739	0.04151	0.03512	0.0123
381	0	0.02235	0.07133	0.03723	0.04133	0.03497	0.01225
382	0	0.02225	0.07101	0.03706	0.04115	0.03482	0.0122
383	0	0.02216	0.0707	0.0369	0.04097	0.03466	0.01214
384	0	0.02206	0.07039	0.03674	0.04079	0.03451	0.01209
385	0	0.02196	0.07009	0.03658	0.04061	0.03436	0.01204
386	0	0.02187	0.06978	0.03642	0.04043	0.03421	0.01198
387	0	0.02177	0.06947	0.03626	0.04025	0.03406	0.01193
388	0	0.02167	0.06917	0.0361	0.04008	0.03391	0.01188
389	0	0.02158	0.06887	0.03594	0.0399	0.03376	0.01183
390	0	0.02149	0.06856	0.03579	0.03973	0.03362	0.01178
391	0	0.02139	0.06826	0.03563	0.03955	0.03347	0.01172
392	0	0.0213	0.06797	0.03547	0.03938	0.03332	0.01167
393	0	0.0212	0.06767	0.03532	0.03921	0.03318	0.01162
394	0	0.02111	0.06737	0.03516	0.03904	0.03303	0.01157
395	0	0.02102	0.06708	0.03501	0.03887	0.03289	0.01152
396	0	0.02093	0.06678	0.03486	0.0387	0.03274	0.01147
397	0	0.02084	0.06649	0.0347	0.03853	0.0326	0.01142
398	0	0.02074	0.0662	0.03455	0.03836	0.03246	0.01137
399	0	0.02065	0.06591	0.0344	0.03819	0.03231	0.01132
400	0	0.02056	0.06562	0.03425	0.03802	0.03217	0.01127

## Sheet: ROI 2 
Matlab data									Raw data
0	1	0	0	0	0	0	0		after normalization
1	0.95444	0.03284	0.0096	0.00108	0.00011	1e-05	0			ROI 1(Top)	ROI 2	ROI 3	ROI 4	ROI 5	ROI 6	ROI 7(Excretion)
2	0.91095	0.04951	0.02815	0.00609	0.00118	0.00028	1e-05		0	1	0.000365053	0.000656137	0.000473075	8.40296e-05	3.71834e-05	0
3	0.86944	0.05766	0.04711	0.01468	0.00398	0.0013	7e-05		15	0	0.064416	0.0157506	0.0190412	0.00287481	0.00292165	0.000955148
4	0.82983	0.06181	0.06337	0.02513	0.00848	0.00343	0.00026		30	0	0.0938131	0.0320244	0.0369354	0.01163	0.0107503	0.00437027
5	0.79202	0.06451	0.07647	0.0359	0.01415	0.00664	0.00066		45	0	0.0999081	0.0436059	0.045895	0.0210149	0.0185781	0.00903841
6	0.75593	0.06705	0.08699	0.04608	0.02031	0.01062	0.00134		60	0	0.0907357	0.0527917	0.0531326	0.0293378	0.0252393	0.0157335
7	0.72149	0.06992	0.09577	0.05528	0.02646	0.01499	0.0023		75	0	0.0809526	0.0569626	0.0570883	0.0359073	0.0326657	0.0225883
8	0.68861	0.07314	0.10351	0.06347	0.03227	0.01943	0.00353		90	0	0.0699841	0.0593211	0.0578121	0.0411554	0.0388878	0.0283129
9	0.65724	0.07656	0.11064	0.07079	0.03762	0.02369	0.005		105	0	0.0614224	0.0582039	0.053482	0.0398958	0.0416225	0.0335339
10	0.62729	0.08	0.11741	0.07743	0.04249	0.02767	0.00666		120	0	0.0524297	0.052891	0.0503873	0.0447982	0.0429397	0.0390743
11	0.59871	0.08329	0.12387	0.08354	0.04694	0.03134	0.00846
12	0.57143	0.08636	0.13003	0.08923	0.05103	0.03471	0.01035
13	0.54539	0.08918	0.13585	0.09455	0.05481	0.03781	0.01231
14	0.52054	0.09173	0.1413	0.09954	0.05833	0.04067	0.0143
15	0.49682	0.09405	0.14636	0.10421	0.06162	0.04334	0.01629
16	0.47419	0.09616	0.15104	0.10857	0.06469	0.04583	0.01828
17	0.45258	0.09807	0.15535	0.11262	0.06756	0.04815	0.02025
18	0.43196	0.09982	0.1593	0.11637	0.07022	0.05031	0.02218
19	0.41228	0.1014	0.16293	0.11984	0.0727	0.05232	0.02407
20	0.39349	0.10284	0.16624	0.12303	0.07498	0.05418	0.02591
21	0.37556	0.10414	0.16926	0.12596	0.0771	0.05591	0.02769
22	0.35845	0.1053	0.17201	0.12865	0.07904	0.0575	0.02941
23	0.34212	0.10633	0.1745	0.1311	0.08082	0.05897	0.03107
24	0.32653	0.10724	0.17674	0.13334	0.08245	0.06032	0.03265
25	0.31165	0.10804	0.17874	0.13536	0.08394	0.06155	0.03416
26	0.29745	0.10872	0.18053	0.13719	0.08529	0.06268	0.0356
27	0.2839	0.1093	0.18211	0.13883	0.08651	0.0637	0.03697
28	0.27096	0.10978	0.18348	0.1403	0.08761	0.06462	0.03826
29	0.25862	0.11017	0.18467	0.14159	0.0886	0.06546	0.03948
30	0.24683	0.11047	0.18568	0.14273	0.08948	0.06621	0.04062
31	0.23559	0.11069	0.18652	0.14372	0.09025	0.06687	0.04169
32	0.22485	0.11083	0.18721	0.14457	0.09092	0.06746	0.0427
33	0.21461	0.1109	0.18774	0.14528	0.0915	0.06797	0.04363
34	0.20483	0.1109	0.18813	0.14586	0.092	0.06841	0.0445
35	0.1955	0.11083	0.18839	0.14633	0.09241	0.06879	0.0453
36	0.18659	0.1107	0.18852	0.14668	0.09274	0.0691	0.04604
37	0.17809	0.11051	0.18853	0.14692	0.093	0.06936	0.04672
38	0.16997	0.11027	0.18843	0.14706	0.09319	0.06956	0.04734
39	0.16223	0.10998	0.18823	0.14711	0.09331	0.06971	0.0479
40	0.15484	0.10964	0.18792	0.14707	0.09337	0.0698	0.04841
41	0.14778	0.10925	0.18752	0.14694	0.09337	0.06985	0.04887
42	0.14105	0.10882	0.18704	0.14674	0.09332	0.06986	0.04927
43	0.13462	0.10836	0.18647	0.14646	0.09321	0.06982	0.04963
44	0.12849	0.10785	0.18582	0.14611	0.09306	0.06975	0.04994
45	0.12263	0.10731	0.18511	0.14569	0.09286	0.06964	0.0502
46	0.11705	0.10674	0.18432	0.14521	0.09261	0.06949	0.05043
47	0.11171	0.10614	0.18347	0.14467	0.09233	0.06931	0.05061
48	0.10662	0.10551	0.18256	0.14408	0.09201	0.0691	0.05076
49	0.10176	0.10486	0.1816	0.14344	0.09165	0.06887	0.05087
50	0.09713	0.10418	0.18059	0.14275	0.09126	0.0686	0.05094
51	0.0927	0.10348	0.17952	0.14202	0.09084	0.06831	0.05098
52	0.08848	0.10275	0.17842	0.14124	0.09038	0.068	0.05099
53	0.08445	0.10201	0.17727	0.14043	0.0899	0.06766	0.05098
54	0.0806	0.10126	0.17608	0.13958	0.0894	0.06731	0.05093
55	0.07693	0.10048	0.17486	0.1387	0.08887	0.06693	0.05086
56	0.07342	0.09969	0.1736	0.13778	0.08832	0.06654	0.05076
57	0.07008	0.09889	0.17232	0.13684	0.08775	0.06613	0.05064
58	0.06688	0.09808	0.17101	0.13587	0.08716	0.0657	0.05049
59	0.06384	0.09726	0.16967	0.13488	0.08656	0.06526	0.05033
60	0.06093	0.09642	0.16831	0.13386	0.08593	0.06481	0.05014
61	0.05815	0.09558	0.16693	0.13283	0.0853	0.06435	0.04994
62	0.0555	0.09473	0.16553	0.13178	0.08465	0.06387	0.04972
63	0.05297	0.09387	0.16412	0.13071	0.08398	0.06339	0.04949
64	0.05056	0.09301	0.16269	0.12962	0.08331	0.06289	0.04923
65	0.04826	0.09214	0.16124	0.12852	0.08263	0.06239	0.04897
66	0.04606	0.09127	0.15979	0.12741	0.08193	0.06188	0.04869
67	0.04396	0.09039	0.15832	0.12629	0.08123	0.06136	0.0484
68	0.04195	0.08952	0.15685	0.12516	0.08052	0.06083	0.04809
69	0.04004	0.08864	0.15537	0.12402	0.07981	0.0603	0.04778
70	0.03822	0.08775	0.15388	0.12287	0.07908	0.05977	0.04746
71	0.03648	0.08687	0.15239	0.12171	0.07836	0.05923	0.04712
72	0.03482	0.08599	0.15089	0.12056	0.07763	0.05869	0.04678
73	0.03323	0.08511	0.1494	0.11939	0.07689	0.05814	0.04643
74	0.03171	0.08423	0.1479	0.11823	0.07616	0.05759	0.04608
75	0.03027	0.08335	0.1464	0.11706	0.07542	0.05704	0.04572
76	0.02889	0.08247	0.1449	0.11589	0.07468	0.05649	0.04535
77	0.02757	0.08159	0.1434	0.11472	0.07394	0.05594	0.04497
78	0.02632	0.08072	0.1419	0.11355	0.07319	0.05538	0.04459
79	0.02512	0.07985	0.14041	0.11238	0.07245	0.05482	0.04421
80	0.02397	0.07898	0.13892	0.11121	0.07171	0.05427	0.04382
81	0.02288	0.07812	0.13743	0.11005	0.07097	0.05371	0.04343
82	0.02184	0.07726	0.13595	0.10888	0.07022	0.05316	0.04304
83	0.02084	0.0764	0.13448	0.10772	0.06949	0.0526	0.04264
84	0.01989	0.07555	0.13301	0.10656	0.06875	0.05205	0.04225
85	0.01899	0.07471	0.13155	0.10541	0.06801	0.0515	0.04185
86	0.01812	0.07386	0.13009	0.10426	0.06728	0.05095	0.04145
87	0.0173	0.07303	0.12864	0.10312	0.06655	0.0504	0.04104
88	0.01651	0.0722	0.1272	0.10198	0.06582	0.04985	0.04064
89	0.01576	0.07137	0.12577	0.10085	0.0651	0.04931	0.04023
90	0.01504	0.07055	0.12435	0.09972	0.06438	0.04877	0.03983
91	0.01435	0.06974	0.12293	0.0986	0.06366	0.04823	0.03943
92	0.0137	0.06893	0.12153	0.09749	0.06295	0.04769	0.03902
93	0.01308	0.06813	0.12013	0.09638	0.06224	0.04716	0.03862
94	0.01248	0.06733	0.11875	0.09528	0.06153	0.04663	0.03821
95	0.01191	0.06654	0.11737	0.09419	0.06083	0.0461	0.03781
96	0.01137	0.06576	0.11601	0.09311	0.06014	0.04557	0.03741
97	0.01085	0.06498	0.11465	0.09203	0.05945	0.04505	0.03701
98	0.01036	0.06421	0.11331	0.09096	0.05876	0.04454	0.03661
99	0.00988	0.06345	0.11198	0.0899	0.05808	0.04402	0.03621
100	0.00943	0.06269	0.11066	0.08885	0.0574	0.04351	0.03582
101	0.009	0.06194	0.10935	0.08781	0.05673	0.04301	0.03542
102	0.00859	0.0612	0.10805	0.08677	0.05607	0.0425	0.03503
103	0.0082	0.06046	0.10676	0.08575	0.05541	0.04201	0.03464
104	0.00783	0.05973	0.10548	0.08473	0.05476	0.04151	0.03425
105	0.00747	0.05901	0.10422	0.08372	0.05411	0.04102	0.03386
106	0.00713	0.0583	0.10297	0.08272	0.05346	0.04054	0.03348
107	0.00681	0.05759	0.10172	0.08173	0.05283	0.04006	0.0331
108	0.0065	0.05689	0.10049	0.08075	0.05219	0.03958	0.03272
109	0.0062	0.05619	0.09928	0.07978	0.05157	0.0391	0.03235
110	0.00592	0.05551	0.09807	0.07881	0.05095	0.03864	0.03197
111	0.00565	0.05483	0.09688	0.07786	0.05033	0.03817	0.0316
112	0.00539	0.05415	0.0957	0.07692	0.04973	0.03771	0.03123
113	0.00515	0.05349	0.09453	0.07598	0.04912	0.03726	0.03087
114	0.00491	0.05283	0.09337	0.07505	0.04853	0.0368	0.03051
115	0.00469	0.05218	0.09222	0.07414	0.04794	0.03636	0.03015
116	0.00447	0.05153	0.09109	0.07323	0.04735	0.03592	0.02979
117	0.00427	0.05089	0.08997	0.07233	0.04677	0.03548	0.02944
118	0.00407	0.05026	0.08886	0.07144	0.0462	0.03504	0.02909
119	0.00389	0.04964	0.08776	0.07056	0.04563	0.03461	0.02874
120	0.00371	0.04902	0.08667	0.06969	0.04507	0.03419	0.0284
121	0.00354	0.04841	0.0856	0.06883	0.04452	0.03377	0.02806
122	0.00338	0.04781	0.08453	0.06798	0.04397	0.03335	0.02772
123	0.00323	0.04721	0.08348	0.06714	0.04342	0.03294	0.02739
124	0.00308	0.04662	0.08244	0.06631	0.04289	0.03253	0.02706
125	0.00294	0.04603	0.08141	0.06548	0.04235	0.03213	0.02673
126	0.00281	0.04546	0.0804	0.06467	0.04183	0.03173	0.0264
127	0.00268	0.04489	0.07939	0.06386	0.04131	0.03134	0.02608
128	0.00256	0.04432	0.0784	0.06306	0.04079	0.03095	0.02576
129	0.00244	0.04376	0.07742	0.06228	0.04028	0.03056	0.02545
130	0.00233	0.04321	0.07644	0.0615	0.03978	0.03018	0.02514
131	0.00222	0.04267	0.07548	0.06073	0.03928	0.02981	0.02483
132	0.00212	0.04213	0.07453	0.05996	0.03879	0.02943	0.02452
133	0.00202	0.0416	0.0736	0.05921	0.03831	0.02906	0.02422
134	0.00193	0.04107	0.07267	0.05847	0.03782	0.0287	0.02392
135	0.00184	0.04055	0.07175	0.05773	0.03735	0.02834	0.02363
136	0.00176	0.04004	0.07085	0.057	0.03688	0.02798	0.02333
137	0.00168	0.03953	0.06995	0.05628	0.03641	0.02763	0.02304
138	0.0016	0.03903	0.06907	0.05557	0.03596	0.02728	0.02276
139	0.00153	0.03854	0.06819	0.05487	0.0355	0.02694	0.02247
140	0.00146	0.03805	0.06733	0.05418	0.03505	0.0266	0.02219
141	0.00139	0.03756	0.06647	0.05349	0.03461	0.02626	0.02192
142	0.00133	0.03709	0.06563	0.05281	0.03417	0.02593	0.02164
143	0.00127	0.03661	0.0648	0.05215	0.03374	0.0256	0.02137
144	0.00121	0.03615	0.06397	0.05148	0.03331	0.02528	0.02111
145	0.00116	0.03569	0.06316	0.05083	0.03289	0.02496	0.02084
146	0.0011	0.03523	0.06236	0.05018	0.03247	0.02464	0.02058
147	0.00105	0.03478	0.06156	0.04955	0.03206	0.02433	0.02032
148	0.00101	0.03434	0.06078	0.04892	0.03165	0.02402	0.02006
149	0.00096	0.0339	0.06	0.04829	0.03125	0.02372	0.01981
150	0.00092	0.03347	0.05924	0.04768	0.03085	0.02342	0.01956
151	0.00087	0.03304	0.05848	0.04707	0.03046	0.02312	0.01932
152	0.00083	0.03262	0.05774	0.04647	0.03007	0.02282	0.01907
153	0.0008	0.0322	0.057	0.04588	0.02969	0.02253	0.01883
154	0.00076	0.03179	0.05627	0.04529	0.02931	0.02225	0.01859
155	0.00073	0.03138	0.05555	0.04471	0.02894	0.02196	0.01836
156	0.00069	0.03098	0.05484	0.04414	0.02857	0.02168	0.01812
157	0.00066	0.03058	0.05414	0.04358	0.0282	0.0214	0.01789
158	0.00063	0.03019	0.05344	0.04302	0.02784	0.02113	0.01767
159	0.0006	0.0298	0.05276	0.04247	0.02749	0.02086	0.01744
160	0.00057	0.02942	0.05208	0.04193	0.02713	0.02059	0.01722
161	0.00055	0.02904	0.05142	0.04139	0.02679	0.02033	0.017
162	0.00052	0.02867	0.05076	0.04086	0.02644	0.02007	0.01679
163	0.0005	0.0283	0.05011	0.04034	0.0261	0.01981	0.01657
164	0.00048	0.02794	0.04946	0.03982	0.02577	0.01956	0.01636
165	0.00046	0.02758	0.04883	0.03931	0.02544	0.01931	0.01615
166	0.00043	0.02722	0.0482	0.0388	0.02511	0.01906	0.01595
167	0.00041	0.02687	0.04758	0.03831	0.02479	0.01882	0.01574
168	0.0004	0.02653	0.04697	0.03781	0.02447	0.01858	0.01554
169	0.00038	0.02619	0.04637	0.03733	0.02416	0.01834	0.01534
170	0.00036	0.02585	0.04577	0.03685	0.02385	0.0181	0.01515
171	0.00034	0.02552	0.04518	0.03637	0.02354	0.01787	0.01495
172	0.00033	0.02519	0.0446	0.03591	0.02324	0.01764	0.01476
173	0.00031	0.02486	0.04403	0.03545	0.02294	0.01741	0.01457
174	0.0003	0.02454	0.04346	0.03499	0.02265	0.01719	0.01439
175	0.00029	0.02423	0.0429	0.03454	0.02235	0.01697	0.0142
176	0.00027	0.02392	0.04235	0.03409	0.02207	0.01675	0.01402
177	0.00026	0.02361	0.0418	0.03366	0.02178	0.01653	0.01384
178	0.00025	0.0233	0.04126	0.03322	0.0215	0.01632	0.01366
179	0.00024	0.023	0.04073	0.03279	0.02123	0.01611	0.01349
180	0.00023	0.02271	0.04021	0.03237	0.02095	0.0159	0.01331
181	0.00022	0.02241	0.03969	0.03195	0.02068	0.0157	0.01314
182	0.00021	0.02212	0.03918	0.03154	0.02042	0.0155	0.01298
183	0.0002	0.02184	0.03867	0.03114	0.02015	0.0153	0.01281
184	0.00019	0.02156	0.03817	0.03074	0.01989	0.0151	0.01264
185	0.00018	0.02128	0.03768	0.03034	0.01964	0.01491	0.01248
186	0.00017	0.021	0.03719	0.02995	0.01938	0.01471	0.01232
187	0.00016	0.02073	0.03671	0.02956	0.01913	0.01452	0.01216
188	0.00016	0.02046	0.03624	0.02918	0.01889	0.01434	0.01201
189	0.00015	0.0202	0.03577	0.0288	0.01864	0.01415	0.01185
190	0.00014	0.01994	0.03531	0.02843	0.0184	0.01397	0.0117
191	0.00014	0.01968	0.03485	0.02806	0.01817	0.01379	0.01155
192	0.00013	0.01943	0.0344	0.0277	0.01793	0.01361	0.0114
193	0.00012	0.01918	0.03396	0.02734	0.0177	0.01344	0.01125
194	0.00012	0.01893	0.03352	0.02699	0.01747	0.01326	0.01111
195	0.00011	0.01868	0.03309	0.02664	0.01725	0.01309	0.01096
196	0.00011	0.01844	0.03266	0.0263	0.01702	0.01292	0.01082
197	0.0001	0.0182	0.03224	0.02596	0.0168	0.01276	0.01068
198	0.0001	0.01797	0.03182	0.02562	0.01659	0.01259	0.01055
199	9e-05	0.01774	0.03141	0.02529	0.01637	0.01243	0.01041
200	9e-05	0.01751	0.031	0.02497	0.01616	0.01227	0.01028
201	8e-05	0.01728	0.0306	0.02464	0.01595	0.01211	0.01014
202	8e-05	0.01706	0.03021	0.02432	0.01575	0.01195	0.01001
203	8e-05	0.01684	0.02982	0.02401	0.01554	0.0118	0.00988
204	7e-05	0.01662	0.02943	0.0237	0.01534	0.01165	0.00976
205	7e-05	0.0164	0.02905	0.02339	0.01514	0.01149	0.00963
206	7e-05	0.01619	0.02868	0.02309	0.01495	0.01135	0.00951
207	6e-05	0.01598	0.02831	0.02279	0.01475	0.0112	0.00938
208	6e-05	0.01578	0.02794	0.0225	0.01456	0.01105	0.00926
209	6e-05	0.01557	0.02758	0.02221	0.01437	0.01091	0.00914
210	6e-05	0.01537	0.02722	0.02192	0.01419	0.01077	0.00902
211	5e-05	0.01517	0.02687	0.02164	0.014	0.01063	0.00891
212	5e-05	0.01498	0.02652	0.02136	0.01382	0.01049	0.00879
213	5e-05	0.01478	0.02618	0.02108	0.01364	0.01036	0.00868
214	5e-05	0.01459	0.02584	0.02081	0.01347	0.01022	0.00857
215	4e-05	0.0144	0.0255	0.02054	0.01329	0.01009	0.00846
216	4e-05	0.01421	0.02517	0.02027	0.01312	0.00996	0.00835
217	4e-05	0.01403	0.02485	0.02001	0.01295	0.00983	0.00824
218	4e-05	0.01385	0.02453	0.01975	0.01278	0.00971	0.00813
219	4e-05	0.01367	0.02421	0.01949	0.01262	0.00958	0.00803
220	4e-05	0.01349	0.0239	0.01924	0.01246	0.00946	0.00792
221	3e-05	0.01332	0.02359	0.01899	0.01229	0.00933	0.00782
222	3e-05	0.01315	0.02328	0.01875	0.01214	0.00921	0.00772
223	3e-05	0.01298	0.02298	0.0185	0.01198	0.00909	0.00762
224	3e-05	0.01281	0.02268	0.01827	0.01182	0.00898	0.00752
225	3e-05	0.01264	0.02239	0.01803	0.01167	0.00886	0.00742
226	3e-05	0.01248	0.0221	0.0178	0.01152	0.00874	0.00733
227	3e-05	0.01232	0.02181	0.01757	0.01137	0.00863	0.00723
228	2e-05	0.01216	0.02153	0.01734	0.01122	0.00852	0.00714
229	2e-05	0.012	0.02125	0.01711	0.01108	0.00841	0.00705
230	2e-05	0.01184	0.02098	0.01689	0.01093	0.0083	0.00696
231	2e-05	0.01169	0.0207	0.01667	0.01079	0.00819	0.00687
232	2e-05	0.01154	0.02044	0.01646	0.01065	0.00809	0.00678
233	2e-05	0.01139	0.02017	0.01624	0.01051	0.00798	0.00669
234	2e-05	0.01124	0.01991	0.01603	0.01038	0.00788	0.0066
235	2e-05	0.0111	0.01965	0.01583	0.01024	0.00778	0.00652
236	2e-05	0.01095	0.0194	0.01562	0.01011	0.00768	0.00643
237	2e-05	0.01081	0.01915	0.01542	0.00998	0.00758	0.00635
238	2e-05	0.01067	0.0189	0.01522	0.00985	0.00748	0.00627
239	1e-05	0.01053	0.01865	0.01502	0.00972	0.00738	0.00619
240	1e-05	0.0104	0.01841	0.01483	0.0096	0.00729	0.00611
241	1e-05	0.01026	0.01817	0.01463	0.00947	0.00719	0.00603
242	1e-05	0.01013	0.01794	0.01445	0.00935	0.0071	0.00595
243	1e-05	0.01	0.01771	0.01426	0.00923	0.00701	0.00587
244	1e-05	0.00987	0.01748	0.01407	0.00911	0.00692	0.0058
245	1e-05	0.00974	0.01725	0.01389	0.00899	0.00683	0.00572
246	1e-05	0.00961	0.01703	0.01371	0.00888	0.00674	0.00565
247	1e-05	0.00949	0.01681	0.01353	0.00876	0.00665	0.00557
248	1e-05	0.00937	0.01659	0.01336	0.00865	0.00656	0.0055
249	1e-05	0.00924	0.01637	0.01319	0.00854	0.00648	0.00543
250	1e-05	0.00912	0.01616	0.01301	0.00842	0.0064	0.00536
251	1e-05	0.00901	0.01595	0.01285	0.00832	0.00631	0.00529
252	1e-05	0.00889	0.01574	0.01268	0.00821	0.00623	0.00522
253	1e-05	0.00877	0.01554	0.01251	0.0081	0.00615	0.00515
254	1e-05	0.00866	0.01534	0.01235	0.008	0.00607	0.00509
255	1e-05	0.00855	0.01514	0.01219	0.00789	0.00599	0.00502
256	1e-05	0.00844	0.01494	0.01203	0.00779	0.00591	0.00496
257	1e-05	0.00833	0.01475	0.01188	0.00769	0.00584	0.00489
258	1e-05	0.00822	0.01456	0.01172	0.00759	0.00576	0.00483
259	1e-05	0.00811	0.01437	0.01157	0.00749	0.00569	0.00477
260	1e-05	0.00801	0.01418	0.01142	0.00739	0.00561	0.0047
261	1e-05	0.00791	0.014	0.01127	0.0073	0.00554	0.00464
262	0	0.0078	0.01382	0.01113	0.0072	0.00547	0.00458
263	0	0.0077	0.01364	0.01098	0.00711	0.0054	0.00452
264	0	0.0076	0.01346	0.01084	0.00702	0.00533	0.00447
265	0	0.0075	0.01329	0.0107	0.00693	0.00526	0.00441
266	0	0.00741	0.01312	0.01056	0.00684	0.00519	0.00435
267	0	0.00731	0.01295	0.01043	0.00675	0.00512	0.00429
268	0	0.00722	0.01278	0.01029	0.00666	0.00506	0.00424
269	0	0.00712	0.01261	0.01016	0.00658	0.00499	0.00418
270	0	0.00703	0.01245	0.01003	0.00649	0.00493	0.00413
271	0	0.00694	0.01229	0.0099	0.00641	0.00486	0.00408
272	0	0.00685	0.01213	0.00977	0.00632	0.0048	0.00402
273	0	0.00676	0.01197	0.00964	0.00624	0.00474	0.00397
274	0	0.00667	0.01182	0.00952	0.00616	0.00468	0.00392
275	0	0.00659	0.01166	0.00939	0.00608	0.00462	0.00387
276	0	0.0065	0.01151	0.00927	0.006	0.00456	0.00382
277	0	0.00642	0.01136	0.00915	0.00592	0.0045	0.00377
278	0	0.00633	0.01122	0.00903	0.00585	0.00444	0.00372
279	0	0.00625	0.01107	0.00892	0.00577	0.00438	0.00367
280	0	0.00617	0.01093	0.0088	0.0057	0.00432	0.00362
281	0	0.00609	0.01079	0.00869	0.00562	0.00427	0.00358
282	0	0.00601	0.01065	0.00857	0.00555	0.00421	0.00353
283	0	0.00593	0.01051	0.00846	0.00548	0.00416	0.00349
284	0	0.00586	0.01037	0.00835	0.00541	0.0041	0.00344
285	0	0.00578	0.01024	0.00824	0.00534	0.00405	0.0034
286	0	0.00571	0.0101	0.00814	0.00527	0.004	0.00335
287	0	0.00563	0.00997	0.00803	0.0052	0.00395	0.00331
288	0	0.00556	0.00984	0.00793	0.00513	0.0039	0.00327
289	0	0.00549	0.00972	0.00782	0.00507	0.00385	0.00322
290	0	0.00541	0.00959	0.00772	0.005	0.0038	0.00318
291	0	0.00534	0.00947	0.00762	0.00493	0.00375	0.00314
292	0	0.00528	0.00934	0.00752	0.00487	0.0037	0.0031
293	0	0.00521	0.00922	0.00743	0.00481	0.00365	0.00306
294	0	0.00514	0.0091	0.00733	0.00475	0.0036	0.00302
295	0	0.00507	0.00898	0.00724	0.00468	0.00356	0.00298
296	0	0.00501	0.00887	0.00714	0.00462	0.00351	0.00294
297	0	0.00494	0.00875	0.00705	0.00456	0.00346	0.0029
298	0	0.00488	0.00864	0.00696	0.0045	0.00342	0.00287
299	0	0.00481	0.00853	0.00687	0.00445	0.00337	0.00283
300	0	0.00475	0.00842	0.00678	0.00439	0.00333	0.00279
301	0	0.00469	0.00831	0.00669	0.00433	0.00329	0.00276
302	0	0.00463	0.0082	0.0066	0.00427	0.00325	0.00272
303	0	0.00457	0.00809	0.00652	0.00422	0.0032	0.00268
304	0	0.00451	0.00799	0.00643	0.00416	0.00316	0.00265
305	0	0.00445	0.00789	0.00635	0.00411	0.00312	0.00262
306	0	0.00439	0.00778	0.00627	0.00406	0.00308	0.00258
307	0	0.00434	0.00768	0.00619	0.004	0.00304	0.00255
308	0	0.00428	0.00758	0.00611	0.00395	0.003	0.00252
309	0	0.00423	0.00748	0.00603	0.0039	0.00296	0.00248
310	0	0.00417	0.00739	0.00595	0.00385	0.00292	0.00245
311	0	0.00412	0.00729	0.00587	0.0038	0.00289	0.00242
312	0	0.00406	0.0072	0.0058	0.00375	0.00285	0.00239
313	0	0.00401	0.0071	0.00572	0.0037	0.00281	0.00236
314	0	0.00396	0.00701	0.00565	0.00366	0.00277	0.00233
315	0	0.00391	0.00692	0.00557	0.00361	0.00274	0.0023
316	0	0.00386	0.00683	0.0055	0.00356	0.0027	0.00227
317	0	0.00381	0.00674	0.00543	0.00351	0.00267	0.00224
318	0	0.00376	0.00666	0.00536	0.00347	0.00263	0.00221
319	0	0.00371	0.00657	0.00529	0.00342	0.0026	0.00218
320	0	0.00366	0.00648	0.00522	0.00338	0.00257	0.00215
321	0	0.00361	0.0064	0.00515	0.00334	0.00253	0.00212
322	0	0.00357	0.00632	0.00509	0.00329	0.0025	0.0021
323	0	0.00352	0.00624	0.00502	0.00325	0.00247	0.00207
324	0	0.00347	0.00615	0.00496	0.00321	0.00244	0.00204
325	0	0.00343	0.00607	0.00489	0.00317	0.0024	0.00201
326	0	0.00339	0.006	0.00483	0.00313	0.00237	0.00199
327	0	0.00334	0.00592	0.00477	0.00308	0.00234	0.00196
328	0	0.0033	0.00584	0.0047	0.00304	0.00231	0.00194
329	0	0.00326	0.00577	0.00464	0.00301	0.00228	0.00191
330	0	0.00321	0.00569	0.00458	0.00297	0.00225	0.00189
331	0	0.00317	0.00562	0.00452	0.00293	0.00222	0.00186
332	0	0.00313	0.00554	0.00446	0.00289	0.00219	0.00184
333	0	0.00309	0.00547	0.00441	0.00285	0.00217	0.00182
334	0	0.00305	0.0054	0.00435	0.00282	0.00214	0.00179
335	0	0.00301	0.00533	0.00429	0.00278	0.00211	0.00177
336	0	0.00297	0.00526	0.00424	0.00274	0.00208	0.00175
337	0	0.00293	0.00519	0.00418	0.00271	0.00206	0.00172
338	0	0.00289	0.00513	0.00413	0.00267	0.00203	0.0017
339	0	0.00286	0.00506	0.00407	0.00264	0.002	0.00168
340	0	0.00282	0.00499	0.00402	0.0026	0.00198	0.00166
341	0	0.00278	0.00493	0.00397	0.00257	0.00195	0.00164
342	0	0.00275	0.00487	0.00392	0.00254	0.00193	0.00161
343	0	0.00271	0.0048	0.00387	0.0025	0.0019	0.00159
344	0	0.00268	0.00474	0.00382	0.00247	0.00188	0.00157
345	0	0.00264	0.00468	0.00377	0.00244	0.00185	0.00155
346	0	0.00261	0.00462	0.00372	0.00241	0.00183	0.00153
347	0	0.00257	0.00456	0.00367	0.00238	0.0018	0.00151
348	0	0.00254	0.0045	0.00362	0.00235	0.00178	0.00149
349	0	0.00251	0.00444	0.00358	0.00232	0.00176	0.00147
350	0	0.00247	0.00438	0.00353	0.00229	0.00173	0.00145
351	0	0.00244	0.00433	0.00348	0.00226	0.00171	0.00144
352	0	0.00241	0.00427	0.00344	0.00223	0.00169	0.00142
353	0	0.00238	0.00422	0.00339	0.0022	0.00167	0.0014
354	0	0.00235	0.00416	0.00335	0.00217	0.00165	0.00138
355	0	0.00232	0.00411	0.00331	0.00214	0.00163	0.00136
356	0	0.00229	0.00405	0.00326	0.00211	0.0016	0.00134
357	0	0.00226	0.004	0.00322	0.00209	0.00158	0.00133
358	0	0.00223	0.00395	0.00318	0.00206	0.00156	0.00131
359	0	0.0022	0.0039	0.00314	0.00203	0.00154	0.00129
360	0	0.00217	0.00385	0.0031	0.00201	0.00152	0.00128
361	0	0.00214	0.0038	0.00306	0.00198	0.0015	0.00126
362	0	0.00212	0.00375	0.00302	0.00195	0.00148	0.00124
363	0	0.00209	0.0037	0.00298	0.00193	0.00146	0.00123
364	0	0.00206	0.00365	0.00294	0.0019	0.00145	0.00121
365	0	0.00203	0.0036	0.0029	0.00188	0.00143	0.0012
366	0	0.00201	0.00356	0.00286	0.00185	0.00141	0.00118
367	0	0.00198	0.00351	0.00283	0.00183	0.00139	0.00116
368	0	0.00196	0.00347	0.00279	0.00181	0.00137	0.00115
369	0	0.00193	0.00342	0.00275	0.00178	0.00135	0.00113
370	0	0.00191	0.00338	0.00272	0.00176	0.00134	0.00112
371	0	0.00188	0.00333	0.00268	0.00174	0.00132	0.00111
372	0	0.00186	0.00329	0.00265	0.00171	0.0013	0.00109
373	0	0.00183	0.00325	0.00261	0.00169	0.00128	0.00108
374	0	0.00181	0.0032	0.00258	0.00167	0.00127	0.00106
375	0	0.00179	0.00316	0.00255	0.00165	0.00125	0.00105
376	0	0.00176	0.00312	0.00251	0.00163	0.00124	0.00104
377	0	0.00174	0.00308	0.00248	0.00161	0.00122	0.00102
378	0	0.00172	0.00304	0.00245	0.00159	0.0012	0.00101
379	0	0.0017	0.003	0.00242	0.00157	0.00119	0.001
380	0	0.00167	0.00296	0.00239	0.00154	0.00117	0.00098
381	0	0.00165	0.00293	0.00236	0.00152	0.00116	0.00097
382	0	0.00163	0.00289	0.00232	0.00151	0.00114	0.00096
383	0	0.00161	0.00285	0.00229	0.00149	0.00113	0.00095
384	0	0.00159	0.00281	0.00227	0.00147	0.00111	0.00093
385	0	0.00157	0.00278	0.00224	0.00145	0.0011	0.00092
386	0	0.00155	0.00274	0.00221	0.00143	0.00108	0.00091
387	0	0.00153	0.0027	0.00218	0.00141	0.00107	0.0009
388	0	0.00151	0.00267	0.00215	0.00139	0.00106	0.00089
389	0	0.00149	0.00264	0.00212	0.00137	0.00104	0.00087
390	0	0.00147	0.0026	0.00209	0.00136	0.00103	0.00086
391	0	0.00145	0.00257	0.00207	0.00134	0.00102	0.00085
392	0	0.00143	0.00253	0.00204	0.00132	0.001	0.00084
393	0	0.00141	0.0025	0.00201	0.0013	0.00099	0.00083
394	0	0.00139	0.00247	0.00199	0.00129	0.00098	0.00082
395	0	0.00138	0.00244	0.00196	0.00127	0.00096	0.00081
396	0	0.00136	0.00241	0.00194	0.00125	0.00095	0.0008
397	0	0.00134	0.00237	0.00191	0.00124	0.00094	0.00079
398	0	0.00132	0.00234	0.00189	0.00122	0.00093	0.00078
399	0	0.00131	0.00231	0.00186	0.00121	0.00092	0.00077
400	0	0.00129	0.00228	0.00184	0.00119	0.0009	0.00076

## Sheet: ROI 3 
Matlab data									Raw data
0	1	0	0	0	0	0	0		after normalization
1	0.95444	0.03284	0.00859	0.00198	0.00021	3e-05	0			ROI 1(Top)	ROI 2	ROI 3	ROI 4	ROI 5	ROI 6	ROI 7(Excretion)
2	0.91095	0.04957	0.02274	0.01034	0.00205	0.00049	2e-05		0	1	0.000365053	0.000656137	0.000473075	8.40296e-05	3.71834e-05	0
3	0.86944	0.05804	0.03478	0.02314	0.00652	0.00219	0.00012		15	0	0.064416	0.0157506	0.0190412	0.00287481	0.00292165	0.000955148
4	0.82983	0.06295	0.04345	0.03708	0.01309	0.00547	0.00043		30	0	0.0938131	0.0320244	0.0369354	0.01163	0.0107503	0.00437027
5	0.79202	0.06688	0.04958	0.05005	0.02067	0.01004	0.00105		45	0	0.0999081	0.0436059	0.045895	0.0210149	0.0185781	0.00903841
6	0.75593	0.07094	0.05434	0.06135	0.02829	0.01532	0.00204		60	0	0.0907357	0.0527917	0.0531326	0.0293378	0.0252393	0.0157335
7	0.72149	0.07538	0.05854	0.07108	0.0354	0.02073	0.00337		75	0	0.0809526	0.0569626	0.0570883	0.0359073	0.0326657	0.0225883
8	0.68861	0.08001	0.0626	0.07962	0.04182	0.02591	0.00501		90	0	0.0699841	0.0593211	0.0578121	0.0411554	0.0388878	0.0283129
9	0.65724	0.0846	0.0666	0.08735	0.04759	0.03069	0.0069		105	0	0.0614224	0.0582039	0.053482	0.0398958	0.0416225	0.0335339
10	0.62729	0.08895	0.07051	0.09453	0.05283	0.03505	0.00896		120	0	0.0524297	0.052891	0.0503873	0.0447982	0.0429397	0.0390743
11	0.59871	0.09296	0.07424	0.10128	0.05765	0.03903	0.01115
12	0.57143	0.09661	0.07774	0.10764	0.06214	0.0427	0.01341
13	0.54539	0.09993	0.08097	0.11359	0.06632	0.0461	0.01572
14	0.52054	0.10296	0.08393	0.11914	0.07024	0.04926	0.01805
15	0.49682	0.10572	0.08664	0.12428	0.07388	0.05222	0.02037
16	0.47419	0.10824	0.08911	0.12903	0.07727	0.05497	0.02267
17	0.45258	0.11054	0.09138	0.1334	0.0804	0.05752	0.02493
18	0.43196	0.11263	0.09344	0.13741	0.08329	0.05989	0.02715
19	0.41228	0.11453	0.09532	0.14108	0.08595	0.06207	0.0293
20	0.39349	0.11623	0.09702	0.14444	0.08839	0.06407	0.03139
21	0.37556	0.11775	0.09856	0.14749	0.09062	0.06592	0.0334
22	0.35845	0.11911	0.09994	0.15027	0.09265	0.0676	0.03533
23	0.34212	0.12029	0.10116	0.15277	0.0945	0.06914	0.03718
24	0.32653	0.12133	0.10225	0.15503	0.09618	0.07054	0.03894
25	0.31165	0.12222	0.1032	0.15704	0.09769	0.07181	0.04062
26	0.29745	0.12297	0.10402	0.15882	0.09904	0.07296	0.0422
27	0.2839	0.1236	0.10472	0.16039	0.10025	0.07398	0.04369
28	0.27096	0.1241	0.10531	0.16176	0.10131	0.0749	0.0451
29	0.25862	0.12449	0.10579	0.16293	0.10224	0.0757	0.04641
30	0.24683	0.12477	0.10617	0.16392	0.10305	0.07641	0.04764
31	0.23559	0.12495	0.10646	0.16474	0.10373	0.07703	0.04879
32	0.22485	0.12503	0.10665	0.1654	0.10431	0.07755	0.04985
33	0.21461	0.12502	0.10676	0.16591	0.10478	0.07799	0.05083
34	0.20483	0.12493	0.10679	0.16627	0.10515	0.07835	0.05173
35	0.1955	0.12476	0.10675	0.1665	0.10543	0.07864	0.05255
36	0.18659	0.12451	0.10664	0.1666	0.10561	0.07885	0.0533
37	0.17809	0.12419	0.10646	0.16658	0.10572	0.079	0.05398
38	0.16997	0.12381	0.10622	0.16645	0.10574	0.07908	0.05459
39	0.16223	0.12336	0.10592	0.16622	0.1057	0.07911	0.05514
40	0.15484	0.12286	0.10556	0.16588	0.10558	0.07908	0.05562
41	0.14778	0.1223	0.10516	0.16545	0.1054	0.079	0.05604
42	0.14105	0.1217	0.10471	0.16494	0.10515	0.07887	0.0564
43	0.13462	0.12105	0.10421	0.16434	0.10485	0.07869	0.05671
44	0.12849	0.12035	0.10367	0.16366	0.1045	0.07847	0.05696
45	0.12263	0.11961	0.1031	0.16292	0.1041	0.07821	0.05716
46	0.11705	0.11884	0.10248	0.16211	0.10365	0.07791	0.05732
47	0.11171	0.11803	0.10184	0.16123	0.10315	0.07758	0.05743
48	0.10662	0.11719	0.10116	0.1603	0.10262	0.07722	0.0575
49	0.10176	0.11632	0.10046	0.15931	0.10204	0.07682	0.05752
50	0.09713	0.11542	0.09973	0.15828	0.10144	0.07639	0.05751
51	0.0927	0.1145	0.09897	0.1572	0.10079	0.07594	0.05746
52	0.08848	0.11355	0.09819	0.15608	0.10012	0.07546	0.05737
53	0.08445	0.11258	0.0974	0.15491	0.09942	0.07496	0.05726
54	0.0806	0.1116	0.09658	0.15371	0.0987	0.07444	0.05711
55	0.07693	0.1106	0.09575	0.15248	0.09795	0.0739	0.05693
56	0.07342	0.10958	0.0949	0.15122	0.09718	0.07334	0.05673
57	0.07008	0.10855	0.09403	0.14993	0.09638	0.07277	0.0565
58	0.06688	0.1075	0.09316	0.14861	0.09557	0.07218	0.05625
59	0.06384	0.10645	0.09227	0.14728	0.09475	0.07157	0.05597
60	0.06093	0.10538	0.09137	0.14592	0.09391	0.07096	0.05567
61	0.05815	0.10431	0.09047	0.14454	0.09305	0.07033	0.05535
62	0.0555	0.10323	0.08956	0.14315	0.09218	0.06969	0.05502
63	0.05297	0.10214	0.08864	0.14174	0.0913	0.06904	0.05467
64	0.05056	0.10105	0.08771	0.14032	0.09042	0.06838	0.0543
65	0.04826	0.09996	0.08678	0.13889	0.08952	0.06772	0.05392
66	0.04606	0.09886	0.08585	0.13746	0.08861	0.06705	0.05352
67	0.04396	0.09777	0.08491	0.13601	0.0877	0.06637	0.05311
68	0.04195	0.09667	0.08398	0.13456	0.08679	0.06569	0.05269
69	0.04004	0.09557	0.08304	0.1331	0.08587	0.06501	0.05226
70	0.03822	0.09447	0.0821	0.13164	0.08494	0.06432	0.05182
71	0.03648	0.09337	0.08116	0.13017	0.08402	0.06363	0.05137
72	0.03482	0.09227	0.08022	0.12871	0.08309	0.06294	0.05091
73	0.03323	0.09118	0.07929	0.12724	0.08216	0.06224	0.05044
74	0.03171	0.09009	0.07835	0.12578	0.08123	0.06155	0.04997
75	0.03027	0.08901	0.07742	0.12432	0.0803	0.06085	0.0495
76	0.02889	0.08792	0.07649	0.12286	0.07937	0.06016	0.04901
77	0.02757	0.08685	0.07556	0.1214	0.07844	0.05946	0.04853
78	0.02632	0.08578	0.07464	0.11995	0.07752	0.05877	0.04804
79	0.02512	0.08471	0.07372	0.1185	0.0766	0.05807	0.04754
80	0.02397	0.08365	0.07281	0.11706	0.07568	0.05738	0.04705
81	0.02288	0.0826	0.0719	0.11563	0.07476	0.0567	0.04655
82	0.02184	0.08155	0.071	0.1142	0.07385	0.05601	0.04605
83	0.02084	0.08051	0.0701	0.11278	0.07294	0.05533	0.04554
84	0.01989	0.07948	0.06921	0.11137	0.07203	0.05465	0.04504
85	0.01899	0.07845	0.06833	0.10996	0.07114	0.05397	0.04454
86	0.01812	0.07743	0.06745	0.10857	0.07024	0.0533	0.04403
87	0.0173	0.07643	0.06658	0.10718	0.06935	0.05263	0.04353
88	0.01651	0.07542	0.06571	0.10581	0.06847	0.05196	0.04302
89	0.01576	0.07443	0.06485	0.10444	0.0676	0.0513	0.04252
90	0.01504	0.07345	0.064	0.10309	0.06673	0.05065	0.04202
91	0.01435	0.07247	0.06316	0.10175	0.06586	0.05	0.04152
92	0.0137	0.07151	0.06232	0.10041	0.06501	0.04935	0.04102
93	0.01308	0.07055	0.06149	0.09909	0.06416	0.04871	0.04052
94	0.01248	0.0696	0.06067	0.09778	0.06332	0.04807	0.04003
95	0.01191	0.06866	0.05986	0.09648	0.06248	0.04744	0.03954
96	0.01137	0.06773	0.05905	0.0952	0.06165	0.04682	0.03905
97	0.01085	0.06681	0.05825	0.09392	0.06083	0.0462	0.03856
98	0.01036	0.0659	0.05746	0.09266	0.06002	0.04558	0.03808
99	0.00988	0.065	0.05668	0.09141	0.05921	0.04497	0.0376
100	0.00943	0.06411	0.05591	0.09017	0.05842	0.04437	0.03712
101	0.009	0.06323	0.05514	0.08895	0.05763	0.04377	0.03664
102	0.00859	0.06236	0.05439	0.08774	0.05685	0.04318	0.03617
103	0.0082	0.0615	0.05364	0.08654	0.05607	0.0426	0.0357
104	0.00783	0.06064	0.0529	0.08535	0.05531	0.04202	0.03524
105	0.00747	0.0598	0.05216	0.08418	0.05455	0.04144	0.03478
106	0.00713	0.05897	0.05144	0.08301	0.0538	0.04088	0.03432
107	0.00681	0.05814	0.05072	0.08187	0.05306	0.04031	0.03387
108	0.0065	0.05733	0.05002	0.08073	0.05233	0.03976	0.03342
109	0.0062	0.05652	0.04932	0.07961	0.0516	0.03921	0.03298
110	0.00592	0.05573	0.04863	0.0785	0.05089	0.03867	0.03254
111	0.00565	0.05494	0.04794	0.0774	0.05018	0.03813	0.0321
112	0.00539	0.05417	0.04727	0.07632	0.04948	0.0376	0.03167
113	0.00515	0.0534	0.0466	0.07525	0.04879	0.03708	0.03124
114	0.00491	0.05265	0.04594	0.07419	0.0481	0.03656	0.03082
115	0.00469	0.0519	0.04529	0.07314	0.04743	0.03605	0.0304
116	0.00447	0.05116	0.04465	0.07211	0.04676	0.03554	0.02998
117	0.00427	0.05043	0.04401	0.07109	0.0461	0.03504	0.02957
118	0.00407	0.04971	0.04339	0.07008	0.04545	0.03454	0.02917
119	0.00389	0.049	0.04277	0.06909	0.0448	0.03406	0.02876
120	0.00371	0.0483	0.04216	0.0681	0.04417	0.03357	0.02837
121	0.00354	0.04761	0.04156	0.06713	0.04354	0.0331	0.02797
122	0.00338	0.04692	0.04096	0.06618	0.04292	0.03263	0.02758
123	0.00323	0.04625	0.04037	0.06523	0.04231	0.03216	0.0272
124	0.00308	0.04558	0.03979	0.0643	0.0417	0.0317	0.02682
125	0.00294	0.04493	0.03922	0.06337	0.04111	0.03125	0.02645
126	0.00281	0.04428	0.03866	0.06246	0.04052	0.0308	0.02608
127	0.00268	0.04364	0.0381	0.06157	0.03994	0.03036	0.02571
128	0.00256	0.04301	0.03755	0.06068	0.03936	0.02993	0.02535
129	0.00244	0.04239	0.03701	0.05981	0.0388	0.0295	0.02499
130	0.00233	0.04177	0.03647	0.05894	0.03824	0.02907	0.02464
131	0.00222	0.04116	0.03594	0.05809	0.03769	0.02866	0.02429
132	0.00212	0.04057	0.03542	0.05725	0.03714	0.02824	0.02394
133	0.00202	0.03998	0.03491	0.05642	0.03661	0.02783	0.0236
134	0.00193	0.0394	0.0344	0.0556	0.03608	0.02743	0.02327
135	0.00184	0.03882	0.0339	0.0548	0.03555	0.02704	0.02294
136	0.00176	0.03826	0.0334	0.054	0.03504	0.02664	0.02261
137	0.00168	0.0377	0.03292	0.05322	0.03453	0.02626	0.02228
138	0.0016	0.03715	0.03244	0.05244	0.03403	0.02588	0.02196
139	0.00153	0.0366	0.03196	0.05168	0.03353	0.0255	0.02165
140	0.00146	0.03607	0.0315	0.05092	0.03304	0.02513	0.02134
141	0.00139	0.03554	0.03104	0.05018	0.03256	0.02476	0.02103
142	0.00133	0.03502	0.03058	0.04945	0.03209	0.0244	0.02073
143	0.00127	0.03451	0.03014	0.04873	0.03162	0.02405	0.02043
144	0.00121	0.034	0.02969	0.04801	0.03116	0.0237	0.02014
145	0.00116	0.0335	0.02926	0.04731	0.0307	0.02335	0.01984
146	0.0011	0.03301	0.02883	0.04662	0.03025	0.02301	0.01956
147	0.00105	0.03252	0.02841	0.04593	0.02981	0.02267	0.01927
148	0.00101	0.03205	0.02799	0.04526	0.02937	0.02234	0.01899
149	0.00096	0.03158	0.02758	0.0446	0.02894	0.02201	0.01872
150	0.00092	0.03111	0.02717	0.04394	0.02852	0.02169	0.01845
151	0.00087	0.03065	0.02677	0.0433	0.0281	0.02137	0.01818
152	0.00083	0.0302	0.02638	0.04266	0.02769	0.02106	0.01791
153	0.0008	0.02976	0.02599	0.04203	0.02728	0.02075	0.01765
154	0.00076	0.02932	0.02561	0.04141	0.02688	0.02044	0.01739
155	0.00073	0.02888	0.02523	0.0408	0.02648	0.02014	0.01714
156	0.00069	0.02846	0.02486	0.0402	0.02609	0.01985	0.01689
157	0.00066	0.02804	0.02449	0.03961	0.02571	0.01955	0.01664
158	0.00063	0.02762	0.02413	0.03902	0.02533	0.01927	0.0164
159	0.0006	0.02721	0.02377	0.03845	0.02496	0.01898	0.01616
160	0.00057	0.02681	0.02342	0.03788	0.02459	0.0187	0.01592
161	0.00055	0.02642	0.02307	0.03732	0.02422	0.01843	0.01569
162	0.00052	0.02602	0.02273	0.03677	0.02387	0.01815	0.01546
163	0.0005	0.02564	0.0224	0.03623	0.02351	0.01789	0.01523
164	0.00048	0.02526	0.02206	0.03569	0.02317	0.01762	0.01501
165	0.00046	0.02489	0.02174	0.03516	0.02282	0.01736	0.01479
166	0.00043	0.02452	0.02142	0.03464	0.02249	0.0171	0.01457
167	0.00041	0.02415	0.0211	0.03413	0.02215	0.01685	0.01436
168	0.0004	0.02379	0.02079	0.03362	0.02183	0.0166	0.01414
169	0.00038	0.02344	0.02048	0.03313	0.0215	0.01636	0.01394
170	0.00036	0.02309	0.02017	0.03263	0.02118	0.01611	0.01373
171	0.00034	0.02275	0.01987	0.03215	0.02087	0.01588	0.01353
172	0.00033	0.02241	0.01958	0.03167	0.02056	0.01564	0.01333
173	0.00031	0.02208	0.01929	0.0312	0.02026	0.01541	0.01313
174	0.0003	0.02175	0.019	0.03074	0.01996	0.01518	0.01294
175	0.00029	0.02143	0.01872	0.03028	0.01966	0.01496	0.01275
176	0.00027	0.02111	0.01844	0.02984	0.01937	0.01473	0.01256
177	0.00026	0.0208	0.01817	0.02939	0.01908	0.01451	0.01237
178	0.00025	0.02049	0.0179	0.02896	0.0188	0.0143	0.01219
179	0.00024	0.02018	0.01763	0.02853	0.01852	0.01409	0.01201
180	0.00023	0.01988	0.01737	0.0281	0.01824	0.01388	0.01183
181	0.00022	0.01959	0.01711	0.02768	0.01797	0.01367	0.01166
182	0.00021	0.0193	0.01686	0.02727	0.0177	0.01347	0.01148
183	0.0002	0.01901	0.01661	0.02687	0.01744	0.01327	0.01131
184	0.00019	0.01873	0.01636	0.02647	0.01718	0.01307	0.01115
185	0.00018	0.01845	0.01612	0.02607	0.01693	0.01288	0.01098
186	0.00017	0.01817	0.01588	0.02569	0.01667	0.01269	0.01082
187	0.00016	0.0179	0.01564	0.0253	0.01643	0.0125	0.01066
188	0.00016	0.01763	0.01541	0.02493	0.01618	0.01231	0.0105
189	0.00015	0.01737	0.01518	0.02456	0.01594	0.01213	0.01034
190	0.00014	0.01711	0.01495	0.02419	0.0157	0.01195	0.01019
191	0.00014	0.01686	0.01473	0.02383	0.01547	0.01177	0.01004
192	0.00013	0.01661	0.01451	0.02347	0.01524	0.01159	0.00989
193	0.00012	0.01636	0.01429	0.02312	0.01501	0.01142	0.00974
194	0.00012	0.01612	0.01408	0.02278	0.01479	0.01125	0.0096
195	0.00011	0.01588	0.01387	0.02244	0.01457	0.01108	0.00946
196	0.00011	0.01564	0.01366	0.02211	0.01435	0.01092	0.00931
197	0.0001	0.01541	0.01346	0.02178	0.01414	0.01076	0.00918
198	0.0001	0.01518	0.01326	0.02145	0.01393	0.0106	0.00904
199	9e-05	0.01495	0.01306	0.02113	0.01372	0.01044	0.0089
200	9e-05	0.01473	0.01287	0.02082	0.01351	0.01028	0.00877
201	8e-05	0.01451	0.01267	0.02051	0.01331	0.01013	0.00864
202	8e-05	0.01429	0.01248	0.0202	0.01311	0.00998	0.00851
203	8e-05	0.01408	0.0123	0.0199	0.01292	0.00983	0.00839
204	7e-05	0.01387	0.01211	0.0196	0.01273	0.00968	0.00826
205	7e-05	0.01366	0.01193	0.01931	0.01254	0.00954	0.00814
206	7e-05	0.01346	0.01176	0.01902	0.01235	0.0094	0.00802
207	6e-05	0.01325	0.01158	0.01874	0.01216	0.00925	0.0079
208	6e-05	0.01306	0.01141	0.01846	0.01198	0.00912	0.00778
209	6e-05	0.01286	0.01124	0.01818	0.0118	0.00898	0.00766
210	6e-05	0.01267	0.01107	0.01791	0.01163	0.00885	0.00755
211	5e-05	0.01248	0.0109	0.01764	0.01145	0.00871	0.00744
212	5e-05	0.01229	0.01074	0.01738	0.01128	0.00858	0.00733
213	5e-05	0.01211	0.01058	0.01712	0.01112	0.00846	0.00722
214	5e-05	0.01193	0.01042	0.01686	0.01095	0.00833	0.00711
215	4e-05	0.01175	0.01027	0.01661	0.01079	0.00821	0.007
216	4e-05	0.01158	0.01011	0.01636	0.01062	0.00808	0.0069
217	4e-05	0.0114	0.00996	0.01612	0.01047	0.00796	0.0068
218	4e-05	0.01123	0.00981	0.01588	0.01031	0.00784	0.00669
219	4e-05	0.01106	0.00967	0.01564	0.01016	0.00773	0.00659
220	4e-05	0.0109	0.00952	0.01541	0.01	0.00761	0.0065
221	3e-05	0.01074	0.00938	0.01518	0.00985	0.0075	0.0064
222	3e-05	0.01058	0.00924	0.01495	0.00971	0.00739	0.0063
223	3e-05	0.01042	0.0091	0.01473	0.00956	0.00728	0.00621
224	3e-05	0.01026	0.00897	0.01451	0.00942	0.00717	0.00612
225	3e-05	0.01011	0.00883	0.01429	0.00928	0.00706	0.00603
226	3e-05	0.00996	0.0087	0.01408	0.00914	0.00695	0.00594
227	3e-05	0.00981	0.00857	0.01387	0.009	0.00685	0.00585
228	2e-05	0.00966	0.00844	0.01366	0.00887	0.00675	0.00576
229	2e-05	0.00952	0.00832	0.01346	0.00874	0.00665	0.00567
230	2e-05	0.00938	0.00819	0.01325	0.00861	0.00655	0.00559
231	2e-05	0.00923	0.00807	0.01306	0.00848	0.00645	0.00551
232	2e-05	0.0091	0.00795	0.01286	0.00835	0.00635	0.00542
233	2e-05	0.00896	0.00783	0.01267	0.00823	0.00626	0.00534
234	2e-05	0.00883	0.00771	0.01248	0.0081	0.00616	0.00526
235	2e-05	0.00869	0.0076	0.01229	0.00798	0.00607	0.00518
236	2e-05	0.00856	0.00748	0.01211	0.00786	0.00598	0.00511
237	2e-05	0.00844	0.00737	0.01193	0.00774	0.00589	0.00503
238	2e-05	0.00831	0.00726	0.01175	0.00763	0.0058	0.00495
239	1e-05	0.00819	0.00715	0.01157	0.00751	0.00572	0.00488
240	1e-05	0.00806	0.00705	0.0114	0.0074	0.00563	0.00481
241	1e-05	0.00794	0.00694	0.01123	0.00729	0.00555	0.00474
242	1e-05	0.00782	0.00684	0.01106	0.00718	0.00546	0.00467
243	1e-05	0.00771	0.00673	0.0109	0.00707	0.00538	0.0046
244	1e-05	0.00759	0.00663	0.01073	0.00697	0.0053	0.00453
245	1e-05	0.00748	0.00653	0.01057	0.00686	0.00522	0.00446
246	1e-05	0.00737	0.00644	0.01042	0.00676	0.00514	0.00439
247	1e-05	0.00726	0.00634	0.01026	0.00666	0.00507	0.00433
248	1e-05	0.00715	0.00625	0.01011	0.00656	0.00499	0.00426
249	1e-05	0.00704	0.00615	0.00995	0.00646	0.00492	0.0042
250	1e-05	0.00694	0.00606	0.00981	0.00637	0.00484	0.00414
251	1e-05	0.00683	0.00597	0.00966	0.00627	0.00477	0.00407
252	1e-05	0.00673	0.00588	0.00951	0.00618	0.0047	0.00401
253	1e-05	0.00663	0.00579	0.00937	0.00609	0.00463	0.00395
254	1e-05	0.00653	0.00571	0.00923	0.00599	0.00456	0.00389
255	1e-05	0.00643	0.00562	0.00909	0.0059	0.00449	0.00384
256	1e-05	0.00634	0.00554	0.00896	0.00582	0.00443	0.00378
257	1e-05	0.00624	0.00545	0.00882	0.00573	0.00436	0.00372
258	1e-05	0.00615	0.00537	0.00869	0.00564	0.00429	0.00367
259	1e-05	0.00606	0.00529	0.00856	0.00556	0.00423	0.00361
260	1e-05	0.00596	0.00521	0.00843	0.00548	0.00417	0.00356
261	1e-05	0.00588	0.00513	0.00831	0.00539	0.0041	0.0035
262	0	0.00579	0.00506	0.00818	0.00531	0.00404	0.00345
263	0	0.0057	0.00498	0.00806	0.00523	0.00398	0.0034
264	0	0.00562	0.00491	0.00794	0.00516	0.00392	0.00335
265	0	0.00553	0.00483	0.00782	0.00508	0.00386	0.0033
266	0	0.00545	0.00476	0.0077	0.005	0.00381	0.00325
267	0	0.00537	0.00469	0.00759	0.00493	0.00375	0.0032
268	0	0.00529	0.00462	0.00748	0.00485	0.00369	0.00315
269	0	0.00521	0.00455	0.00736	0.00478	0.00364	0.00311
270	0	0.00513	0.00448	0.00725	0.00471	0.00358	0.00306
271	0	0.00505	0.00442	0.00714	0.00464	0.00353	0.00301
272	0	0.00498	0.00435	0.00704	0.00457	0.00348	0.00297
273	0	0.0049	0.00428	0.00693	0.0045	0.00342	0.00292
274	0	0.00483	0.00422	0.00683	0.00443	0.00337	0.00288
275	0	0.00476	0.00416	0.00673	0.00437	0.00332	0.00284
276	0	0.00469	0.00409	0.00663	0.0043	0.00327	0.00279
277	0	0.00462	0.00403	0.00653	0.00424	0.00322	0.00275
278	0	0.00455	0.00397	0.00643	0.00417	0.00318	0.00271
279	0	0.00448	0.00391	0.00633	0.00411	0.00313	0.00267
280	0	0.00441	0.00385	0.00624	0.00405	0.00308	0.00263
281	0	0.00435	0.0038	0.00614	0.00399	0.00304	0.00259
282	0	0.00428	0.00374	0.00605	0.00393	0.00299	0.00255
283	0	0.00422	0.00368	0.00596	0.00387	0.00295	0.00251
284	0	0.00415	0.00363	0.00587	0.00381	0.0029	0.00248
285	0	0.00409	0.00357	0.00579	0.00376	0.00286	0.00244
286	0	0.00403	0.00352	0.0057	0.0037	0.00281	0.0024
287	0	0.00397	0.00347	0.00561	0.00364	0.00277	0.00237
288	0	0.00391	0.00342	0.00553	0.00359	0.00273	0.00233
289	0	0.00385	0.00337	0.00545	0.00354	0.00269	0.0023
290	0	0.00379	0.00332	0.00536	0.00348	0.00265	0.00226
291	0	0.00374	0.00327	0.00528	0.00343	0.00261	0.00223
292	0	0.00368	0.00322	0.00521	0.00338	0.00257	0.0022
293	0	0.00363	0.00317	0.00513	0.00333	0.00253	0.00216
294	0	0.00357	0.00312	0.00505	0.00328	0.00249	0.00213
295	0	0.00352	0.00307	0.00498	0.00323	0.00246	0.0021
296	0	0.00347	0.00303	0.0049	0.00318	0.00242	0.00207
297	0	0.00341	0.00298	0.00483	0.00313	0.00238	0.00204
298	0	0.00336	0.00294	0.00476	0.00309	0.00235	0.00201
299	0	0.00331	0.00289	0.00468	0.00304	0.00231	0.00198
300	0	0.00326	0.00285	0.00461	0.003	0.00228	0.00195
301	0	0.00321	0.00281	0.00454	0.00295	0.00225	0.00192
302	0	0.00317	0.00277	0.00448	0.00291	0.00221	0.00189
303	0	0.00312	0.00272	0.00441	0.00286	0.00218	0.00186
304	0	0.00307	0.00268	0.00434	0.00282	0.00215	0.00183
305	0	0.00303	0.00264	0.00428	0.00278	0.00211	0.0018
306	0	0.00298	0.0026	0.00421	0.00274	0.00208	0.00178
307	0	0.00294	0.00257	0.00415	0.0027	0.00205	0.00175
308	0	0.00289	0.00253	0.00409	0.00266	0.00202	0.00172
309	0	0.00285	0.00249	0.00403	0.00262	0.00199	0.0017
310	0	0.00281	0.00245	0.00397	0.00258	0.00196	0.00167
311	0	0.00276	0.00242	0.00391	0.00254	0.00193	0.00165
312	0	0.00272	0.00238	0.00385	0.0025	0.0019	0.00162
313	0	0.00268	0.00234	0.00379	0.00246	0.00187	0.0016
314	0	0.00264	0.00231	0.00374	0.00243	0.00185	0.00158
315	0	0.0026	0.00227	0.00368	0.00239	0.00182	0.00155
316	0	0.00256	0.00224	0.00362	0.00235	0.00179	0.00153
317	0	0.00253	0.00221	0.00357	0.00232	0.00176	0.00151
318	0	0.00249	0.00217	0.00352	0.00228	0.00174	0.00148
319	0	0.00245	0.00214	0.00346	0.00225	0.00171	0.00146
320	0	0.00241	0.00211	0.00341	0.00222	0.00169	0.00144
321	0	0.00238	0.00208	0.00336	0.00218	0.00166	0.00142
322	0	0.00234	0.00205	0.00331	0.00215	0.00164	0.0014
323	0	0.00231	0.00202	0.00326	0.00212	0.00161	0.00138
324	0	0.00227	0.00199	0.00321	0.00209	0.00159	0.00136
325	0	0.00224	0.00196	0.00316	0.00205	0.00156	0.00133
326	0	0.0022	0.00193	0.00312	0.00202	0.00154	0.00131
327	0	0.00217	0.0019	0.00307	0.00199	0.00152	0.0013
328	0	0.00214	0.00187	0.00302	0.00196	0.00149	0.00128
329	0	0.00211	0.00184	0.00298	0.00193	0.00147	0.00126
330	0	0.00208	0.00181	0.00293	0.00191	0.00145	0.00124
331	0	0.00204	0.00179	0.00289	0.00188	0.00143	0.00122
332	0	0.00201	0.00176	0.00285	0.00185	0.00141	0.0012
333	0	0.00198	0.00173	0.0028	0.00182	0.00139	0.00118
334	0	0.00195	0.00171	0.00276	0.00179	0.00136	0.00117
335	0	0.00192	0.00168	0.00272	0.00177	0.00134	0.00115
336	0	0.0019	0.00166	0.00268	0.00174	0.00132	0.00113
337	0	0.00187	0.00163	0.00264	0.00171	0.0013	0.00111
338	0	0.00184	0.00161	0.0026	0.00169	0.00128	0.0011
339	0	0.00181	0.00158	0.00256	0.00166	0.00127	0.00108
340	0	0.00178	0.00156	0.00252	0.00164	0.00125	0.00106
341	0	0.00176	0.00154	0.00249	0.00161	0.00123	0.00105
342	0	0.00173	0.00151	0.00245	0.00159	0.00121	0.00103
343	0	0.00171	0.00149	0.00241	0.00157	0.00119	0.00102
344	0	0.00168	0.00147	0.00238	0.00154	0.00117	0.001
345	0	0.00166	0.00145	0.00234	0.00152	0.00116	0.00099
346	0	0.00163	0.00142	0.00231	0.0015	0.00114	0.00097
347	0	0.00161	0.0014	0.00227	0.00147	0.00112	0.00096
348	0	0.00158	0.00138	0.00224	0.00145	0.0011	0.00094
349	0	0.00156	0.00136	0.0022	0.00143	0.00109	0.00093
350	0	0.00153	0.00134	0.00217	0.00141	0.00107	0.00092
351	0	0.00151	0.00132	0.00214	0.00139	0.00106	0.0009
352	0	0.00149	0.0013	0.00211	0.00137	0.00104	0.00089
353	0	0.00147	0.00128	0.00207	0.00135	0.00102	0.00087
354	0	0.00145	0.00126	0.00204	0.00133	0.00101	0.00086
355	0	0.00142	0.00124	0.00201	0.00131	0.00099	0.00085
356	0	0.0014	0.00123	0.00198	0.00129	0.00098	0.00084
357	0	0.00138	0.00121	0.00195	0.00127	0.00096	0.00082
358	0	0.00136	0.00119	0.00192	0.00125	0.00095	0.00081
359	0	0.00134	0.00117	0.00189	0.00123	0.00094	0.0008
360	0	0.00132	0.00115	0.00187	0.00121	0.00092	0.00079
361	0	0.0013	0.00114	0.00184	0.00119	0.00091	0.00078
362	0	0.00128	0.00112	0.00181	0.00118	0.00089	0.00076
363	0	0.00126	0.0011	0.00178	0.00116	0.00088	0.00075
364	0	0.00124	0.00109	0.00176	0.00114	0.00087	0.00074
365	0	0.00122	0.00107	0.00173	0.00112	0.00086	0.00073
366	0	0.00121	0.00105	0.0017	0.00111	0.00084	0.00072
367	0	0.00119	0.00104	0.00168	0.00109	0.00083	0.00071
368	0	0.00117	0.00102	0.00165	0.00107	0.00082	0.0007
369	0	0.00115	0.00101	0.00163	0.00106	0.0008	0.00069
370	0	0.00114	0.00099	0.00161	0.00104	0.00079	0.00068
371	0	0.00112	0.00098	0.00158	0.00103	0.00078	0.00067
372	0	0.0011	0.00096	0.00156	0.00101	0.00077	0.00066
373	0	0.00108	0.00095	0.00153	0.001	0.00076	0.00065
374	0	0.00107	0.00093	0.00151	0.00098	0.00075	0.00064
375	0	0.00105	0.00092	0.00149	0.00097	0.00074	0.00063
376	0	0.00104	0.00091	0.00147	0.00095	0.00072	0.00062
377	0	0.00102	0.00089	0.00144	0.00094	0.00071	0.00061
378	0	0.00101	0.00088	0.00142	0.00092	0.0007	0.0006
379	0	0.00099	0.00087	0.0014	0.00091	0.00069	0.00059
380	0	0.00098	0.00085	0.00138	0.0009	0.00068	0.00058
381	0	0.00096	0.00084	0.00136	0.00088	0.00067	0.00057
382	0	0.00095	0.00083	0.00134	0.00087	0.00066	0.00056
383	0	0.00093	0.00082	0.00132	0.00086	0.00065	0.00056
384	0	0.00092	0.0008	0.0013	0.00084	0.00064	0.00055
385	0	0.00091	0.00079	0.00128	0.00083	0.00063	0.00054
386	0	0.00089	0.00078	0.00126	0.00082	0.00062	0.00053
387	0	0.00088	0.00077	0.00124	0.00081	0.00061	0.00052
388	0	0.00087	0.00076	0.00122	0.00079	0.0006	0.00052
389	0	0.00085	0.00074	0.00121	0.00078	0.0006	0.00051
390	0	0.00084	0.00073	0.00119	0.00077	0.00059	0.0005
391	0	0.00083	0.00072	0.00117	0.00076	0.00058	0.00049
392	0	0.00081	0.00071	0.00115	0.00075	0.00057	0.00049
393	0	0.0008	0.0007	0.00113	0.00074	0.00056	0.00048
394	0	0.00079	0.00069	0.00112	0.00073	0.00055	0.00047
395	0	0.00078	0.00068	0.0011	0.00071	0.00054	0.00046
396	0	0.00077	0.00067	0.00108	0.0007	0.00054	0.00046
397	0	0.00076	0.00066	0.00107	0.00069	0.00053	0.00045
398	0	0.00074	0.00065	0.00105	0.00068	0.00052	0.00044
399	0	0.00073	0.00064	0.00104	0.00067	0.00051	0.00044
400	0	0.00072	0.00063	0.00102	0.00066	0.0005	0.00043

## Sheet: ROI 4  
Matlab data									Raw data
0	1	0	0	0	0	0	0		after normalization
1	0.95444	0.03284	0.00859	0.00186	0.00031	4e-05	0			ROI 1(Top)	ROI 2	ROI 3	ROI 4	ROI 5	ROI 6	ROI 7(Excretion)
2	0.91095	0.04963	0.02275	0.00917	0.00292	0.00071	3e-05		0	1	0.000365053	0.000656137	0.000473075	8.40296e-05	3.71834e-05	0
3	0.86944	0.0584	0.03488	0.01945	0.00885	0.00304	0.00017		15	0	0.064416	0.0157506	0.0190412	0.00287481	0.00292165	0.000955148
4	0.82983	0.064	0.0438	0.02973	0.01704	0.00728	0.00059		30	0	0.0938131	0.0320244	0.0369354	0.01163	0.0107503	0.00437027
5	0.79202	0.06896	0.05045	0.03864	0.0259	0.01289	0.0014		45	0	0.0999081	0.0436059	0.045895	0.0210149	0.0185781	0.00903841
6	0.75593	0.07419	0.05594	0.04604	0.03434	0.01904	0.00263		60	0	0.0907357	0.0527917	0.0531326	0.0293378	0.0252393	0.0157335
7	0.72149	0.07972	0.061	0.05234	0.04193	0.02507	0.00425		75	0	0.0809526	0.0569626	0.0570883	0.0359073	0.0326657	0.0225883
8	0.68861	0.08528	0.06591	0.05796	0.04866	0.03066	0.00619		90	0	0.0699841	0.0593211	0.0578121	0.0411554	0.0388878	0.0283129
9	0.65724	0.09058	0.07069	0.06319	0.05471	0.03573	0.00836		105	0	0.0614224	0.0582039	0.053482	0.0398958	0.0416225	0.0335339
10	0.62729	0.09549	0.07525	0.06813	0.06025	0.04034	0.01071		120	0	0.0524297	0.052891	0.0503873	0.0447982	0.0429397	0.0390743
11	0.59871	0.09996	0.07952	0.07279	0.06541	0.04457	0.01316
12	0.57143	0.10403	0.08347	0.07717	0.07024	0.04849	0.01569
13	0.54539	0.10773	0.0871	0.08123	0.07475	0.05214	0.01825
14	0.52054	0.11112	0.09042	0.08499	0.07894	0.05554	0.02081
15	0.49682	0.11422	0.09345	0.08844	0.08282	0.0587	0.02337
16	0.47419	0.11705	0.09623	0.0916	0.08641	0.06163	0.02589
17	0.45258	0.11962	0.09877	0.0945	0.0897	0.06433	0.02837
18	0.43196	0.12195	0.10108	0.09715	0.09272	0.06682	0.03078
19	0.41228	0.12404	0.10317	0.09957	0.09549	0.06911	0.03312
20	0.39349	0.12592	0.10506	0.10176	0.09801	0.0712	0.03538
21	0.37556	0.12758	0.10675	0.10375	0.10031	0.07311	0.03755
22	0.35845	0.12904	0.10826	0.10553	0.10239	0.07485	0.03963
23	0.34212	0.13032	0.10959	0.10712	0.10427	0.07642	0.04161
24	0.32653	0.13142	0.11076	0.10854	0.10595	0.07784	0.04349
25	0.31165	0.13236	0.11178	0.10979	0.10745	0.07912	0.04527
26	0.29745	0.13313	0.11265	0.11088	0.10878	0.08026	0.04695
27	0.2839	0.13377	0.11338	0.11182	0.10995	0.08127	0.04853
28	0.27096	0.13426	0.11398	0.11262	0.11096	0.08215	0.05
29	0.25862	0.13462	0.11446	0.11328	0.11182	0.08292	0.05138
30	0.24683	0.13486	0.11483	0.11382	0.11255	0.08358	0.05266
31	0.23559	0.13498	0.11508	0.11424	0.11315	0.08414	0.05384
32	0.22485	0.13499	0.11524	0.11455	0.11363	0.0846	0.05493
33	0.21461	0.1349	0.11529	0.11475	0.11399	0.08497	0.05593
34	0.20483	0.13472	0.11526	0.11486	0.11425	0.08525	0.05684
35	0.1955	0.13444	0.11514	0.11487	0.1144	0.08545	0.05767
36	0.18659	0.13408	0.11495	0.1148	0.11446	0.08557	0.05841
37	0.17809	0.13364	0.11468	0.11464	0.11443	0.08562	0.05908
38	0.16997	0.13313	0.11434	0.11441	0.11431	0.08561	0.05967
39	0.16223	0.13255	0.11393	0.1141	0.11412	0.08553	0.06019
40	0.15484	0.13191	0.11346	0.11373	0.11385	0.08539	0.06064
41	0.14778	0.13121	0.11294	0.1133	0.11351	0.0852	0.06102
42	0.14105	0.13045	0.11237	0.1128	0.11311	0.08495	0.06134
43	0.13462	0.12964	0.11174	0.11226	0.11265	0.08466	0.06159
44	0.12849	0.12878	0.11107	0.11166	0.11213	0.08432	0.06179
45	0.12263	0.12788	0.11036	0.11101	0.11156	0.08393	0.06194
46	0.11705	0.12693	0.10961	0.11033	0.11094	0.08351	0.06203
47	0.11171	0.12595	0.10882	0.1096	0.11028	0.08305	0.06208
48	0.10662	0.12494	0.108	0.10883	0.10957	0.08256	0.06207
49	0.10176	0.12389	0.10715	0.10803	0.10883	0.08203	0.06203
50	0.09713	0.12282	0.10627	0.10719	0.10805	0.08148	0.06194
51	0.0927	0.12172	0.10536	0.10633	0.10723	0.0809	0.06181
52	0.08848	0.12059	0.10443	0.10544	0.10639	0.08029	0.06165
53	0.08445	0.11944	0.10348	0.10453	0.10551	0.07966	0.06145
54	0.0806	0.11828	0.10251	0.10359	0.10461	0.07901	0.06122
55	0.07693	0.11709	0.10152	0.10263	0.10369	0.07834	0.06096
56	0.07342	0.11589	0.10052	0.10166	0.10275	0.07765	0.06067
57	0.07008	0.11468	0.0995	0.10066	0.10178	0.07695	0.06035
58	0.06688	0.11346	0.09847	0.09966	0.1008	0.07623	0.06001
59	0.06384	0.11222	0.09743	0.09864	0.09981	0.0755	0.05964
60	0.06093	0.11098	0.09638	0.0976	0.0988	0.07475	0.05925
61	0.05815	0.10973	0.09532	0.09656	0.09777	0.074	0.05884
62	0.0555	0.10847	0.09426	0.09551	0.09674	0.07323	0.05842
63	0.05297	0.10721	0.09319	0.09445	0.0957	0.07246	0.05797
64	0.05056	0.10595	0.09211	0.09339	0.09465	0.07168	0.05751
65	0.04826	0.10468	0.09103	0.09232	0.09359	0.0709	0.05704
66	0.04606	0.10342	0.08995	0.09125	0.09253	0.07011	0.05655
67	0.04396	0.10215	0.08887	0.09017	0.09146	0.06931	0.05605
68	0.04195	0.10088	0.08779	0.0891	0.09039	0.06852	0.05554
69	0.04004	0.09962	0.08671	0.08802	0.08932	0.06772	0.05502
70	0.03822	0.09836	0.08563	0.08694	0.08824	0.06691	0.05449
71	0.03648	0.0971	0.08455	0.08586	0.08717	0.06611	0.05395
72	0.03482	0.09585	0.08347	0.08479	0.0861	0.06531	0.0534
73	0.03323	0.0946	0.0824	0.08371	0.08502	0.0645	0.05285
74	0.03171	0.09335	0.08133	0.08264	0.08395	0.0637	0.05229
75	0.03027	0.09212	0.08027	0.08158	0.08289	0.0629	0.05173
76	0.02889	0.09089	0.07921	0.08051	0.08182	0.0621	0.05116
77	0.02757	0.08966	0.07815	0.07946	0.08076	0.0613	0.05059
78	0.02632	0.08845	0.0771	0.0784	0.0797	0.06051	0.05001
79	0.02512	0.08724	0.07606	0.07735	0.07865	0.05972	0.04944
80	0.02397	0.08604	0.07503	0.07631	0.0776	0.05893	0.04886
81	0.02288	0.08485	0.074	0.07528	0.07656	0.05815	0.04828
82	0.02184	0.08367	0.07298	0.07425	0.07553	0.05737	0.0477
83	0.02084	0.0825	0.07197	0.07323	0.0745	0.05659	0.04712
84	0.01989	0.08134	0.07096	0.07222	0.07348	0.05582	0.04654
85	0.01899	0.08018	0.06997	0.07121	0.07247	0.05506	0.04596
86	0.01812	0.07904	0.06898	0.07022	0.07146	0.0543	0.04538
87	0.0173	0.07791	0.068	0.06923	0.07047	0.05355	0.04481
88	0.01651	0.07679	0.06703	0.06825	0.06948	0.0528	0.04423
89	0.01576	0.07568	0.06607	0.06728	0.0685	0.05206	0.04366
90	0.01504	0.07459	0.06512	0.06631	0.06752	0.05133	0.04309
91	0.01435	0.0735	0.06417	0.06536	0.06656	0.0506	0.04252
92	0.0137	0.07242	0.06324	0.06442	0.06561	0.04988	0.04195
93	0.01308	0.07136	0.06232	0.06348	0.06466	0.04916	0.04139
94	0.01248	0.07031	0.06141	0.06256	0.06372	0.04845	0.04083
95	0.01191	0.06927	0.0605	0.06164	0.0628	0.04775	0.04028
96	0.01137	0.06824	0.05961	0.06074	0.06188	0.04706	0.03973
97	0.01085	0.06722	0.05873	0.05984	0.06098	0.04637	0.03918
98	0.01036	0.06622	0.05785	0.05896	0.06008	0.04569	0.03863
99	0.00988	0.06523	0.05699	0.05808	0.05919	0.04502	0.0381
100	0.00943	0.06425	0.05614	0.05722	0.05831	0.04436	0.03756
101	0.009	0.06328	0.05529	0.05636	0.05745	0.0437	0.03703
102	0.00859	0.06232	0.05446	0.05552	0.05659	0.04305	0.03651
103	0.0082	0.06137	0.05364	0.05468	0.05574	0.04241	0.03599
104	0.00783	0.06044	0.05282	0.05386	0.05491	0.04177	0.03547
105	0.00747	0.05952	0.05202	0.05304	0.05408	0.04115	0.03496
106	0.00713	0.05861	0.05123	0.05224	0.05326	0.04053	0.03445
107	0.00681	0.05771	0.05045	0.05144	0.05245	0.03992	0.03395
108	0.0065	0.05682	0.04968	0.05066	0.05166	0.03931	0.03346
109	0.0062	0.05595	0.04891	0.04988	0.05087	0.03871	0.03297
110	0.00592	0.05509	0.04816	0.04912	0.05009	0.03813	0.03248
111	0.00565	0.05423	0.04742	0.04837	0.04933	0.03754	0.032
112	0.00539	0.05339	0.04669	0.04762	0.04857	0.03697	0.03153
113	0.00515	0.05257	0.04596	0.04689	0.04782	0.0364	0.03106
114	0.00491	0.05175	0.04525	0.04616	0.04709	0.03584	0.0306
115	0.00469	0.05094	0.04455	0.04545	0.04636	0.03529	0.03014
116	0.00447	0.05015	0.04385	0.04474	0.04564	0.03475	0.02969
117	0.00427	0.04936	0.04317	0.04405	0.04494	0.03421	0.02924
118	0.00407	0.04859	0.0425	0.04336	0.04424	0.03368	0.0288
119	0.00389	0.04783	0.04183	0.04268	0.04355	0.03315	0.02836
120	0.00371	0.04708	0.04118	0.04202	0.04287	0.03264	0.02793
121	0.00354	0.04634	0.04053	0.04136	0.0422	0.03213	0.02751
122	0.00338	0.04561	0.03989	0.04071	0.04154	0.03163	0.02709
123	0.00323	0.04489	0.03926	0.04007	0.04089	0.03113	0.02667
124	0.00308	0.04418	0.03865	0.03944	0.04025	0.03065	0.02626
125	0.00294	0.04348	0.03804	0.03882	0.03961	0.03016	0.02586
126	0.00281	0.04279	0.03743	0.03821	0.03899	0.02969	0.02546
127	0.00268	0.04211	0.03684	0.0376	0.03838	0.02922	0.02507
128	0.00256	0.04144	0.03626	0.03701	0.03777	0.02876	0.02468
129	0.00244	0.04078	0.03568	0.03642	0.03717	0.02831	0.0243
130	0.00233	0.04014	0.03512	0.03584	0.03658	0.02786	0.02392
131	0.00222	0.0395	0.03456	0.03527	0.03601	0.02742	0.02355
132	0.00212	0.03887	0.03401	0.03471	0.03543	0.02699	0.02318
133	0.00202	0.03825	0.03347	0.03416	0.03487	0.02656	0.02282
134	0.00193	0.03763	0.03293	0.03362	0.03432	0.02614	0.02246
135	0.00184	0.03703	0.03241	0.03308	0.03377	0.02572	0.02211
136	0.00176	0.03644	0.03189	0.03255	0.03323	0.02531	0.02176
137	0.00168	0.03586	0.03138	0.03203	0.0327	0.02491	0.02142
138	0.0016	0.03528	0.03087	0.03152	0.03218	0.02451	0.02108
139	0.00153	0.03472	0.03038	0.03102	0.03167	0.02412	0.02075
140	0.00146	0.03416	0.02989	0.03052	0.03116	0.02373	0.02042
141	0.00139	0.03361	0.02941	0.03003	0.03066	0.02335	0.0201
142	0.00133	0.03307	0.02894	0.02955	0.03017	0.02298	0.01978
143	0.00127	0.03254	0.02847	0.02907	0.02968	0.02261	0.01947
144	0.00121	0.03201	0.02802	0.02861	0.02921	0.02225	0.01916
145	0.00116	0.0315	0.02757	0.02815	0.02874	0.02189	0.01886
146	0.0011	0.03099	0.02712	0.02769	0.02828	0.02154	0.01856
147	0.00105	0.03049	0.02668	0.02725	0.02782	0.02119	0.01826
148	0.00101	0.02999	0.02625	0.02681	0.02737	0.02085	0.01797
149	0.00096	0.02951	0.02583	0.02638	0.02693	0.02052	0.01768
150	0.00092	0.02903	0.02541	0.02595	0.0265	0.02019	0.0174
151	0.00087	0.02856	0.025	0.02553	0.02607	0.01986	0.01712
152	0.00083	0.0281	0.0246	0.02512	0.02565	0.01954	0.01685
153	0.0008	0.02765	0.0242	0.02471	0.02523	0.01922	0.01658
154	0.00076	0.0272	0.02381	0.02431	0.02483	0.01891	0.01631
155	0.00073	0.02676	0.02342	0.02392	0.02443	0.01861	0.01605
156	0.00069	0.02632	0.02304	0.02353	0.02403	0.01831	0.01579
157	0.00066	0.0259	0.02267	0.02315	0.02364	0.01801	0.01554
158	0.00063	0.02547	0.0223	0.02277	0.02326	0.01772	0.01529
159	0.0006	0.02506	0.02194	0.0224	0.02288	0.01743	0.01504
160	0.00057	0.02465	0.02158	0.02204	0.02251	0.01715	0.0148
161	0.00055	0.02425	0.02123	0.02168	0.02214	0.01687	0.01456
162	0.00052	0.02386	0.02089	0.02133	0.02179	0.0166	0.01433
163	0.0005	0.02347	0.02055	0.02098	0.02143	0.01633	0.0141
164	0.00048	0.02309	0.02021	0.02064	0.02108	0.01606	0.01387
165	0.00046	0.02271	0.01988	0.02031	0.02074	0.0158	0.01365
166	0.00043	0.02234	0.01956	0.01998	0.0204	0.01555	0.01343
167	0.00041	0.02198	0.01924	0.01965	0.02007	0.01529	0.01321
168	0.0004	0.02162	0.01893	0.01933	0.01974	0.01504	0.01299
169	0.00038	0.02127	0.01862	0.01902	0.01942	0.0148	0.01278
170	0.00036	0.02092	0.01832	0.01871	0.01911	0.01456	0.01258
171	0.00034	0.02058	0.01802	0.0184	0.0188	0.01432	0.01237
172	0.00033	0.02024	0.01772	0.0181	0.01849	0.01409	0.01217
173	0.00031	0.01991	0.01743	0.01781	0.01819	0.01386	0.01198
174	0.0003	0.01959	0.01715	0.01752	0.01789	0.01363	0.01178
175	0.00029	0.01927	0.01687	0.01723	0.0176	0.01341	0.01159
176	0.00027	0.01895	0.01659	0.01695	0.01731	0.01319	0.0114
177	0.00026	0.01864	0.01632	0.01667	0.01703	0.01298	0.01122
178	0.00025	0.01834	0.01606	0.0164	0.01675	0.01276	0.01103
179	0.00024	0.01804	0.01579	0.01613	0.01648	0.01256	0.01085
180	0.00023	0.01774	0.01553	0.01587	0.01621	0.01235	0.01068
181	0.00022	0.01745	0.01528	0.01561	0.01594	0.01215	0.0105
182	0.00021	0.01717	0.01503	0.01535	0.01568	0.01195	0.01033
183	0.0002	0.01689	0.01479	0.0151	0.01543	0.01176	0.01016
184	0.00019	0.01661	0.01454	0.01486	0.01517	0.01156	0.01
185	0.00018	0.01634	0.01431	0.01461	0.01493	0.01137	0.00984
186	0.00017	0.01607	0.01407	0.01437	0.01468	0.01119	0.00968
187	0.00016	0.01581	0.01384	0.01414	0.01444	0.011	0.00952
188	0.00016	0.01555	0.01361	0.01391	0.01421	0.01082	0.00936
189	0.00015	0.01529	0.01339	0.01368	0.01397	0.01065	0.00921
190	0.00014	0.01504	0.01317	0.01345	0.01374	0.01047	0.00906
191	0.00014	0.0148	0.01296	0.01323	0.01352	0.0103	0.00891
192	0.00013	0.01455	0.01274	0.01302	0.0133	0.01013	0.00877
193	0.00012	0.01432	0.01253	0.0128	0.01308	0.00997	0.00862
194	0.00012	0.01408	0.01233	0.01259	0.01287	0.0098	0.00848
195	0.00011	0.01385	0.01213	0.01239	0.01265	0.00964	0.00834
196	0.00011	0.01362	0.01193	0.01218	0.01245	0.00949	0.00821
197	0.0001	0.0134	0.01173	0.01198	0.01224	0.00933	0.00807
198	0.0001	0.01318	0.01154	0.01179	0.01204	0.00918	0.00794
199	9e-05	0.01296	0.01135	0.0116	0.01184	0.00903	0.00781
200	9e-05	0.01275	0.01116	0.0114	0.01165	0.00888	0.00768
201	8e-05	0.01254	0.01098	0.01122	0.01146	0.00873	0.00756
202	8e-05	0.01233	0.0108	0.01103	0.01127	0.00859	0.00743
203	8e-05	0.01213	0.01062	0.01085	0.01109	0.00845	0.00731
204	7e-05	0.01193	0.01045	0.01067	0.0109	0.00831	0.00719
205	7e-05	0.01174	0.01028	0.0105	0.01073	0.00817	0.00707
206	7e-05	0.01154	0.01011	0.01033	0.01055	0.00804	0.00696
207	6e-05	0.01135	0.00994	0.01016	0.01038	0.00791	0.00684
208	6e-05	0.01117	0.00978	0.00999	0.01021	0.00778	0.00673
209	6e-05	0.01098	0.00962	0.00983	0.01004	0.00765	0.00662
210	6e-05	0.0108	0.00946	0.00966	0.00987	0.00752	0.00651
211	5e-05	0.01063	0.00931	0.00951	0.00971	0.0074	0.00641
212	5e-05	0.01045	0.00915	0.00935	0.00955	0.00728	0.0063
213	5e-05	0.01028	0.009	0.0092	0.00939	0.00716	0.0062
214	5e-05	0.01011	0.00885	0.00905	0.00924	0.00704	0.0061
215	4e-05	0.00995	0.00871	0.0089	0.00909	0.00693	0.006
216	4e-05	0.00978	0.00857	0.00875	0.00894	0.00681	0.0059
217	4e-05	0.00962	0.00842	0.00861	0.00879	0.0067	0.0058
218	4e-05	0.00946	0.00829	0.00847	0.00865	0.00659	0.00571
219	4e-05	0.00931	0.00815	0.00833	0.00851	0.00648	0.00561
220	4e-05	0.00915	0.00802	0.00819	0.00837	0.00638	0.00552
221	3e-05	0.009	0.00788	0.00805	0.00823	0.00627	0.00543
222	3e-05	0.00886	0.00775	0.00792	0.00809	0.00617	0.00534
223	3e-05	0.00871	0.00763	0.00779	0.00796	0.00607	0.00525
224	3e-05	0.00857	0.0075	0.00766	0.00783	0.00597	0.00517
225	3e-05	0.00843	0.00738	0.00754	0.0077	0.00587	0.00508
226	3e-05	0.00829	0.00726	0.00741	0.00757	0.00577	0.005
227	3e-05	0.00815	0.00714	0.00729	0.00745	0.00568	0.00492
228	2e-05	0.00802	0.00702	0.00717	0.00733	0.00558	0.00483
229	2e-05	0.00789	0.0069	0.00705	0.00721	0.00549	0.00475
230	2e-05	0.00776	0.00679	0.00694	0.00709	0.0054	0.00468
231	2e-05	0.00763	0.00668	0.00682	0.00697	0.00531	0.0046
232	2e-05	0.0075	0.00657	0.00671	0.00686	0.00523	0.00452
233	2e-05	0.00738	0.00646	0.0066	0.00674	0.00514	0.00445
234	2e-05	0.00726	0.00636	0.00649	0.00663	0.00505	0.00438
235	2e-05	0.00714	0.00625	0.00639	0.00652	0.00497	0.0043
236	2e-05	0.00702	0.00615	0.00628	0.00642	0.00489	0.00423
237	2e-05	0.0069	0.00605	0.00618	0.00631	0.00481	0.00416
238	2e-05	0.00679	0.00595	0.00608	0.00621	0.00473	0.0041
239	1e-05	0.00668	0.00585	0.00598	0.0061	0.00465	0.00403
240	1e-05	0.00657	0.00575	0.00588	0.006	0.00458	0.00396
241	1e-05	0.00646	0.00566	0.00578	0.00591	0.0045	0.0039
242	1e-05	0.00636	0.00557	0.00569	0.00581	0.00443	0.00383
243	1e-05	0.00625	0.00547	0.00559	0.00571	0.00435	0.00377
244	1e-05	0.00615	0.00538	0.0055	0.00562	0.00428	0.00371
245	1e-05	0.00605	0.00529	0.00541	0.00553	0.00421	0.00365
246	1e-05	0.00595	0.00521	0.00532	0.00544	0.00414	0.00359
247	1e-05	0.00585	0.00512	0.00523	0.00535	0.00407	0.00353
248	1e-05	0.00575	0.00504	0.00515	0.00526	0.00401	0.00347
249	1e-05	0.00566	0.00495	0.00506	0.00517	0.00394	0.00341
250	1e-05	0.00556	0.00487	0.00498	0.00509	0.00388	0.00336
251	1e-05	0.00547	0.00479	0.0049	0.005	0.00381	0.0033
252	1e-05	0.00538	0.00471	0.00482	0.00492	0.00375	0.00325
253	1e-05	0.00529	0.00464	0.00474	0.00484	0.00369	0.00319
254	1e-05	0.00521	0.00456	0.00466	0.00476	0.00363	0.00314
255	1e-05	0.00512	0.00448	0.00458	0.00468	0.00357	0.00309
256	1e-05	0.00504	0.00441	0.00451	0.0046	0.00351	0.00304
257	1e-05	0.00495	0.00434	0.00443	0.00453	0.00345	0.00299
258	1e-05	0.00487	0.00427	0.00436	0.00445	0.00339	0.00294
259	1e-05	0.00479	0.0042	0.00429	0.00438	0.00334	0.00289
260	1e-05	0.00471	0.00413	0.00422	0.00431	0.00328	0.00284
261	1e-05	0.00464	0.00406	0.00415	0.00424	0.00323	0.0028
262	0	0.00456	0.00399	0.00408	0.00417	0.00318	0.00275
263	0	0.00448	0.00393	0.00401	0.0041	0.00312	0.00271
264	0	0.00441	0.00386	0.00395	0.00403	0.00307	0.00266
265	0	0.00434	0.0038	0.00388	0.00396	0.00302	0.00262
266	0	0.00427	0.00374	0.00382	0.0039	0.00297	0.00257
267	0	0.0042	0.00367	0.00375	0.00384	0.00292	0.00253
268	0	0.00413	0.00361	0.00369	0.00377	0.00287	0.00249
269	0	0.00406	0.00355	0.00363	0.00371	0.00283	0.00245
270	0	0.00399	0.0035	0.00357	0.00365	0.00278	0.00241
271	0	0.00393	0.00344	0.00351	0.00359	0.00274	0.00237
272	0	0.00386	0.00338	0.00345	0.00353	0.00269	0.00233
273	0	0.0038	0.00333	0.0034	0.00347	0.00265	0.00229
274	0	0.00374	0.00327	0.00334	0.00341	0.0026	0.00225
275	0	0.00367	0.00322	0.00329	0.00336	0.00256	0.00222
276	0	0.00361	0.00316	0.00323	0.0033	0.00252	0.00218
277	0	0.00355	0.00311	0.00318	0.00325	0.00248	0.00214
278	0	0.0035	0.00306	0.00313	0.00319	0.00243	0.00211
279	0	0.00344	0.00301	0.00308	0.00314	0.00239	0.00207
280	0	0.00338	0.00296	0.00303	0.00309	0.00236	0.00204
281	0	0.00333	0.00291	0.00298	0.00304	0.00232	0.00201
282	0	0.00327	0.00286	0.00293	0.00299	0.00228	0.00197
283	0	0.00322	0.00282	0.00288	0.00294	0.00224	0.00194
284	0	0.00316	0.00277	0.00283	0.00289	0.0022	0.00191
285	0	0.00311	0.00272	0.00278	0.00284	0.00217	0.00188
286	0	0.00306	0.00268	0.00274	0.0028	0.00213	0.00185
287	0	0.00301	0.00264	0.00269	0.00275	0.0021	0.00182
288	0	0.00296	0.00259	0.00265	0.00271	0.00206	0.00179
289	0	0.00291	0.00255	0.0026	0.00266	0.00203	0.00176
290	0	0.00286	0.00251	0.00256	0.00262	0.00199	0.00173
291	0	0.00282	0.00247	0.00252	0.00257	0.00196	0.0017
292	0	0.00277	0.00243	0.00248	0.00253	0.00193	0.00167
293	0	0.00272	0.00239	0.00244	0.00249	0.0019	0.00164
294	0	0.00268	0.00235	0.0024	0.00245	0.00187	0.00162
295	0	0.00264	0.00231	0.00236	0.00241	0.00184	0.00159
296	0	0.00259	0.00227	0.00232	0.00237	0.00181	0.00156
297	0	0.00255	0.00223	0.00228	0.00233	0.00178	0.00154
298	0	0.00251	0.0022	0.00224	0.00229	0.00175	0.00151
299	0	0.00247	0.00216	0.00221	0.00225	0.00172	0.00149
300	0	0.00243	0.00212	0.00217	0.00222	0.00169	0.00146
301	0	0.00239	0.00209	0.00213	0.00218	0.00166	0.00144
302	0	0.00235	0.00205	0.0021	0.00214	0.00163	0.00142
303	0	0.00231	0.00202	0.00206	0.00211	0.00161	0.00139
304	0	0.00227	0.00199	0.00203	0.00207	0.00158	0.00137
305	0	0.00223	0.00195	0.002	0.00204	0.00155	0.00135
306	0	0.0022	0.00192	0.00196	0.00201	0.00153	0.00132
307	0	0.00216	0.00189	0.00193	0.00197	0.0015	0.0013
308	0	0.00212	0.00186	0.0019	0.00194	0.00148	0.00128
309	0	0.00209	0.00183	0.00187	0.00191	0.00145	0.00126
310	0	0.00205	0.0018	0.00184	0.00188	0.00143	0.00124
311	0	0.00202	0.00177	0.00181	0.00185	0.00141	0.00122
312	0	0.00199	0.00174	0.00178	0.00182	0.00138	0.0012
313	0	0.00195	0.00171	0.00175	0.00179	0.00136	0.00118
314	0	0.00192	0.00168	0.00172	0.00176	0.00134	0.00116
315	0	0.00189	0.00166	0.00169	0.00173	0.00132	0.00114
316	0	0.00186	0.00163	0.00166	0.0017	0.0013	0.00112
317	0	0.00183	0.0016	0.00164	0.00167	0.00127	0.0011
318	0	0.0018	0.00157	0.00161	0.00164	0.00125	0.00109
319	0	0.00177	0.00155	0.00158	0.00162	0.00123	0.00107
320	0	0.00174	0.00152	0.00156	0.00159	0.00121	0.00105
321	0	0.00171	0.0015	0.00153	0.00156	0.00119	0.00103
322	0	0.00168	0.00147	0.00151	0.00154	0.00117	0.00102
323	0	0.00166	0.00145	0.00148	0.00151	0.00115	0.001
324	0	0.00163	0.00143	0.00146	0.00149	0.00113	0.00098
325	0	0.0016	0.0014	0.00143	0.00146	0.00112	0.00097
326	0	0.00157	0.00138	0.00141	0.00144	0.0011	0.00095
327	0	0.00155	0.00136	0.00139	0.00142	0.00108	0.00093
328	0	0.00152	0.00133	0.00136	0.00139	0.00106	0.00092
329	0	0.0015	0.00131	0.00134	0.00137	0.00104	0.0009
330	0	0.00147	0.00129	0.00132	0.00135	0.00103	0.00089
331	0	0.00145	0.00127	0.0013	0.00132	0.00101	0.00087
332	0	0.00143	0.00125	0.00128	0.0013	0.00099	0.00086
333	0	0.0014	0.00123	0.00125	0.00128	0.00098	0.00085
334	0	0.00138	0.00121	0.00123	0.00126	0.00096	0.00083
335	0	0.00136	0.00119	0.00121	0.00124	0.00094	0.00082
336	0	0.00133	0.00117	0.00119	0.00122	0.00093	0.0008
337	0	0.00131	0.00115	0.00117	0.0012	0.00091	0.00079
338	0	0.00129	0.00113	0.00115	0.00118	0.0009	0.00078
339	0	0.00127	0.00111	0.00114	0.00116	0.00088	0.00077
340	0	0.00125	0.00109	0.00112	0.00114	0.00087	0.00075
341	0	0.00123	0.00107	0.0011	0.00112	0.00085	0.00074
342	0	0.00121	0.00106	0.00108	0.0011	0.00084	0.00073
343	0	0.00119	0.00104	0.00106	0.00109	0.00083	0.00072
344	0	0.00117	0.00102	0.00104	0.00107	0.00081	0.0007
345	0	0.00115	0.00101	0.00103	0.00105	0.0008	0.00069
346	0	0.00113	0.00099	0.00101	0.00103	0.00079	0.00068
347	0	0.00111	0.00097	0.00099	0.00102	0.00077	0.00067
348	0	0.00109	0.00096	0.00098	0.001	0.00076	0.00066
349	0	0.00107	0.00094	0.00096	0.00098	0.00075	0.00065
350	0	0.00106	0.00093	0.00095	0.00097	0.00074	0.00064
351	0	0.00104	0.00091	0.00093	0.00095	0.00072	0.00063
352	0	0.00102	0.0009	0.00091	0.00093	0.00071	0.00062
353	0	0.00101	0.00088	0.0009	0.00092	0.0007	0.00061
354	0	0.00099	0.00087	0.00088	0.0009	0.00069	0.0006
355	0	0.00097	0.00085	0.00087	0.00089	0.00068	0.00059
356	0	0.00096	0.00084	0.00086	0.00087	0.00067	0.00058
357	0	0.00094	0.00082	0.00084	0.00086	0.00066	0.00057
358	0	0.00093	0.00081	0.00083	0.00085	0.00064	0.00056
359	0	0.00091	0.0008	0.00081	0.00083	0.00063	0.00055
360	0	0.00089	0.00078	0.0008	0.00082	0.00062	0.00054
361	0	0.00088	0.00077	0.00079	0.0008	0.00061	0.00053
362	0	0.00087	0.00076	0.00077	0.00079	0.0006	0.00052
363	0	0.00085	0.00075	0.00076	0.00078	0.00059	0.00051
364	0	0.00084	0.00073	0.00075	0.00077	0.00058	0.00051
365	0	0.00082	0.00072	0.00074	0.00075	0.00057	0.0005
366	0	0.00081	0.00071	0.00072	0.00074	0.00056	0.00049
367	0	0.0008	0.0007	0.00071	0.00073	0.00055	0.00048
368	0	0.00078	0.00069	0.0007	0.00072	0.00055	0.00047
369	0	0.00077	0.00067	0.00069	0.0007	0.00054	0.00047
370	0	0.00076	0.00066	0.00068	0.00069	0.00053	0.00046
371	0	0.00075	0.00065	0.00067	0.00068	0.00052	0.00045
372	0	0.00073	0.00064	0.00066	0.00067	0.00051	0.00044
373	0	0.00072	0.00063	0.00065	0.00066	0.0005	0.00044
374	0	0.00071	0.00062	0.00063	0.00065	0.00049	0.00043
375	0	0.0007	0.00061	0.00062	0.00064	0.00049	0.00042
376	0	0.00069	0.0006	0.00061	0.00063	0.00048	0.00041
377	0	0.00067	0.00059	0.0006	0.00062	0.00047	0.00041
378	0	0.00066	0.00058	0.00059	0.00061	0.00046	0.0004
379	0	0.00065	0.00057	0.00058	0.0006	0.00045	0.00039
380	0	0.00064	0.00056	0.00057	0.00059	0.00045	0.00039
381	0	0.00063	0.00055	0.00056	0.00058	0.00044	0.00038
382	0	0.00062	0.00054	0.00056	0.00057	0.00043	0.00037
383	0	0.00061	0.00053	0.00055	0.00056	0.00043	0.00037
384	0	0.0006	0.00053	0.00054	0.00055	0.00042	0.00036
385	0	0.00059	0.00052	0.00053	0.00054	0.00041	0.00036
386	0	0.00058	0.00051	0.00052	0.00053	0.0004	0.00035
387	0	0.00057	0.0005	0.00051	0.00052	0.0004	0.00034
388	0	0.00056	0.00049	0.0005	0.00051	0.00039	0.00034
389	0	0.00055	0.00048	0.00049	0.00051	0.00039	0.00033
390	0	0.00054	0.00048	0.00049	0.0005	0.00038	0.00033
391	0	0.00053	0.00047	0.00048	0.00049	0.00037	0.00032
392	0	0.00053	0.00046	0.00047	0.00048	0.00037	0.00032
393	0	0.00052	0.00045	0.00046	0.00047	0.00036	0.00031
394	0	0.00051	0.00045	0.00046	0.00046	0.00035	0.00031
395	0	0.0005	0.00044	0.00045	0.00046	0.00035	0.0003
396	0	0.00049	0.00043	0.00044	0.00045	0.00034	0.0003
397	0	0.00048	0.00042	0.00043	0.00044	0.00034	0.00029
398	0	0.00048	0.00042	0.00043	0.00044	0.00033	0.00029
399	0	0.00047	0.00041	0.00042	0.00043	0.00033	0.00028
400	0	0.00046	0.0004	0.00041	0.00042	0.00032	0.00028

## Sheet: ROI 5 
Matlab data									Raw data
0	1	0	0	0	0	0	0		after normalization
1	0.95444	0.03284	0.00859	0.00186	0.00031	4e-05	0			ROI 1(Top)	ROI 2	ROI 3	ROI 4	ROI 5	ROI 6	ROI 7(Excretion)
2	0.91095	0.04964	0.02275	0.00917	0.00288	0.00074	3e-05		0	1	0.000365053	0.000656137	0.000473075	8.40296e-05	3.71834e-05	0
3	0.86944	0.05845	0.03489	0.01945	0.00868	0.00314	0.00018		15	0	0.064416	0.0157506	0.0190412	0.00287481	0.00292165	0.000955148
4	0.82983	0.06413	0.04385	0.02975	0.01661	0.0075	0.00061		30	0	0.0938131	0.0320244	0.0369354	0.01163	0.0107503	0.00437027
5	0.79202	0.0692	0.05055	0.03868	0.02514	0.01321	0.00144		45	0	0.0999081	0.0436059	0.045895	0.0210149	0.0185781	0.00903841
6	0.75593	0.07455	0.05612	0.04614	0.03322	0.01944	0.0027		60	0	0.0907357	0.0527917	0.0531326	0.0293378	0.0252393	0.0157335
7	0.72149	0.08019	0.06127	0.0525	0.04045	0.02552	0.00435		75	0	0.0809526	0.0569626	0.0570883	0.0359073	0.0326657	0.0225883
8	0.68861	0.08583	0.06627	0.05821	0.04686	0.03114	0.00631		90	0	0.0699841	0.0593211	0.0578121	0.0411554	0.0388878	0.0283129
9	0.65724	0.09119	0.07112	0.06351	0.05264	0.03623	0.00852		105	0	0.0614224	0.0582039	0.053482	0.0398958	0.0416225	0.0335339
10	0.62729	0.09615	0.07574	0.06852	0.05794	0.04086	0.01089		120	0	0.0524297	0.052891	0.0503873	0.0447982	0.0429397	0.0390743
11	0.59871	0.10066	0.08006	0.07325	0.06287	0.04512	0.01337
12	0.57143	0.10477	0.08405	0.07767	0.06749	0.04906	0.01592
13	0.54539	0.10851	0.08771	0.08178	0.0718	0.05274	0.0185
14	0.52054	0.11193	0.09106	0.08558	0.07581	0.05616	0.02109
15	0.49682	0.11506	0.09413	0.08906	0.07952	0.05934	0.02367
16	0.47419	0.11792	0.09694	0.09226	0.08294	0.06228	0.02622
17	0.45258	0.12052	0.0995	0.09519	0.08608	0.065	0.02871
18	0.43196	0.12287	0.10183	0.09787	0.08896	0.0675	0.03114
19	0.41228	0.12498	0.10394	0.10031	0.0916	0.06979	0.0335
20	0.39349	0.12686	0.10584	0.10252	0.094	0.07189	0.03578
21	0.37556	0.12854	0.10755	0.10452	0.09619	0.07381	0.03796
22	0.35845	0.13001	0.10907	0.10632	0.09817	0.07555	0.04006
23	0.34212	0.13129	0.11041	0.10793	0.09995	0.07713	0.04205
24	0.32653	0.1324	0.11159	0.10935	0.10155	0.07855	0.04394
25	0.31165	0.13334	0.11261	0.11061	0.10297	0.07982	0.04573
26	0.29745	0.13412	0.11349	0.11171	0.10423	0.08096	0.04742
27	0.2839	0.13475	0.11422	0.11265	0.10533	0.08197	0.049
28	0.27096	0.13524	0.11482	0.11345	0.10629	0.08285	0.05048
29	0.25862	0.13559	0.1153	0.11411	0.1071	0.08361	0.05186
30	0.24683	0.13582	0.11566	0.11465	0.10778	0.08427	0.05314
31	0.23559	0.13594	0.11591	0.11507	0.10834	0.08482	0.05433
32	0.22485	0.13594	0.11606	0.11538	0.10879	0.08527	0.05542
33	0.21461	0.13584	0.11611	0.11557	0.10912	0.08563	0.05642
34	0.20483	0.13565	0.11607	0.11567	0.10935	0.0859	0.05734
35	0.1955	0.13536	0.11594	0.11568	0.10949	0.08609	0.05816
36	0.18659	0.13499	0.11574	0.1156	0.10953	0.08621	0.0589
37	0.17809	0.13454	0.11546	0.11543	0.10949	0.08625	0.05957
38	0.16997	0.13401	0.1151	0.11519	0.10936	0.08622	0.06016
39	0.16223	0.13342	0.11469	0.11487	0.10916	0.08613	0.06067
40	0.15484	0.13276	0.11421	0.11449	0.10889	0.08598	0.06111
41	0.14778	0.13204	0.11367	0.11404	0.10856	0.08578	0.06149
42	0.14105	0.13127	0.11309	0.11354	0.10816	0.08552	0.0618
43	0.13462	0.13044	0.11245	0.11298	0.10771	0.08521	0.06206
44	0.12849	0.12957	0.11176	0.11237	0.1072	0.08486	0.06225
45	0.12263	0.12865	0.11104	0.11171	0.10664	0.08446	0.06239
46	0.11705	0.12769	0.11027	0.11101	0.10604	0.08403	0.06248
47	0.11171	0.12669	0.10947	0.11026	0.10539	0.08356	0.06251
48	0.10662	0.12566	0.10863	0.10948	0.1047	0.08305	0.0625
49	0.10176	0.12459	0.10777	0.10867	0.10398	0.08251	0.06245
50	0.09713	0.1235	0.10687	0.10782	0.10322	0.08195	0.06235
51	0.0927	0.12238	0.10595	0.10694	0.10243	0.08135	0.06222
52	0.08848	0.12123	0.105	0.10603	0.10161	0.08073	0.06205
53	0.08445	0.12007	0.10404	0.1051	0.10076	0.08009	0.06184
54	0.0806	0.11888	0.10305	0.10415	0.09989	0.07942	0.0616
55	0.07693	0.11768	0.10205	0.10318	0.099	0.07874	0.06133
56	0.07342	0.11647	0.10103	0.10219	0.09808	0.07804	0.06103
57	0.07008	0.11523	0.09999	0.10118	0.09715	0.07732	0.0607
58	0.06688	0.11399	0.09895	0.10016	0.0962	0.07659	0.06035
59	0.06384	0.11274	0.09789	0.09912	0.09524	0.07585	0.05997
60	0.06093	0.11148	0.09683	0.09807	0.09427	0.07509	0.05958
61	0.05815	0.11021	0.09575	0.09702	0.09328	0.07432	0.05916
62	0.0555	0.10894	0.09467	0.09595	0.09228	0.07355	0.05873
63	0.05297	0.10766	0.09359	0.09488	0.09128	0.07276	0.05827
64	0.05056	0.10638	0.0925	0.0938	0.09026	0.07197	0.0578
65	0.04826	0.1051	0.09141	0.09272	0.08924	0.07117	0.05732
66	0.04606	0.10381	0.09031	0.09163	0.08822	0.07037	0.05682
67	0.04396	0.10253	0.08922	0.09054	0.08719	0.06957	0.05631
68	0.04195	0.10125	0.08812	0.08945	0.08616	0.06876	0.05579
69	0.04004	0.09997	0.08702	0.08835	0.08513	0.06794	0.05526
70	0.03822	0.09869	0.08593	0.08726	0.08409	0.06713	0.05472
71	0.03648	0.09741	0.08484	0.08617	0.08306	0.06632	0.05417
72	0.03482	0.09615	0.08375	0.08508	0.08203	0.0655	0.05362
73	0.03323	0.09488	0.08266	0.08399	0.081	0.06469	0.05306
74	0.03171	0.09362	0.08158	0.08291	0.07996	0.06388	0.05249
75	0.03027	0.09237	0.0805	0.08183	0.07894	0.06306	0.05192
76	0.02889	0.09113	0.07943	0.08076	0.07791	0.06226	0.05134
77	0.02757	0.08989	0.07836	0.07968	0.07689	0.06145	0.05076
78	0.02632	0.08866	0.0773	0.07862	0.07588	0.06064	0.05018
79	0.02512	0.08744	0.07625	0.07756	0.07487	0.05984	0.0496
80	0.02397	0.08623	0.0752	0.07651	0.07386	0.05905	0.04901
81	0.02288	0.08502	0.07416	0.07546	0.07286	0.05826	0.04842
82	0.02184	0.08383	0.07313	0.07442	0.07187	0.05747	0.04784
83	0.02084	0.08264	0.07211	0.07339	0.07088	0.05668	0.04725
84	0.01989	0.08147	0.07109	0.07236	0.0699	0.05591	0.04666
85	0.01899	0.08031	0.07009	0.07135	0.06893	0.05513	0.04607
86	0.01812	0.07915	0.06909	0.07034	0.06796	0.05437	0.04549
87	0.0173	0.07801	0.0681	0.06934	0.06701	0.05361	0.04491
88	0.01651	0.07688	0.06712	0.06835	0.06606	0.05285	0.04432
89	0.01576	0.07576	0.06615	0.06737	0.06511	0.0521	0.04374
90	0.01504	0.07465	0.06519	0.0664	0.06418	0.05136	0.04317
91	0.01435	0.07356	0.06424	0.06544	0.06326	0.05063	0.04259
92	0.0137	0.07247	0.06329	0.06448	0.06234	0.0499	0.04202
93	0.01308	0.0714	0.06236	0.06354	0.06144	0.04918	0.04145
94	0.01248	0.07034	0.06144	0.06261	0.06054	0.04846	0.04089
95	0.01191	0.06929	0.06053	0.06168	0.05965	0.04776	0.04033
96	0.01137	0.06825	0.05963	0.06077	0.05877	0.04706	0.03977
97	0.01085	0.06722	0.05874	0.05987	0.0579	0.04636	0.03922
98	0.01036	0.06621	0.05786	0.05897	0.05705	0.04568	0.03867
99	0.00988	0.06521	0.05698	0.05809	0.0562	0.045	0.03812
100	0.00943	0.06422	0.05612	0.05722	0.05536	0.04433	0.03758
101	0.009	0.06324	0.05527	0.05635	0.05452	0.04367	0.03705
102	0.00859	0.06228	0.05443	0.0555	0.0537	0.04301	0.03652
103	0.0082	0.06132	0.0536	0.05466	0.05289	0.04237	0.03599
104	0.00783	0.06038	0.05279	0.05383	0.05209	0.04173	0.03547
105	0.00747	0.05945	0.05198	0.05301	0.0513	0.04109	0.03496
106	0.00713	0.05854	0.05118	0.0522	0.05052	0.04047	0.03445
107	0.00681	0.05763	0.05039	0.0514	0.04975	0.03985	0.03394
108	0.0065	0.05674	0.04961	0.0506	0.04898	0.03924	0.03344
109	0.0062	0.05586	0.04884	0.04982	0.04823	0.03864	0.03295
110	0.00592	0.05499	0.04809	0.04905	0.04749	0.03805	0.03246
111	0.00565	0.05413	0.04734	0.04829	0.04675	0.03746	0.03198
112	0.00539	0.05329	0.0466	0.04754	0.04603	0.03689	0.0315
113	0.00515	0.05245	0.04587	0.0468	0.04532	0.03631	0.03103
114	0.00491	0.05163	0.04516	0.04607	0.04461	0.03575	0.03056
115	0.00469	0.05082	0.04445	0.04535	0.04392	0.0352	0.0301
116	0.00447	0.05002	0.04375	0.04464	0.04323	0.03465	0.02964
117	0.00427	0.04923	0.04306	0.04394	0.04256	0.03411	0.02919
118	0.00407	0.04845	0.04238	0.04325	0.04189	0.03357	0.02875
119	0.00389	0.04769	0.04172	0.04257	0.04123	0.03305	0.02831
120	0.00371	0.04693	0.04106	0.0419	0.04058	0.03253	0.02787
121	0.00354	0.04619	0.04041	0.04124	0.03994	0.03202	0.02745
122	0.00338	0.04545	0.03977	0.04059	0.03931	0.03151	0.02702
123	0.00323	0.04473	0.03913	0.03994	0.03869	0.03102	0.02661
124	0.00308	0.04402	0.03851	0.03931	0.03808	0.03053	0.02619
125	0.00294	0.04331	0.0379	0.03869	0.03747	0.03004	0.02579
126	0.00281	0.04262	0.03729	0.03807	0.03688	0.02957	0.02539
127	0.00268	0.04194	0.0367	0.03746	0.03629	0.0291	0.02499
128	0.00256	0.04127	0.03611	0.03687	0.03572	0.02863	0.0246
129	0.00244	0.04061	0.03553	0.03628	0.03515	0.02818	0.02422
130	0.00233	0.03995	0.03497	0.0357	0.03458	0.02773	0.02384
131	0.00222	0.03931	0.0344	0.03513	0.03403	0.02729	0.02346
132	0.00212	0.03868	0.03385	0.03456	0.03349	0.02685	0.02309
133	0.00202	0.03806	0.03331	0.03401	0.03295	0.02642	0.02273
134	0.00193	0.03744	0.03277	0.03346	0.03242	0.026	0.02237
135	0.00184	0.03684	0.03224	0.03292	0.0319	0.02558	0.02202
136	0.00176	0.03625	0.03172	0.03239	0.03139	0.02517	0.02167
137	0.00168	0.03566	0.03121	0.03187	0.03088	0.02476	0.02133
138	0.0016	0.03508	0.03071	0.03136	0.03039	0.02437	0.02099
139	0.00153	0.03451	0.03021	0.03085	0.0299	0.02397	0.02065
140	0.00146	0.03396	0.02972	0.03035	0.02941	0.02359	0.02032
141	0.00139	0.0334	0.02924	0.02986	0.02894	0.02321	0.02
142	0.00133	0.03286	0.02877	0.02938	0.02847	0.02283	0.01968
143	0.00127	0.03233	0.0283	0.0289	0.02801	0.02246	0.01937
144	0.00121	0.0318	0.02784	0.02843	0.02756	0.0221	0.01906
145	0.00116	0.03129	0.02739	0.02797	0.02711	0.02174	0.01875
146	0.0011	0.03078	0.02694	0.02752	0.02667	0.02139	0.01845
147	0.00105	0.03028	0.0265	0.02707	0.02624	0.02104	0.01815
148	0.00101	0.02978	0.02607	0.02663	0.02581	0.0207	0.01786
149	0.00096	0.0293	0.02565	0.0262	0.02539	0.02036	0.01758
150	0.00092	0.02882	0.02523	0.02577	0.02498	0.02003	0.01729
151	0.00087	0.02835	0.02482	0.02535	0.02457	0.01971	0.01701
152	0.00083	0.02789	0.02441	0.02494	0.02417	0.01939	0.01674
153	0.0008	0.02743	0.02402	0.02453	0.02378	0.01907	0.01647
154	0.00076	0.02698	0.02362	0.02413	0.02339	0.01876	0.0162
155	0.00073	0.02654	0.02324	0.02374	0.02301	0.01845	0.01594
156	0.00069	0.02611	0.02286	0.02335	0.02263	0.01815	0.01568
157	0.00066	0.02568	0.02248	0.02297	0.02226	0.01786	0.01543
158	0.00063	0.02526	0.02212	0.02259	0.0219	0.01756	0.01518
159	0.0006	0.02484	0.02175	0.02222	0.02154	0.01728	0.01493
160	0.00057	0.02444	0.0214	0.02186	0.02119	0.01699	0.01469
161	0.00055	0.02404	0.02105	0.0215	0.02084	0.01672	0.01445
162	0.00052	0.02364	0.0207	0.02115	0.0205	0.01644	0.01421
163	0.0005	0.02325	0.02036	0.0208	0.02016	0.01617	0.01398
164	0.00048	0.02287	0.02003	0.02046	0.01983	0.01591	0.01376
165	0.00046	0.0225	0.0197	0.02012	0.01951	0.01565	0.01353
166	0.00043	0.02213	0.01937	0.01979	0.01919	0.01539	0.01331
167	0.00041	0.02176	0.01906	0.01947	0.01887	0.01514	0.01309
168	0.0004	0.0214	0.01874	0.01915	0.01856	0.01489	0.01288
169	0.00038	0.02105	0.01843	0.01883	0.01826	0.01465	0.01267
170	0.00036	0.02071	0.01813	0.01852	0.01796	0.01441	0.01246
171	0.00034	0.02037	0.01783	0.01822	0.01766	0.01417	0.01226
172	0.00033	0.02003	0.01754	0.01792	0.01737	0.01394	0.01206
173	0.00031	0.0197	0.01725	0.01762	0.01709	0.01371	0.01186
174	0.0003	0.01938	0.01697	0.01733	0.01681	0.01348	0.01167
175	0.00029	0.01906	0.01669	0.01705	0.01653	0.01326	0.01148
176	0.00027	0.01874	0.01641	0.01677	0.01626	0.01304	0.01129
177	0.00026	0.01843	0.01614	0.01649	0.01599	0.01283	0.0111
178	0.00025	0.01813	0.01588	0.01622	0.01573	0.01262	0.01092
179	0.00024	0.01783	0.01561	0.01595	0.01547	0.01241	0.01074
180	0.00023	0.01754	0.01536	0.01569	0.01521	0.0122	0.01056
181	0.00022	0.01725	0.0151	0.01543	0.01496	0.012	0.01039
182	0.00021	0.01696	0.01485	0.01518	0.01471	0.0118	0.01022
183	0.0002	0.01668	0.01461	0.01493	0.01447	0.01161	0.01005
184	0.00019	0.01641	0.01437	0.01468	0.01423	0.01142	0.00989
185	0.00018	0.01614	0.01413	0.01444	0.014	0.01123	0.00972
186	0.00017	0.01587	0.0139	0.0142	0.01377	0.01104	0.00956
187	0.00016	0.01561	0.01367	0.01396	0.01354	0.01086	0.00941
188	0.00016	0.01535	0.01344	0.01373	0.01332	0.01068	0.00925
189	0.00015	0.01509	0.01322	0.01351	0.0131	0.01051	0.0091
190	0.00014	0.01485	0.013	0.01328	0.01288	0.01033	0.00895
191	0.00014	0.0146	0.01279	0.01306	0.01267	0.01016	0.0088
192	0.00013	0.01436	0.01257	0.01285	0.01246	0.00999	0.00866
193	0.00012	0.01412	0.01237	0.01264	0.01225	0.00983	0.00851
194	0.00012	0.01389	0.01216	0.01243	0.01205	0.00967	0.00837
195	0.00011	0.01366	0.01196	0.01222	0.01185	0.00951	0.00824
196	0.00011	0.01343	0.01176	0.01202	0.01165	0.00935	0.0081
197	0.0001	0.01321	0.01157	0.01182	0.01146	0.00919	0.00797
198	0.0001	0.01299	0.01138	0.01162	0.01127	0.00904	0.00783
199	9e-05	0.01278	0.01119	0.01143	0.01108	0.00889	0.00771
200	9e-05	0.01256	0.011	0.01124	0.0109	0.00875	0.00758
201	8e-05	0.01236	0.01082	0.01106	0.01072	0.0086	0.00745
202	8e-05	0.01215	0.01064	0.01087	0.01054	0.00846	0.00733
203	8e-05	0.01195	0.01047	0.01069	0.01037	0.00832	0.00721
204	7e-05	0.01175	0.01029	0.01052	0.0102	0.00818	0.00709
205	7e-05	0.01156	0.01012	0.01034	0.01003	0.00805	0.00697
206	7e-05	0.01137	0.00995	0.01017	0.00986	0.00791	0.00686
207	6e-05	0.01118	0.00979	0.01	0.0097	0.00778	0.00674
208	6e-05	0.01099	0.00963	0.00984	0.00954	0.00765	0.00663
209	6e-05	0.01081	0.00947	0.00967	0.00938	0.00753	0.00652
210	6e-05	0.01063	0.00931	0.00951	0.00922	0.0074	0.00641
211	5e-05	0.01045	0.00916	0.00936	0.00907	0.00728	0.00631
212	5e-05	0.01028	0.009	0.0092	0.00892	0.00716	0.0062
213	5e-05	0.01011	0.00886	0.00905	0.00877	0.00704	0.0061
214	5e-05	0.00994	0.00871	0.0089	0.00863	0.00692	0.006
215	4e-05	0.00978	0.00856	0.00875	0.00849	0.00681	0.0059
216	4e-05	0.00962	0.00842	0.00861	0.00834	0.0067	0.0058
217	4e-05	0.00946	0.00828	0.00846	0.00821	0.00658	0.00571
218	4e-05	0.0093	0.00814	0.00832	0.00807	0.00647	0.00561
219	4e-05	0.00915	0.00801	0.00818	0.00794	0.00637	0.00552
220	4e-05	0.00899	0.00788	0.00805	0.0078	0.00626	0.00543
221	3e-05	0.00884	0.00775	0.00792	0.00768	0.00616	0.00534
222	3e-05	0.0087	0.00762	0.00778	0.00755	0.00606	0.00525
223	3e-05	0.00855	0.00749	0.00765	0.00742	0.00596	0.00516
224	3e-05	0.00841	0.00737	0.00753	0.0073	0.00586	0.00508
225	3e-05	0.00827	0.00724	0.0074	0.00718	0.00576	0.00499
226	3e-05	0.00813	0.00712	0.00728	0.00706	0.00566	0.00491
227	3e-05	0.008	0.00701	0.00716	0.00694	0.00557	0.00483
228	2e-05	0.00787	0.00689	0.00704	0.00683	0.00548	0.00475
229	2e-05	0.00774	0.00678	0.00692	0.00671	0.00539	0.00467
230	2e-05	0.00761	0.00666	0.00681	0.0066	0.0053	0.00459
231	2e-05	0.00748	0.00655	0.0067	0.00649	0.00521	0.00452
232	2e-05	0.00736	0.00644	0.00658	0.00639	0.00512	0.00444
233	2e-05	0.00724	0.00634	0.00648	0.00628	0.00504	0.00437
234	2e-05	0.00711	0.00623	0.00637	0.00617	0.00495	0.0043
235	2e-05	0.007	0.00613	0.00626	0.00607	0.00487	0.00422
236	2e-05	0.00688	0.00603	0.00616	0.00597	0.00479	0.00415
237	2e-05	0.00677	0.00593	0.00606	0.00587	0.00471	0.00409
238	2e-05	0.00665	0.00583	0.00596	0.00577	0.00463	0.00402
239	1e-05	0.00654	0.00573	0.00586	0.00568	0.00456	0.00395
240	1e-05	0.00643	0.00564	0.00576	0.00558	0.00448	0.00389
241	1e-05	0.00633	0.00554	0.00566	0.00549	0.00441	0.00382
242	1e-05	0.00622	0.00545	0.00557	0.0054	0.00433	0.00376
243	1e-05	0.00612	0.00536	0.00548	0.00531	0.00426	0.0037
244	1e-05	0.00602	0.00527	0.00539	0.00522	0.00419	0.00363
245	1e-05	0.00592	0.00518	0.0053	0.00514	0.00412	0.00357
246	1e-05	0.00582	0.0051	0.00521	0.00505	0.00405	0.00351
247	1e-05	0.00572	0.00501	0.00512	0.00497	0.00399	0.00346
248	1e-05	0.00563	0.00493	0.00504	0.00488	0.00392	0.0034
249	1e-05	0.00553	0.00485	0.00495	0.0048	0.00385	0.00334
250	1e-05	0.00544	0.00477	0.00487	0.00472	0.00379	0.00329
251	1e-05	0.00535	0.00469	0.00479	0.00465	0.00373	0.00323
252	1e-05	0.00526	0.00461	0.00471	0.00457	0.00367	0.00318
253	1e-05	0.00518	0.00453	0.00463	0.00449	0.0036	0.00313
254	1e-05	0.00509	0.00446	0.00456	0.00442	0.00354	0.00307
255	1e-05	0.00501	0.00438	0.00448	0.00434	0.00349	0.00302
256	1e-05	0.00492	0.00431	0.00441	0.00427	0.00343	0.00297
257	1e-05	0.00484	0.00424	0.00433	0.0042	0.00337	0.00292
258	1e-05	0.00476	0.00417	0.00426	0.00413	0.00331	0.00287
259	1e-05	0.00468	0.0041	0.00419	0.00406	0.00326	0.00283
260	1e-05	0.0046	0.00403	0.00412	0.00399	0.00321	0.00278
261	1e-05	0.00453	0.00396	0.00405	0.00393	0.00315	0.00273
262	0	0.00445	0.0039	0.00398	0.00386	0.0031	0.00269
263	0	0.00438	0.00383	0.00392	0.0038	0.00305	0.00264
264	0	0.0043	0.00377	0.00385	0.00374	0.003	0.0026
265	0	0.00423	0.00371	0.00379	0.00367	0.00295	0.00256
266	0	0.00416	0.00365	0.00373	0.00361	0.0029	0.00251
267	0	0.00409	0.00359	0.00366	0.00355	0.00285	0.00247
268	0	0.00403	0.00353	0.0036	0.00349	0.0028	0.00243
269	0	0.00396	0.00347	0.00354	0.00344	0.00276	0.00239
270	0	0.00389	0.00341	0.00348	0.00338	0.00271	0.00235
271	0	0.00383	0.00335	0.00343	0.00332	0.00267	0.00231
272	0	0.00376	0.0033	0.00337	0.00327	0.00262	0.00227
273	0	0.0037	0.00324	0.00331	0.00321	0.00258	0.00224
274	0	0.00364	0.00319	0.00326	0.00316	0.00254	0.0022
275	0	0.00358	0.00314	0.0032	0.00311	0.00249	0.00216
276	0	0.00352	0.00308	0.00315	0.00306	0.00245	0.00213
277	0	0.00346	0.00303	0.0031	0.003	0.00241	0.00209
278	0	0.0034	0.00298	0.00305	0.00295	0.00237	0.00206
279	0	0.00335	0.00293	0.003	0.00291	0.00233	0.00202
280	0	0.00329	0.00288	0.00295	0.00286	0.00229	0.00199
281	0	0.00324	0.00284	0.0029	0.00281	0.00225	0.00196
282	0	0.00318	0.00279	0.00285	0.00276	0.00222	0.00192
283	0	0.00313	0.00274	0.0028	0.00272	0.00218	0.00189
284	0	0.00308	0.0027	0.00276	0.00267	0.00214	0.00186
285	0	0.00303	0.00265	0.00271	0.00263	0.00211	0.00183
286	0	0.00298	0.00261	0.00266	0.00258	0.00207	0.0018
287	0	0.00293	0.00256	0.00262	0.00254	0.00204	0.00177
288	0	0.00288	0.00252	0.00258	0.0025	0.002	0.00174
289	0	0.00283	0.00248	0.00253	0.00246	0.00197	0.00171
290	0	0.00278	0.00244	0.00249	0.00242	0.00194	0.00168
291	0	0.00274	0.0024	0.00245	0.00238	0.00191	0.00165
292	0	0.00269	0.00236	0.00241	0.00234	0.00187	0.00163
293	0	0.00265	0.00232	0.00237	0.0023	0.00184	0.0016
294	0	0.0026	0.00228	0.00233	0.00226	0.00181	0.00157
295	0	0.00256	0.00224	0.00229	0.00222	0.00178	0.00155
296	0	0.00252	0.00221	0.00225	0.00219	0.00175	0.00152
297	0	0.00248	0.00217	0.00222	0.00215	0.00172	0.0015
298	0	0.00243	0.00213	0.00218	0.00211	0.0017	0.00147
299	0	0.00239	0.0021	0.00214	0.00208	0.00167	0.00145
300	0	0.00235	0.00206	0.00211	0.00204	0.00164	0.00142
301	0	0.00232	0.00203	0.00207	0.00201	0.00161	0.0014
302	0	0.00228	0.00199	0.00204	0.00198	0.00159	0.00138
303	0	0.00224	0.00196	0.002	0.00194	0.00156	0.00135
304	0	0.0022	0.00193	0.00197	0.00191	0.00153	0.00133
305	0	0.00216	0.0019	0.00194	0.00188	0.00151	0.00131
306	0	0.00213	0.00186	0.00191	0.00185	0.00148	0.00129
307	0	0.00209	0.00183	0.00187	0.00182	0.00146	0.00126
308	0	0.00206	0.0018	0.00184	0.00179	0.00143	0.00124
309	0	0.00202	0.00177	0.00181	0.00176	0.00141	0.00122
310	0	0.00199	0.00174	0.00178	0.00173	0.00139	0.0012
311	0	0.00196	0.00171	0.00175	0.0017	0.00136	0.00118
312	0	0.00193	0.00169	0.00172	0.00167	0.00134	0.00116
313	0	0.00189	0.00166	0.00169	0.00164	0.00132	0.00114
314	0	0.00186	0.00163	0.00167	0.00162	0.0013	0.00112
315	0	0.00183	0.0016	0.00164	0.00159	0.00128	0.00111
316	0	0.0018	0.00158	0.00161	0.00156	0.00125	0.00109
317	0	0.00177	0.00155	0.00158	0.00154	0.00123	0.00107
318	0	0.00174	0.00152	0.00156	0.00151	0.00121	0.00105
319	0	0.00171	0.0015	0.00153	0.00149	0.00119	0.00103
320	0	0.00168	0.00147	0.00151	0.00146	0.00117	0.00102
321	0	0.00166	0.00145	0.00148	0.00144	0.00115	0.001
322	0	0.00163	0.00143	0.00146	0.00141	0.00113	0.00098
323	0	0.0016	0.0014	0.00143	0.00139	0.00111	0.00097
324	0	0.00157	0.00138	0.00141	0.00137	0.0011	0.00095
325	0	0.00155	0.00136	0.00139	0.00134	0.00108	0.00094
326	0	0.00152	0.00133	0.00136	0.00132	0.00106	0.00092
327	0	0.0015	0.00131	0.00134	0.0013	0.00104	0.0009
328	0	0.00147	0.00129	0.00132	0.00128	0.00103	0.00089
329	0	0.00145	0.00127	0.0013	0.00126	0.00101	0.00087
330	0	0.00142	0.00125	0.00127	0.00124	0.00099	0.00086
331	0	0.0014	0.00123	0.00125	0.00122	0.00098	0.00085
332	0	0.00138	0.00121	0.00123	0.00119	0.00096	0.00083
333	0	0.00135	0.00119	0.00121	0.00118	0.00094	0.00082
334	0	0.00133	0.00117	0.00119	0.00116	0.00093	0.0008
335	0	0.00131	0.00115	0.00117	0.00114	0.00091	0.00079
336	0	0.00129	0.00113	0.00115	0.00112	0.0009	0.00078
337	0	0.00127	0.00111	0.00113	0.0011	0.00088	0.00076
338	0	0.00124	0.00109	0.00111	0.00108	0.00087	0.00075
339	0	0.00122	0.00107	0.0011	0.00106	0.00085	0.00074
340	0	0.0012	0.00105	0.00108	0.00104	0.00084	0.00073
341	0	0.00118	0.00104	0.00106	0.00103	0.00082	0.00072
342	0	0.00116	0.00102	0.00104	0.00101	0.00081	0.0007
343	0	0.00114	0.001	0.00102	0.00099	0.0008	0.00069
344	0	0.00113	0.00099	0.00101	0.00098	0.00078	0.00068
345	0	0.00111	0.00097	0.00099	0.00096	0.00077	0.00067
346	0	0.00109	0.00095	0.00097	0.00094	0.00076	0.00066
347	0	0.00107	0.00094	0.00096	0.00093	0.00075	0.00065
348	0	0.00105	0.00092	0.00094	0.00091	0.00073	0.00064
349	0	0.00104	0.00091	0.00093	0.0009	0.00072	0.00063
350	0	0.00102	0.00089	0.00091	0.00088	0.00071	0.00062
351	0	0.001	0.00088	0.0009	0.00087	0.0007	0.0006
352	0	0.00098	0.00086	0.00088	0.00085	0.00069	0.00059
353	0	0.00097	0.00085	0.00087	0.00084	0.00067	0.00058
354	0	0.00095	0.00083	0.00085	0.00083	0.00066	0.00058
355	0	0.00094	0.00082	0.00084	0.00081	0.00065	0.00057
356	0	0.00092	0.00081	0.00082	0.0008	0.00064	0.00056
357	0	0.00091	0.00079	0.00081	0.00079	0.00063	0.00055
358	0	0.00089	0.00078	0.0008	0.00077	0.00062	0.00054
359	0	0.00088	0.00077	0.00078	0.00076	0.00061	0.00053
360	0	0.00086	0.00075	0.00077	0.00075	0.0006	0.00052
361	0	0.00085	0.00074	0.00076	0.00073	0.00059	0.00051
362	0	0.00083	0.00073	0.00075	0.00072	0.00058	0.0005
363	0	0.00082	0.00072	0.00073	0.00071	0.00057	0.00049
364	0	0.00081	0.00071	0.00072	0.0007	0.00056	0.00049
365	0	0.00079	0.00069	0.00071	0.00069	0.00055	0.00048
366	0	0.00078	0.00068	0.0007	0.00068	0.00054	0.00047
367	0	0.00077	0.00067	0.00069	0.00066	0.00053	0.00046
368	0	0.00075	0.00066	0.00067	0.00065	0.00052	0.00045
369	0	0.00074	0.00065	0.00066	0.00064	0.00052	0.00045
370	0	0.00073	0.00064	0.00065	0.00063	0.00051	0.00044
371	0	0.00072	0.00063	0.00064	0.00062	0.0005	0.00043
372	0	0.0007	0.00062	0.00063	0.00061	0.00049	0.00043
373	0	0.00069	0.00061	0.00062	0.0006	0.00048	0.00042
374	0	0.00068	0.0006	0.00061	0.00059	0.00047	0.00041
375	0	0.00067	0.00059	0.0006	0.00058	0.00047	0.0004
376	0	0.00066	0.00058	0.00059	0.00057	0.00046	0.0004
377	0	0.00065	0.00057	0.00058	0.00056	0.00045	0.00039
378	0	0.00064	0.00056	0.00057	0.00055	0.00044	0.00038
379	0	0.00063	0.00055	0.00056	0.00054	0.00044	0.00038
380	0	0.00062	0.00054	0.00055	0.00053	0.00043	0.00037
381	0	0.00061	0.00053	0.00054	0.00053	0.00042	0.00037
382	0	0.0006	0.00052	0.00053	0.00052	0.00041	0.00036
383	0	0.00059	0.00051	0.00052	0.00051	0.00041	0.00035
384	0	0.00058	0.0005	0.00052	0.0005	0.0004	0.00035
385	0	0.00057	0.0005	0.00051	0.00049	0.00039	0.00034
386	0	0.00056	0.00049	0.0005	0.00048	0.00039	0.00034
387	0	0.00055	0.00048	0.00049	0.00048	0.00038	0.00033
388	0	0.00054	0.00047	0.00048	0.00047	0.00037	0.00033
389	0	0.00053	0.00046	0.00047	0.00046	0.00037	0.00032
390	0	0.00052	0.00046	0.00047	0.00045	0.00036	0.00031
391	0	0.00051	0.00045	0.00046	0.00044	0.00036	0.00031
392	0	0.0005	0.00044	0.00045	0.00044	0.00035	0.0003
393	0	0.0005	0.00043	0.00044	0.00043	0.00034	0.0003
394	0	0.00049	0.00043	0.00044	0.00042	0.00034	0.00029
395	0	0.00048	0.00042	0.00043	0.00042	0.00033	0.00029
396	0	0.00047	0.00041	0.00042	0.00041	0.00033	0.00028
397	0	0.00046	0.00041	0.00041	0.0004	0.00032	0.00028
398	0	0.00046	0.0004	0.00041	0.0004	0.00032	0.00028
399	0	0.00045	0.00039	0.0004	0.00039	0.00031	0.00027
400	0	0.00044	0.00039	0.00039	0.00038	0.00031	0.00027

## Sheet: ROI 6 
Matlab data									Raw data
0	1	0	0	0	0	0	0		after normalization
1	0.95444	0.03284	0.00859	0.00186	0.00031	4e-05	0			ROI 1(Top)	ROI 2	ROI 3	ROI 4	ROI 5	ROI 6	ROI 7(Excretion)
2	0.91095	0.04964	0.02275	0.00917	0.00288	0.00074	3e-05		0	1	0.000365053	0.000656137	0.000473075	8.40296e-05	3.71834e-05	0
3	0.86944	0.05845	0.03489	0.01945	0.00868	0.00314	0.00018		15	0	0.064416	0.0157506	0.0190412	0.00287481	0.00292165	0.000955148
4	0.82983	0.06413	0.04385	0.02975	0.01661	0.0075	0.00061		30	0	0.0938131	0.0320244	0.0369354	0.01163	0.0107503	0.00437027
5	0.79202	0.0692	0.05055	0.03868	0.02514	0.01321	0.00144		45	0	0.0999081	0.0436059	0.045895	0.0210149	0.0185781	0.00903841
6	0.75593	0.07455	0.05612	0.04614	0.03322	0.01944	0.0027		60	0	0.0907357	0.0527917	0.0531326	0.0293378	0.0252393	0.0157335
7	0.72149	0.08019	0.06127	0.0525	0.04045	0.02552	0.00435		75	0	0.0809526	0.0569626	0.0570883	0.0359073	0.0326657	0.0225883
8	0.68861	0.08583	0.06627	0.05821	0.04686	0.03114	0.00631		90	0	0.0699841	0.0593211	0.0578121	0.0411554	0.0388878	0.0283129
9	0.65724	0.09119	0.07112	0.06351	0.05264	0.03623	0.00852		105	0	0.0614224	0.0582039	0.053482	0.0398958	0.0416225	0.0335339
10	0.62729	0.09615	0.07574	0.06852	0.05794	0.04086	0.01089		120	0	0.0524297	0.052891	0.0503873	0.0447982	0.0429397	0.0390743
11	0.59871	0.10066	0.08006	0.07325	0.06287	0.04512	0.01337
12	0.57143	0.10477	0.08405	0.07767	0.06749	0.04906	0.01592
13	0.54539	0.10851	0.08771	0.08178	0.0718	0.05274	0.0185
14	0.52054	0.11193	0.09106	0.08558	0.07581	0.05616	0.02109
15	0.49682	0.11506	0.09413	0.08906	0.07952	0.05934	0.02367
16	0.47419	0.11792	0.09694	0.09226	0.08294	0.06228	0.02622
17	0.45258	0.12052	0.0995	0.09519	0.08608	0.065	0.02871
18	0.43196	0.12287	0.10183	0.09787	0.08896	0.0675	0.03114
19	0.41228	0.12498	0.10394	0.10031	0.0916	0.06979	0.0335
20	0.39349	0.12686	0.10584	0.10252	0.094	0.07189	0.03578
21	0.37556	0.12854	0.10755	0.10452	0.09619	0.07381	0.03796
22	0.35845	0.13001	0.10907	0.10632	0.09817	0.07555	0.04006
23	0.34212	0.13129	0.11041	0.10793	0.09995	0.07713	0.04205
24	0.32653	0.1324	0.11159	0.10935	0.10155	0.07855	0.04394
25	0.31165	0.13334	0.11261	0.11061	0.10297	0.07982	0.04573
26	0.29745	0.13412	0.11349	0.11171	0.10423	0.08096	0.04742
27	0.2839	0.13475	0.11422	0.11265	0.10533	0.08197	0.049
28	0.27096	0.13524	0.11482	0.11345	0.10629	0.08285	0.05048
29	0.25862	0.13559	0.1153	0.11411	0.1071	0.08361	0.05186
30	0.24683	0.13582	0.11566	0.11465	0.10778	0.08427	0.05314
31	0.23559	0.13594	0.11591	0.11507	0.10834	0.08482	0.05433
32	0.22485	0.13594	0.11606	0.11538	0.10879	0.08527	0.05542
33	0.21461	0.13584	0.11611	0.11557	0.10912	0.08563	0.05642
34	0.20483	0.13565	0.11607	0.11567	0.10935	0.0859	0.05734
35	0.1955	0.13536	0.11594	0.11568	0.10949	0.08609	0.05816
36	0.18659	0.13499	0.11574	0.1156	0.10953	0.08621	0.0589
37	0.17809	0.13454	0.11546	0.11543	0.10949	0.08625	0.05957
38	0.16997	0.13401	0.1151	0.11519	0.10936	0.08622	0.06016
39	0.16223	0.13342	0.11469	0.11487	0.10916	0.08613	0.06067
40	0.15484	0.13276	0.11421	0.11449	0.10889	0.08598	0.06111
41	0.14778	0.13204	0.11367	0.11404	0.10856	0.08578	0.06149
42	0.14105	0.13127	0.11309	0.11354	0.10816	0.08552	0.0618
43	0.13462	0.13044	0.11245	0.11298	0.10771	0.08521	0.06206
44	0.12849	0.12957	0.11176	0.11237	0.1072	0.08486	0.06225
45	0.12263	0.12865	0.11104	0.11171	0.10664	0.08446	0.06239
46	0.11705	0.12769	0.11027	0.11101	0.10604	0.08403	0.06248
47	0.11171	0.12669	0.10947	0.11026	0.10539	0.08356	0.06251
48	0.10662	0.12566	0.10863	0.10948	0.1047	0.08305	0.0625
49	0.10176	0.12459	0.10777	0.10867	0.10398	0.08251	0.06245
50	0.09713	0.1235	0.10687	0.10782	0.10322	0.08195	0.06235
51	0.0927	0.12238	0.10595	0.10694	0.10243	0.08135	0.06222
52	0.08848	0.12123	0.105	0.10603	0.10161	0.08073	0.06205
53	0.08445	0.12007	0.10404	0.1051	0.10076	0.08009	0.06184
54	0.0806	0.11888	0.10305	0.10415	0.09989	0.07942	0.0616
55	0.07693	0.11768	0.10205	0.10318	0.099	0.07874	0.06133
56	0.07342	0.11647	0.10103	0.10219	0.09808	0.07804	0.06103
57	0.07008	0.11523	0.09999	0.10118	0.09715	0.07732	0.0607
58	0.06688	0.11399	0.09895	0.10016	0.0962	0.07659	0.06035
59	0.06384	0.11274	0.09789	0.09912	0.09524	0.07585	0.05997
60	0.06093	0.11148	0.09683	0.09807	0.09427	0.07509	0.05958
61	0.05815	0.11021	0.09575	0.09702	0.09328	0.07432	0.05916
62	0.0555	0.10894	0.09467	0.09595	0.09228	0.07355	0.05873
63	0.05297	0.10766	0.09359	0.09488	0.09128	0.07276	0.05827
64	0.05056	0.10638	0.0925	0.0938	0.09026	0.07197	0.0578
65	0.04826	0.1051	0.09141	0.09272	0.08924	0.07117	0.05732
66	0.04606	0.10381	0.09031	0.09163	0.08822	0.07037	0.05682
67	0.04396	0.10253	0.08922	0.09054	0.08719	0.06957	0.05631
68	0.04195	0.10125	0.08812	0.08945	0.08616	0.06876	0.05579
69	0.04004	0.09997	0.08702	0.08835	0.08513	0.06794	0.05526
70	0.03822	0.09869	0.08593	0.08726	0.08409	0.06713	0.05472
71	0.03648	0.09741	0.08484	0.08617	0.08306	0.06632	0.05417
72	0.03482	0.09615	0.08375	0.08508	0.08203	0.0655	0.05362
73	0.03323	0.09488	0.08266	0.08399	0.081	0.06469	0.05306
74	0.03171	0.09362	0.08158	0.08291	0.07996	0.06388	0.05249
75	0.03027	0.09237	0.0805	0.08183	0.07894	0.06306	0.05192
76	0.02889	0.09113	0.07943	0.08076	0.07791	0.06226	0.05134
77	0.02757	0.08989	0.07836	0.07968	0.07689	0.06145	0.05076
78	0.02632	0.08866	0.0773	0.07862	0.07588	0.06064	0.05018
79	0.02512	0.08744	0.07625	0.07756	0.07487	0.05984	0.0496
80	0.02397	0.08623	0.0752	0.07651	0.07386	0.05905	0.04901
81	0.02288	0.08502	0.07416	0.07546	0.07286	0.05826	0.04842
82	0.02184	0.08383	0.07313	0.07442	0.07187	0.05747	0.04784
83	0.02084	0.08264	0.07211	0.07339	0.07088	0.05668	0.04725
84	0.01989	0.08147	0.07109	0.07236	0.0699	0.05591	0.04666
85	0.01899	0.08031	0.07009	0.07135	0.06893	0.05513	0.04607
86	0.01812	0.07915	0.06909	0.07034	0.06796	0.05437	0.04549
87	0.0173	0.07801	0.0681	0.06934	0.06701	0.05361	0.04491
88	0.01651	0.07688	0.06712	0.06835	0.06606	0.05285	0.04432
89	0.01576	0.07576	0.06615	0.06737	0.06511	0.0521	0.04374
90	0.01504	0.07465	0.06519	0.0664	0.06418	0.05136	0.04317
91	0.01435	0.07356	0.06424	0.06544	0.06326	0.05063	0.04259
92	0.0137	0.07247	0.06329	0.06448	0.06234	0.0499	0.04202
93	0.01308	0.0714	0.06236	0.06354	0.06144	0.04918	0.04145
94	0.01248	0.07034	0.06144	0.06261	0.06054	0.04846	0.04089
95	0.01191	0.06929	0.06053	0.06168	0.05965	0.04776	0.04033
96	0.01137	0.06825	0.05963	0.06077	0.05877	0.04706	0.03977
97	0.01085	0.06722	0.05874	0.05987	0.0579	0.04636	0.03922
98	0.01036	0.06621	0.05786	0.05897	0.05705	0.04568	0.03867
99	0.00988	0.06521	0.05698	0.05809	0.0562	0.045	0.03812
100	0.00943	0.06422	0.05612	0.05722	0.05536	0.04433	0.03758
101	0.009	0.06324	0.05527	0.05635	0.05452	0.04367	0.03705
102	0.00859	0.06228	0.05443	0.0555	0.0537	0.04301	0.03652
103	0.0082	0.06132	0.0536	0.05466	0.05289	0.04237	0.03599
104	0.00783	0.06038	0.05279	0.05383	0.05209	0.04173	0.03547
105	0.00747	0.05945	0.05198	0.05301	0.0513	0.04109	0.03496
106	0.00713	0.05854	0.05118	0.0522	0.05052	0.04047	0.03445
107	0.00681	0.05763	0.05039	0.0514	0.04975	0.03985	0.03394
108	0.0065	0.05674	0.04961	0.0506	0.04898	0.03924	0.03344
109	0.0062	0.05586	0.04884	0.04982	0.04823	0.03864	0.03295
110	0.00592	0.05499	0.04809	0.04905	0.04749	0.03805	0.03246
111	0.00565	0.05413	0.04734	0.04829	0.04675	0.03746	0.03198
112	0.00539	0.05329	0.0466	0.04754	0.04603	0.03689	0.0315
113	0.00515	0.05245	0.04587	0.0468	0.04532	0.03631	0.03103
114	0.00491	0.05163	0.04516	0.04607	0.04461	0.03575	0.03056
115	0.00469	0.05082	0.04445	0.04535	0.04392	0.0352	0.0301
116	0.00447	0.05002	0.04375	0.04464	0.04323	0.03465	0.02964
117	0.00427	0.04923	0.04306	0.04394	0.04256	0.03411	0.02919
118	0.00407	0.04845	0.04238	0.04325	0.04189	0.03357	0.02875
119	0.00389	0.04769	0.04172	0.04257	0.04123	0.03305	0.02831
120	0.00371	0.04693	0.04106	0.0419	0.04058	0.03253	0.02787
121	0.00354	0.04619	0.04041	0.04124	0.03994	0.03202	0.02745
122	0.00338	0.04545	0.03977	0.04059	0.03931	0.03151	0.02702
123	0.00323	0.04473	0.03913	0.03994	0.03869	0.03102	0.02661
124	0.00308	0.04402	0.03851	0.03931	0.03808	0.03053	0.02619
125	0.00294	0.04331	0.0379	0.03869	0.03747	0.03004	0.02579
126	0.00281	0.04262	0.03729	0.03807	0.03688	0.02957	0.02539
127	0.00268	0.04194	0.0367	0.03746	0.03629	0.0291	0.02499
128	0.00256	0.04127	0.03611	0.03687	0.03572	0.02863	0.0246
129	0.00244	0.04061	0.03553	0.03628	0.03515	0.02818	0.02422
130	0.00233	0.03995	0.03497	0.0357	0.03458	0.02773	0.02384
131	0.00222	0.03931	0.0344	0.03513	0.03403	0.02729	0.02346
132	0.00212	0.03868	0.03385	0.03456	0.03349	0.02685	0.02309
133	0.00202	0.03806	0.03331	0.03401	0.03295	0.02642	0.02273
134	0.00193	0.03744	0.03277	0.03346	0.03242	0.026	0.02237
135	0.00184	0.03684	0.03224	0.03292	0.0319	0.02558	0.02202
136	0.00176	0.03625	0.03172	0.03239	0.03139	0.02517	0.02167
137	0.00168	0.03566	0.03121	0.03187	0.03088	0.02476	0.02133
138	0.0016	0.03508	0.03071	0.03136	0.03039	0.02437	0.02099
139	0.00153	0.03451	0.03021	0.03085	0.0299	0.02397	0.02065
140	0.00146	0.03396	0.02972	0.03035	0.02941	0.02359	0.02032
141	0.00139	0.0334	0.02924	0.02986	0.02894	0.02321	0.02
142	0.00133	0.03286	0.02877	0.02938	0.02847	0.02283	0.01968
143	0.00127	0.03233	0.0283	0.0289	0.02801	0.02246	0.01937
144	0.00121	0.0318	0.02784	0.02843	0.02756	0.0221	0.01906
145	0.00116	0.03129	0.02739	0.02797	0.02711	0.02174	0.01875
146	0.0011	0.03078	0.02694	0.02752	0.02667	0.02139	0.01845
147	0.00105	0.03028	0.0265	0.02707	0.02624	0.02104	0.01815
148	0.00101	0.02978	0.02607	0.02663	0.02581	0.0207	0.01786
149	0.00096	0.0293	0.02565	0.0262	0.02539	0.02036	0.01758
150	0.00092	0.02882	0.02523	0.02577	0.02498	0.02003	0.01729
151	0.00087	0.02835	0.02482	0.02535	0.02457	0.01971	0.01701
152	0.00083	0.02789	0.02441	0.02494	0.02417	0.01939	0.01674
153	0.0008	0.02743	0.02402	0.02453	0.02378	0.01907	0.01647
154	0.00076	0.02698	0.02362	0.02413	0.02339	0.01876	0.0162
155	0.00073	0.02654	0.02324	0.02374	0.02301	0.01845	0.01594
156	0.00069	0.02611	0.02286	0.02335	0.02263	0.01815	0.01568
157	0.00066	0.02568	0.02248	0.02297	0.02226	0.01786	0.01543
158	0.00063	0.02526	0.02212	0.02259	0.0219	0.01756	0.01518
159	0.0006	0.02484	0.02175	0.02222	0.02154	0.01728	0.01493
160	0.00057	0.02444	0.0214	0.02186	0.02119	0.01699	0.01469
161	0.00055	0.02404	0.02105	0.0215	0.02084	0.01672	0.01445
162	0.00052	0.02364	0.0207	0.02115	0.0205	0.01644	0.01421
163	0.0005	0.02325	0.02036	0.0208	0.02016	0.01617	0.01398
164	0.00048	0.02287	0.02003	0.02046	0.01983	0.01591	0.01376
165	0.00046	0.0225	0.0197	0.02012	0.01951	0.01565	0.01353
166	0.00043	0.02213	0.01937	0.01979	0.01919	0.01539	0.01331
167	0.00041	0.02176	0.01906	0.01947	0.01887	0.01514	0.01309
168	0.0004	0.0214	0.01874	0.01915	0.01856	0.01489	0.01288
169	0.00038	0.02105	0.01843	0.01883	0.01826	0.01465	0.01267
170	0.00036	0.02071	0.01813	0.01852	0.01796	0.01441	0.01246
171	0.00034	0.02037	0.01783	0.01822	0.01766	0.01417	0.01226
172	0.00033	0.02003	0.01754	0.01792	0.01737	0.01394	0.01206
173	0.00031	0.0197	0.01725	0.01762	0.01709	0.01371	0.01186
174	0.0003	0.01938	0.01697	0.01733	0.01681	0.01348	0.01167
175	0.00029	0.01906	0.01669	0.01705	0.01653	0.01326	0.01148
176	0.00027	0.01874	0.01641	0.01677	0.01626	0.01304	0.01129
177	0.00026	0.01843	0.01614	0.01649	0.01599	0.01283	0.0111
178	0.00025	0.01813	0.01588	0.01622	0.01573	0.01262	0.01092
179	0.00024	0.01783	0.01561	0.01595	0.01547	0.01241	0.01074
180	0.00023	0.01754	0.01536	0.01569	0.01521	0.0122	0.01056
181	0.00022	0.01725	0.0151	0.01543	0.01496	0.012	0.01039
182	0.00021	0.01696	0.01485	0.01518	0.01471	0.0118	0.01022
183	0.0002	0.01668	0.01461	0.01493	0.01447	0.01161	0.01005
184	0.00019	0.01641	0.01437	0.01468	0.01423	0.01142	0.00989
185	0.00018	0.01614	0.01413	0.01444	0.014	0.01123	0.00972
186	0.00017	0.01587	0.0139	0.0142	0.01377	0.01104	0.00956
187	0.00016	0.01561	0.01367	0.01396	0.01354	0.01086	0.00941
188	0.00016	0.01535	0.01344	0.01373	0.01332	0.01068	0.00925
189	0.00015	0.01509	0.01322	0.01351	0.0131	0.01051	0.0091
190	0.00014	0.01485	0.013	0.01328	0.01288	0.01033	0.00895
191	0.00014	0.0146	0.01279	0.01306	0.01267	0.01016	0.0088
192	0.00013	0.01436	0.01257	0.01285	0.01246	0.00999	0.00866
193	0.00012	0.01412	0.01237	0.01264	0.01225	0.00983	0.00851
194	0.00012	0.01389	0.01216	0.01243	0.01205	0.00967	0.00837
195	0.00011	0.01366	0.01196	0.01222	0.01185	0.00951	0.00824
196	0.00011	0.01343	0.01176	0.01202	0.01165	0.00935	0.0081
197	0.0001	0.01321	0.01157	0.01182	0.01146	0.00919	0.00797
198	0.0001	0.01299	0.01138	0.01162	0.01127	0.00904	0.00783
199	9e-05	0.01278	0.01119	0.01143	0.01108	0.00889	0.00771
200	9e-05	0.01256	0.011	0.01124	0.0109	0.00875	0.00758
201	8e-05	0.01236	0.01082	0.01106	0.01072	0.0086	0.00745
202	8e-05	0.01215	0.01064	0.01087	0.01054	0.00846	0.00733
203	8e-05	0.01195	0.01047	0.01069	0.01037	0.00832	0.00721
204	7e-05	0.01175	0.01029	0.01052	0.0102	0.00818	0.00709
205	7e-05	0.01156	0.01012	0.01034	0.01003	0.00805	0.00697
206	7e-05	0.01137	0.00995	0.01017	0.00986	0.00791	0.00686
207	6e-05	0.01118	0.00979	0.01	0.0097	0.00778	0.00674
208	6e-05	0.01099	0.00963	0.00984	0.00954	0.00765	0.00663
209	6e-05	0.01081	0.00947	0.00967	0.00938	0.00753	0.00652
210	6e-05	0.01063	0.00931	0.00951	0.00922	0.0074	0.00641
211	5e-05	0.01045	0.00916	0.00936	0.00907	0.00728	0.00631
212	5e-05	0.01028	0.009	0.0092	0.00892	0.00716	0.0062
213	5e-05	0.01011	0.00886	0.00905	0.00877	0.00704	0.0061
214	5e-05	0.00994	0.00871	0.0089	0.00863	0.00692	0.006
215	4e-05	0.00978	0.00856	0.00875	0.00849	0.00681	0.0059
216	4e-05	0.00962	0.00842	0.00861	0.00834	0.0067	0.0058
217	4e-05	0.00946	0.00828	0.00846	0.00821	0.00658	0.00571
218	4e-05	0.0093	0.00814	0.00832	0.00807	0.00647	0.00561
219	4e-05	0.00915	0.00801	0.00818	0.00794	0.00637	0.00552
220	4e-05	0.00899	0.00788	0.00805	0.0078	0.00626	0.00543
221	3e-05	0.00884	0.00775	0.00792	0.00768	0.00616	0.00534
222	3e-05	0.0087	0.00762	0.00778	0.00755	0.00606	0.00525
223	3e-05	0.00855	0.00749	0.00765	0.00742	0.00596	0.00516
224	3e-05	0.00841	0.00737	0.00753	0.0073	0.00586	0.00508
225	3e-05	0.00827	0.00724	0.0074	0.00718	0.00576	0.00499
226	3e-05	0.00813	0.00712	0.00728	0.00706	0.00566	0.00491
227	3e-05	0.008	0.00701	0.00716	0.00694	0.00557	0.00483
228	2e-05	0.00787	0.00689	0.00704	0.00683	0.00548	0.00475
229	2e-05	0.00774	0.00678	0.00692	0.00671	0.00539	0.00467
230	2e-05	0.00761	0.00666	0.00681	0.0066	0.0053	0.00459
231	2e-05	0.00748	0.00655	0.0067	0.00649	0.00521	0.00452
232	2e-05	0.00736	0.00644	0.00658	0.00639	0.00512	0.00444
233	2e-05	0.00724	0.00634	0.00648	0.00628	0.00504	0.00437
234	2e-05	0.00711	0.00623	0.00637	0.00617	0.00495	0.0043
235	2e-05	0.007	0.00613	0.00626	0.00607	0.00487	0.00422
236	2e-05	0.00688	0.00603	0.00616	0.00597	0.00479	0.00415
237	2e-05	0.00677	0.00593	0.00606	0.00587	0.00471	0.00409
238	2e-05	0.00665	0.00583	0.00596	0.00577	0.00463	0.00402
239	1e-05	0.00654	0.00573	0.00586	0.00568	0.00456	0.00395
240	1e-05	0.00643	0.00564	0.00576	0.00558	0.00448	0.00389
241	1e-05	0.00633	0.00554	0.00566	0.00549	0.00441	0.00382
242	1e-05	0.00622	0.00545	0.00557	0.0054	0.00433	0.00376
243	1e-05	0.00612	0.00536	0.00548	0.00531	0.00426	0.0037
244	1e-05	0.00602	0.00527	0.00539	0.00522	0.00419	0.00363
245	1e-05	0.00592	0.00518	0.0053	0.00514	0.00412	0.00357
246	1e-05	0.00582	0.0051	0.00521	0.00505	0.00405	0.00351
247	1e-05	0.00572	0.00501	0.00512	0.00497	0.00399	0.00346
248	1e-05	0.00563	0.00493	0.00504	0.00488	0.00392	0.0034
249	1e-05	0.00553	0.00485	0.00495	0.0048	0.00385	0.00334
250	1e-05	0.00544	0.00477	0.00487	0.00472	0.00379	0.00329
251	1e-05	0.00535	0.00469	0.00479	0.00465	0.00373	0.00323
252	1e-05	0.00526	0.00461	0.00471	0.00457	0.00367	0.00318
253	1e-05	0.00518	0.00453	0.00463	0.00449	0.0036	0.00313
254	1e-05	0.00509	0.00446	0.00456	0.00442	0.00354	0.00307
255	1e-05	0.00501	0.00438	0.00448	0.00434	0.00349	0.00302
256	1e-05	0.00492	0.00431	0.00441	0.00427	0.00343	0.00297
257	1e-05	0.00484	0.00424	0.00433	0.0042	0.00337	0.00292
258	1e-05	0.00476	0.00417	0.00426	0.00413	0.00331	0.00287
259	1e-05	0.00468	0.0041	0.00419	0.00406	0.00326	0.00283
260	1e-05	0.0046	0.00403	0.00412	0.00399	0.00321	0.00278
261	1e-05	0.00453	0.00396	0.00405	0.00393	0.00315	0.00273
262	0	0.00445	0.0039	0.00398	0.00386	0.0031	0.00269
263	0	0.00438	0.00383	0.00392	0.0038	0.00305	0.00264
264	0	0.0043	0.00377	0.00385	0.00374	0.003	0.0026
265	0	0.00423	0.00371	0.00379	0.00367	0.00295	0.00256
266	0	0.00416	0.00365	0.00373	0.00361	0.0029	0.00251
267	0	0.00409	0.00359	0.00366	0.00355	0.00285	0.00247
268	0	0.00403	0.00353	0.0036	0.00349	0.0028	0.00243
269	0	0.00396	0.00347	0.00354	0.00344	0.00276	0.00239
270	0	0.00389	0.00341	0.00348	0.00338	0.00271	0.00235
271	0	0.00383	0.00335	0.00343	0.00332	0.00267	0.00231
272	0	0.00376	0.0033	0.00337	0.00327	0.00262	0.00227
273	0	0.0037	0.00324	0.00331	0.00321	0.00258	0.00224
274	0	0.00364	0.00319	0.00326	0.00316	0.00254	0.0022
275	0	0.00358	0.00314	0.0032	0.00311	0.00249	0.00216
276	0	0.00352	0.00308	0.00315	0.00306	0.00245	0.00213
277	0	0.00346	0.00303	0.0031	0.003	0.00241	0.00209
278	0	0.0034	0.00298	0.00305	0.00295	0.00237	0.00206
279	0	0.00335	0.00293	0.003	0.00291	0.00233	0.00202
280	0	0.00329	0.00288	0.00295	0.00286	0.00229	0.00199
281	0	0.00324	0.00284	0.0029	0.00281	0.00225	0.00196
282	0	0.00318	0.00279	0.00285	0.00276	0.00222	0.00192
283	0	0.00313	0.00274	0.0028	0.00272	0.00218	0.00189
284	0	0.00308	0.0027	0.00276	0.00267	0.00214	0.00186
285	0	0.00303	0.00265	0.00271	0.00263	0.00211	0.00183
286	0	0.00298	0.00261	0.00266	0.00258	0.00207	0.0018
287	0	0.00293	0.00256	0.00262	0.00254	0.00204	0.00177
288	0	0.00288	0.00252	0.00258	0.0025	0.002	0.00174
289	0	0.00283	0.00248	0.00253	0.00246	0.00197	0.00171
290	0	0.00278	0.00244	0.00249	0.00242	0.00194	0.00168
291	0	0.00274	0.0024	0.00245	0.00238	0.00191	0.00165
292	0	0.00269	0.00236	0.00241	0.00234	0.00187	0.00163
293	0	0.00265	0.00232	0.00237	0.0023	0.00184	0.0016
294	0	0.0026	0.00228	0.00233	0.00226	0.00181	0.00157
295	0	0.00256	0.00224	0.00229	0.00222	0.00178	0.00155
296	0	0.00252	0.00221	0.00225	0.00219	0.00175	0.00152
297	0	0.00248	0.00217	0.00222	0.00215	0.00172	0.0015
298	0	0.00243	0.00213	0.00218	0.00211	0.0017	0.00147
299	0	0.00239	0.0021	0.00214	0.00208	0.00167	0.00145
300	0	0.00235	0.00206	0.00211	0.00204	0.00164	0.00142
301	0	0.00232	0.00203	0.00207	0.00201	0.00161	0.0014
302	0	0.00228	0.00199	0.00204	0.00198	0.00159	0.00138
303	0	0.00224	0.00196	0.002	0.00194	0.00156	0.00135
304	0	0.0022	0.00193	0.00197	0.00191	0.00153	0.00133
305	0	0.00216	0.0019	0.00194	0.00188	0.00151	0.00131
306	0	0.00213	0.00186	0.00191	0.00185	0.00148	0.00129
307	0	0.00209	0.00183	0.00187	0.00182	0.00146	0.00126
308	0	0.00206	0.0018	0.00184	0.00179	0.00143	0.00124
309	0	0.00202	0.00177	0.00181	0.00176	0.00141	0.00122
310	0	0.00199	0.00174	0.00178	0.00173	0.00139	0.0012
311	0	0.00196	0.00171	0.00175	0.0017	0.00136	0.00118
312	0	0.00193	0.00169	0.00172	0.00167	0.00134	0.00116
313	0	0.00189	0.00166	0.00169	0.00164	0.00132	0.00114
314	0	0.00186	0.00163	0.00167	0.00162	0.0013	0.00112
315	0	0.00183	0.0016	0.00164	0.00159	0.00128	0.00111
316	0	0.0018	0.00158	0.00161	0.00156	0.00125	0.00109
317	0	0.00177	0.00155	0.00158	0.00154	0.00123	0.00107
318	0	0.00174	0.00152	0.00156	0.00151	0.00121	0.00105
319	0	0.00171	0.0015	0.00153	0.00149	0.00119	0.00103
320	0	0.00168	0.00147	0.00151	0.00146	0.00117	0.00102
321	0	0.00166	0.00145	0.00148	0.00144	0.00115	0.001
322	0	0.00163	0.00143	0.00146	0.00141	0.00113	0.00098
323	0	0.0016	0.0014	0.00143	0.00139	0.00111	0.00097
324	0	0.00157	0.00138	0.00141	0.00137	0.0011	0.00095
325	0	0.00155	0.00136	0.00139	0.00134	0.00108	0.00094
326	0	0.00152	0.00133	0.00136	0.00132	0.00106	0.00092
327	0	0.0015	0.00131	0.00134	0.0013	0.00104	0.0009
328	0	0.00147	0.00129	0.00132	0.00128	0.00103	0.00089
329	0	0.00145	0.00127	0.0013	0.00126	0.00101	0.00087
330	0	0.00142	0.00125	0.00127	0.00124	0.00099	0.00086
331	0	0.0014	0.00123	0.00125	0.00122	0.00098	0.00085
332	0	0.00138	0.00121	0.00123	0.00119	0.00096	0.00083
333	0	0.00135	0.00119	0.00121	0.00118	0.00094	0.00082
334	0	0.00133	0.00117	0.00119	0.00116	0.00093	0.0008
335	0	0.00131	0.00115	0.00117	0.00114	0.00091	0.00079
336	0	0.00129	0.00113	0.00115	0.00112	0.0009	0.00078
337	0	0.00127	0.00111	0.00113	0.0011	0.00088	0.00076
338	0	0.00124	0.00109	0.00111	0.00108	0.00087	0.00075
339	0	0.00122	0.00107	0.0011	0.00106	0.00085	0.00074
340	0	0.0012	0.00105	0.00108	0.00104	0.00084	0.00073
341	0	0.00118	0.00104	0.00106	0.00103	0.00082	0.00072
342	0	0.00116	0.00102	0.00104	0.00101	0.00081	0.0007
343	0	0.00114	0.001	0.00102	0.00099	0.0008	0.00069
344	0	0.00113	0.00099	0.00101	0.00098	0.00078	0.00068
345	0	0.00111	0.00097	0.00099	0.00096	0.00077	0.00067
346	0	0.00109	0.00095	0.00097	0.00094	0.00076	0.00066
347	0	0.00107	0.00094	0.00096	0.00093	0.00075	0.00065
348	0	0.00105	0.00092	0.00094	0.00091	0.00073	0.00064
349	0	0.00104	0.00091	0.00093	0.0009	0.00072	0.00063
350	0	0.00102	0.00089	0.00091	0.00088	0.00071	0.00062
351	0	0.001	0.00088	0.0009	0.00087	0.0007	0.0006
352	0	0.00098	0.00086	0.00088	0.00085	0.00069	0.00059
353	0	0.00097	0.00085	0.00087	0.00084	0.00067	0.00058
354	0	0.00095	0.00083	0.00085	0.00083	0.00066	0.00058
355	0	0.00094	0.00082	0.00084	0.00081	0.00065	0.00057
356	0	0.00092	0.00081	0.00082	0.0008	0.00064	0.00056
357	0	0.00091	0.00079	0.00081	0.00079	0.00063	0.00055
358	0	0.00089	0.00078	0.0008	0.00077	0.00062	0.00054
359	0	0.00088	0.00077	0.00078	0.00076	0.00061	0.00053
360	0	0.00086	0.00075	0.00077	0.00075	0.0006	0.00052
361	0	0.00085	0.00074	0.00076	0.00073	0.00059	0.00051
362	0	0.00083	0.00073	0.00075	0.00072	0.00058	0.0005
363	0	0.00082	0.00072	0.00073	0.00071	0.00057	0.00049
364	0	0.00081	0.00071	0.00072	0.0007	0.00056	0.00049
365	0	0.00079	0.00069	0.00071	0.00069	0.00055	0.00048
366	0	0.00078	0.00068	0.0007	0.00068	0.00054	0.00047
367	0	0.00077	0.00067	0.00069	0.00066	0.00053	0.00046
368	0	0.00075	0.00066	0.00067	0.00065	0.00052	0.00045
369	0	0.00074	0.00065	0.00066	0.00064	0.00052	0.00045
370	0	0.00073	0.00064	0.00065	0.00063	0.00051	0.00044
371	0	0.00072	0.00063	0.00064	0.00062	0.0005	0.00043
372	0	0.0007	0.00062	0.00063	0.00061	0.00049	0.00043
373	0	0.00069	0.00061	0.00062	0.0006	0.00048	0.00042
374	0	0.00068	0.0006	0.00061	0.00059	0.00047	0.00041
375	0	0.00067	0.00059	0.0006	0.00058	0.00047	0.0004
376	0	0.00066	0.00058	0.00059	0.00057	0.00046	0.0004
377	0	0.00065	0.00057	0.00058	0.00056	0.00045	0.00039
378	0	0.00064	0.00056	0.00057	0.00055	0.00044	0.00038
379	0	0.00063	0.00055	0.00056	0.00054	0.00044	0.00038
380	0	0.00062	0.00054	0.00055	0.00053	0.00043	0.00037
381	0	0.00061	0.00053	0.00054	0.00053	0.00042	0.00037
382	0	0.0006	0.00052	0.00053	0.00052	0.00041	0.00036
383	0	0.00059	0.00051	0.00052	0.00051	0.00041	0.00035
384	0	0.00058	0.0005	0.00052	0.0005	0.0004	0.00035
385	0	0.00057	0.0005	0.00051	0.00049	0.00039	0.00034
386	0	0.00056	0.00049	0.0005	0.00048	0.00039	0.00034
387	0	0.00055	0.00048	0.00049	0.00048	0.00038	0.00033
388	0	0.00054	0.00047	0.00048	0.00047	0.00037	0.00033
389	0	0.00053	0.00046	0.00047	0.00046	0.00037	0.00032
390	0	0.00052	0.00046	0.00047	0.00045	0.00036	0.00031
391	0	0.00051	0.00045	0.00046	0.00044	0.00036	0.00031
392	0	0.0005	0.00044	0.00045	0.00044	0.00035	0.0003
393	0	0.0005	0.00043	0.00044	0.00043	0.00034	0.0003
394	0	0.00049	0.00043	0.00044	0.00042	0.00034	0.00029
395	0	0.00048	0.00042	0.00043	0.00042	0.00033	0.00029
396	0	0.00047	0.00041	0.00042	0.00041	0.00033	0.00028
397	0	0.00046	0.00041	0.00041	0.0004	0.00032	0.00028
398	0	0.00046	0.0004	0.00041	0.0004	0.00032	0.00028
399	0	0.00045	0.00039	0.0004	0.00039	0.00031	0.00027
400	0	0.00044	0.00039	0.00039	0.00038	0.00031	0.00027

## Sheet: ROI 7 
Matlab data									Raw data
0	1	0	0	0	0	0	0		after normalization
1	0.95444	0.03284	0.0096	0.00108	0.00011	1e-05	0			ROI 1(Top)	ROI 2	ROI 3	ROI 4	ROI 5	ROI 6	ROI 7(Excretion)
2	0.91095	0.04951	0.02815	0.00609	0.00118	0.00028	1e-05		0	1	0.000365053	0.000656137	0.000473075	8.40296e-05	3.71834e-05	0
3	0.86944	0.05766	0.04711	0.01468	0.00398	0.0013	7e-05		15	0	0.064416	0.0157506	0.0190412	0.00287481	0.00292165	0.000955148
4	0.82983	0.06181	0.06337	0.02513	0.00848	0.00343	0.00026		30	0	0.0938131	0.0320244	0.0369354	0.01163	0.0107503	0.00437027
5	0.79202	0.06451	0.07647	0.0359	0.01415	0.00664	0.00066		45	0	0.0999081	0.0436059	0.045895	0.0210149	0.0185781	0.00903841
6	0.75593	0.06705	0.08699	0.04608	0.02031	0.01062	0.00134		60	0	0.0907357	0.0527917	0.0531326	0.0293378	0.0252393	0.0157335
7	0.72149	0.06992	0.09577	0.05528	0.02646	0.01499	0.0023		75	0	0.0809526	0.0569626	0.0570883	0.0359073	0.0326657	0.0225883
8	0.68861	0.07314	0.10351	0.06347	0.03227	0.01943	0.00353		90	0	0.0699841	0.0593211	0.0578121	0.0411554	0.0388878	0.0283129
9	0.65724	0.07656	0.11064	0.07079	0.03762	0.02369	0.005		105	0	0.0614224	0.0582039	0.053482	0.0398958	0.0416225	0.0335339
10	0.62729	0.08	0.11741	0.07743	0.04249	0.02767	0.00666		120	0	0.0524297	0.052891	0.0503873	0.0447982	0.0429397	0.0390743
11	0.59871	0.08329	0.12387	0.08354	0.04694	0.03134	0.00846
12	0.57143	0.08636	0.13003	0.08923	0.05103	0.03471	0.01035
13	0.54539	0.08918	0.13585	0.09455	0.05481	0.03781	0.01231
14	0.52054	0.09173	0.1413	0.09954	0.05833	0.04067	0.0143
15	0.49682	0.09405	0.14636	0.10421	0.06162	0.04334	0.01629
16	0.47419	0.09616	0.15104	0.10857	0.06469	0.04583	0.01828
17	0.45258	0.09807	0.15535	0.11262	0.06756	0.04815	0.02025
18	0.43196	0.09982	0.1593	0.11637	0.07022	0.05031	0.02218
19	0.41228	0.1014	0.16293	0.11984	0.0727	0.05232	0.02407
20	0.39349	0.10284	0.16624	0.12303	0.07498	0.05418	0.02591
21	0.37556	0.10414	0.16926	0.12596	0.0771	0.05591	0.02769
22	0.35845	0.1053	0.17201	0.12865	0.07904	0.0575	0.02941
23	0.34212	0.10633	0.1745	0.1311	0.08082	0.05897	0.03107
24	0.32653	0.10724	0.17674	0.13334	0.08245	0.06032	0.03265
25	0.31165	0.10804	0.17874	0.13536	0.08394	0.06155	0.03416
26	0.29745	0.10872	0.18053	0.13719	0.08529	0.06268	0.0356
27	0.2839	0.1093	0.18211	0.13883	0.08651	0.0637	0.03697
28	0.27096	0.10978	0.18348	0.1403	0.08761	0.06462	0.03826
29	0.25862	0.11017	0.18467	0.14159	0.0886	0.06546	0.03948
30	0.24683	0.11047	0.18568	0.14273	0.08948	0.06621	0.04062
31	0.23559	0.11069	0.18652	0.14372	0.09025	0.06687	0.04169
32	0.22485	0.11083	0.18721	0.14457	0.09092	0.06746	0.0427
33	0.21461	0.1109	0.18774	0.14528	0.0915	0.06797	0.04363
34	0.20483	0.1109	0.18813	0.14586	0.092	0.06841	0.0445
35	0.1955	0.11083	0.18839	0.14633	0.09241	0.06879	0.0453
36	0.18659	0.1107	0.18852	0.14668	0.09274	0.0691	0.04604
37	0.17809	0.11051	0.18853	0.14692	0.093	0.06936	0.04672
38	0.16997	0.11027	0.18843	0.14706	0.09319	0.06956	0.04734
39	0.16223	0.10998	0.18823	0.14711	0.09331	0.06971	0.0479
40	0.15484	0.10964	0.18792	0.14707	0.09337	0.0698	0.04841
41	0.14778	0.10925	0.18752	0.14694	0.09337	0.06985	0.04887
42	0.14105	0.10882	0.18704	0.14674	0.09332	0.06986	0.04927
43	0.13462	0.10836	0.18647	0.14646	0.09321	0.06982	0.04963
44	0.12849	0.10785	0.18582	0.14611	0.09306	0.06975	0.04994
45	0.12263	0.10731	0.18511	0.14569	0.09286	0.06964	0.0502
46	0.11705	0.10674	0.18432	0.14521	0.09261	0.06949	0.05043
47	0.11171	0.10614	0.18347	0.14467	0.09233	0.06931	0.05061
48	0.10662	0.10551	0.18256	0.14408	0.09201	0.0691	0.05076
49	0.10176	0.10486	0.1816	0.14344	0.09165	0.06887	0.05087
50	0.09713	0.10418	0.18059	0.14275	0.09126	0.0686	0.05094
51	0.0927	0.10348	0.17952	0.14202	0.09084	0.06831	0.05098
52	0.08848	0.10275	0.17842	0.14124	0.09038	0.068	0.05099
53	0.08445	0.10201	0.17727	0.14043	0.0899	0.06766	0.05098
54	0.0806	0.10126	0.17608	0.13958	0.0894	0.06731	0.05093
55	0.07693	0.10048	0.17486	0.1387	0.08887	0.06693	0.05086
56	0.07342	0.09969	0.1736	0.13778	0.08832	0.06654	0.05076
57	0.07008	0.09889	0.17232	0.13684	0.08775	0.06613	0.05064
58	0.06688	0.09808	0.17101	0.13587	0.08716	0.0657	0.05049
59	0.06384	0.09726	0.16967	0.13488	0.08656	0.06526	0.05033
60	0.06093	0.09642	0.16831	0.13386	0.08593	0.06481	0.05014
61	0.05815	0.09558	0.16693	0.13283	0.0853	0.06435	0.04994
62	0.0555	0.09473	0.16553	0.13178	0.08465	0.06387	0.04972
63	0.05297	0.09387	0.16412	0.13071	0.08398	0.06339	0.04949
64	0.05056	0.09301	0.16269	0.12962	0.08331	0.06289	0.04923
65	0.04826	0.09214	0.16124	0.12852	0.08263	0.06239	0.04897
66	0.04606	0.09127	0.15979	0.12741	0.08193	0.06188	0.04869
67	0.04396	0.09039	0.15832	0.12629	0.08123	0.06136	0.0484
68	0.04195	0.08952	0.15685	0.12516	0.08052	0.06083	0.04809
69	0.04004	0.08864	0.15537	0.12402	0.07981	0.0603	0.04778
70	0.03822	0.08775	0.15388	0.12287	0.07908	0.05977	0.04746
71	0.03648	0.08687	0.15239	0.12171	0.07836	0.05923	0.04712
72	0.03482	0.08599	0.15089	0.12056	0.07763	0.05869	0.04678
73	0.03323	0.08511	0.1494	0.11939	0.07689	0.05814	0.04643
74	0.03171	0.08423	0.1479	0.11823	0.07616	0.05759	0.04608
75	0.03027	0.08335	0.1464	0.11706	0.07542	0.05704	0.04572
76	0.02889	0.08247	0.1449	0.11589	0.07468	0.05649	0.04535
77	0.02757	0.08159	0.1434	0.11472	0.07394	0.05594	0.04497
78	0.02632	0.08072	0.1419	0.11355	0.07319	0.05538	0.04459
79	0.02512	0.07985	0.14041	0.11238	0.07245	0.05482	0.04421
80	0.02397	0.07898	0.13892	0.11121	0.07171	0.05427	0.04382
81	0.02288	0.07812	0.13743	0.11005	0.07097	0.05371	0.04343
82	0.02184	0.07726	0.13595	0.10888	0.07022	0.05316	0.04304
83	0.02084	0.0764	0.13448	0.10772	0.06949	0.0526	0.04264
84	0.01989	0.07555	0.13301	0.10656	0.06875	0.05205	0.04225
85	0.01899	0.07471	0.13155	0.10541	0.06801	0.0515	0.04185
86	0.01812	0.07386	0.13009	0.10426	0.06728	0.05095	0.04145
87	0.0173	0.07303	0.12864	0.10312	0.06655	0.0504	0.04104
88	0.01651	0.0722	0.1272	0.10198	0.06582	0.04985	0.04064
89	0.01576	0.07137	0.12577	0.10085	0.0651	0.04931	0.04023
90	0.01504	0.07055	0.12435	0.09972	0.06438	0.04877	0.03983
91	0.01435	0.06974	0.12293	0.0986	0.06366	0.04823	0.03943
92	0.0137	0.06893	0.12153	0.09749	0.06295	0.04769	0.03902
93	0.01308	0.06813	0.12013	0.09638	0.06224	0.04716	0.03862
94	0.01248	0.06733	0.11875	0.09528	0.06153	0.04663	0.03821
95	0.01191	0.06654	0.11737	0.09419	0.06083	0.0461	0.03781
96	0.01137	0.06576	0.11601	0.09311	0.06014	0.04557	0.03741
97	0.01085	0.06498	0.11465	0.09203	0.05945	0.04505	0.03701
98	0.01036	0.06421	0.11331	0.09096	0.05876	0.04454	0.03661
99	0.00988	0.06345	0.11198	0.0899	0.05808	0.04402	0.03621
100	0.00943	0.06269	0.11066	0.08885	0.0574	0.04351	0.03582
101	0.009	0.06194	0.10935	0.08781	0.05673	0.04301	0.03542
102	0.00859	0.0612	0.10805	0.08677	0.05607	0.0425	0.03503
103	0.0082	0.06046	0.10676	0.08575	0.05541	0.04201	0.03464
104	0.00783	0.05973	0.10548	0.08473	0.05476	0.04151	0.03425
105	0.00747	0.05901	0.10422	0.08372	0.05411	0.04102	0.03386
106	0.00713	0.0583	0.10297	0.08272	0.05346	0.04054	0.03348
107	0.00681	0.05759	0.10172	0.08173	0.05283	0.04006	0.0331
108	0.0065	0.05689	0.10049	0.08075	0.05219	0.03958	0.03272
109	0.0062	0.05619	0.09928	0.07978	0.05157	0.0391	0.03235
110	0.00592	0.05551	0.09807	0.07881	0.05095	0.03864	0.03197
111	0.00565	0.05483	0.09688	0.07786	0.05033	0.03817	0.0316
112	0.00539	0.05415	0.0957	0.07692	0.04973	0.03771	0.03123
113	0.00515	0.05349	0.09453	0.07598	0.04912	0.03726	0.03087
114	0.00491	0.05283	0.09337	0.07505	0.04853	0.0368	0.03051
115	0.00469	0.05218	0.09222	0.07414	0.04794	0.03636	0.03015
116	0.00447	0.05153	0.09109	0.07323	0.04735	0.03592	0.02979
117	0.00427	0.05089	0.08997	0.07233	0.04677	0.03548	0.02944
118	0.00407	0.05026	0.08886	0.07144	0.0462	0.03504	0.02909
119	0.00389	0.04964	0.08776	0.07056	0.04563	0.03461	0.02874
120	0.00371	0.04902	0.08667	0.06969	0.04507	0.03419	0.0284
121	0.00354	0.04841	0.0856	0.06883	0.04452	0.03377	0.02806
122	0.00338	0.04781	0.08453	0.06798	0.04397	0.03335	0.02772
123	0.00323	0.04721	0.08348	0.06714	0.04342	0.03294	0.02739
124	0.00308	0.04662	0.08244	0.06631	0.04289	0.03253	0.02706
125	0.00294	0.04603	0.08141	0.06548	0.04235	0.03213	0.02673
126	0.00281	0.04546	0.0804	0.06467	0.04183	0.03173	0.0264
127	0.00268	0.04489	0.07939	0.06386	0.04131	0.03134	0.02608
128	0.00256	0.04432	0.0784	0.06306	0.04079	0.03095	0.02576
129	0.00244	0.04376	0.07742	0.06228	0.04028	0.03056	0.02545
130	0.00233	0.04321	0.07644	0.0615	0.03978	0.03018	0.02514
131	0.00222	0.04267	0.07548	0.06073	0.03928	0.02981	0.02483
132	0.00212	0.04213	0.07453	0.05996	0.03879	0.02943	0.02452
133	0.00202	0.0416	0.0736	0.05921	0.03831	0.02906	0.02422
134	0.00193	0.04107	0.07267	0.05847	0.03782	0.0287	0.02392
135	0.00184	0.04055	0.07175	0.05773	0.03735	0.02834	0.02363
136	0.00176	0.04004	0.07085	0.057	0.03688	0.02798	0.02333
137	0.00168	0.03953	0.06995	0.05628	0.03641	0.02763	0.02304
138	0.0016	0.03903	0.06907	0.05557	0.03596	0.02728	0.02276
139	0.00153	0.03854	0.06819	0.05487	0.0355	0.02694	0.02247
140	0.00146	0.03805	0.06733	0.05418	0.03505	0.0266	0.02219
141	0.00139	0.03756	0.06647	0.05349	0.03461	0.02626	0.02192
142	0.00133	0.03709	0.06563	0.05281	0.03417	0.02593	0.02164
143	0.00127	0.03661	0.0648	0.05215	0.03374	0.0256	0.02137
144	0.00121	0.03615	0.06397	0.05148	0.03331	0.02528	0.02111
145	0.00116	0.03569	0.06316	0.05083	0.03289	0.02496	0.02084
146	0.0011	0.03523	0.06236	0.05018	0.03247	0.02464	0.02058
147	0.00105	0.03478	0.06156	0.04955	0.03206	0.02433	0.02032
148	0.00101	0.03434	0.06078	0.04892	0.03165	0.02402	0.02006
149	0.00096	0.0339	0.06	0.04829	0.03125	0.02372	0.01981
150	0.00092	0.03347	0.05924	0.04768	0.03085	0.02342	0.01956
151	0.00087	0.03304	0.05848	0.04707	0.03046	0.02312	0.01932
152	0.00083	0.03262	0.05774	0.04647	0.03007	0.02282	0.01907
153	0.0008	0.0322	0.057	0.04588	0.02969	0.02253	0.01883
154	0.00076	0.03179	0.05627	0.04529	0.02931	0.02225	0.01859
155	0.00073	0.03138	0.05555	0.04471	0.02894	0.02196	0.01836
156	0.00069	0.03098	0.05484	0.04414	0.02857	0.02168	0.01812
157	0.00066	0.03058	0.05414	0.04358	0.0282	0.0214	0.01789
158	0.00063	0.03019	0.05344	0.04302	0.02784	0.02113	0.01767
159	0.0006	0.0298	0.05276	0.04247	0.02749	0.02086	0.01744
160	0.00057	0.02942	0.05208	0.04193	0.02713	0.02059	0.01722
161	0.00055	0.02904	0.05142	0.04139	0.02679	0.02033	0.017
162	0.00052	0.02867	0.05076	0.04086	0.02644	0.02007	0.01679
163	0.0005	0.0283	0.05011	0.04034	0.0261	0.01981	0.01657
164	0.00048	0.02794	0.04946	0.03982	0.02577	0.01956	0.01636
165	0.00046	0.02758	0.04883	0.03931	0.02544	0.01931	0.01615
166	0.00043	0.02722	0.0482	0.0388	0.02511	0.01906	0.01595
167	0.00041	0.02687	0.04758	0.03831	0.02479	0.01882	0.01574
168	0.0004	0.02653	0.04697	0.03781	0.02447	0.01858	0.01554
169	0.00038	0.02619	0.04637	0.03733	0.02416	0.01834	0.01534
170	0.00036	0.02585	0.04577	0.03685	0.02385	0.0181	0.01515
171	0.00034	0.02552	0.04518	0.03637	0.02354	0.01787	0.01495
172	0.00033	0.02519	0.0446	0.03591	0.02324	0.01764	0.01476
173	0.00031	0.02486	0.04403	0.03545	0.02294	0.01741	0.01457
174	0.0003	0.02454	0.04346	0.03499	0.02265	0.01719	0.01439
175	0.00029	0.02423	0.0429	0.03454	0.02235	0.01697	0.0142
176	0.00027	0.02392	0.04235	0.03409	0.02207	0.01675	0.01402
177	0.00026	0.02361	0.0418	0.03366	0.02178	0.01653	0.01384
178	0.00025	0.0233	0.04126	0.03322	0.0215	0.01632	0.01366
179	0.00024	0.023	0.04073	0.03279	0.02123	0.01611	0.01349
180	0.00023	0.02271	0.04021	0.03237	0.02095	0.0159	0.01331
181	0.00022	0.02241	0.03969	0.03195	0.02068	0.0157	0.01314
182	0.00021	0.02212	0.03918	0.03154	0.02042	0.0155	0.01298
183	0.0002	0.02184	0.03867	0.03114	0.02015	0.0153	0.01281
184	0.00019	0.02156	0.03817	0.03074	0.01989	0.0151	0.01264
185	0.00018	0.02128	0.03768	0.03034	0.01964	0.01491	0.01248
186	0.00017	0.021	0.03719	0.02995	0.01938	0.01471	0.01232
187	0.00016	0.02073	0.03671	0.02956	0.01913	0.01452	0.01216
188	0.00016	0.02046	0.03624	0.02918	0.01889	0.01434	0.01201
189	0.00015	0.0202	0.03577	0.0288	0.01864	0.01415	0.01185
190	0.00014	0.01994	0.03531	0.02843	0.0184	0.01397	0.0117
191	0.00014	0.01968	0.03485	0.02806	0.01817	0.01379	0.01155
192	0.00013	0.01943	0.0344	0.0277	0.01793	0.01361	0.0114
193	0.00012	0.01918	0.03396	0.02734	0.0177	0.01344	0.01125
194	0.00012	0.01893	0.03352	0.02699	0.01747	0.01326	0.01111
195	0.00011	0.01868	0.03309	0.02664	0.01725	0.01309	0.01096
196	0.00011	0.01844	0.03266	0.0263	0.01702	0.01292	0.01082
197	0.0001	0.0182	0.03224	0.02596	0.0168	0.01276	0.01068
198	0.0001	0.01797	0.03182	0.02562	0.01659	0.01259	0.01055
199	9e-05	0.01774	0.03141	0.02529	0.01637	0.01243	0.01041
200	9e-05	0.01751	0.031	0.02497	0.01616	0.01227	0.01028
201	8e-05	0.01728	0.0306	0.02464	0.01595	0.01211	0.01014
202	8e-05	0.01706	0.03021	0.02432	0.01575	0.01195	0.01001
203	8e-05	0.01684	0.02982	0.02401	0.01554	0.0118	0.00988
204	7e-05	0.01662	0.02943	0.0237	0.01534	0.01165	0.00976
205	7e-05	0.0164	0.02905	0.02339	0.01514	0.01149	0.00963
206	7e-05	0.01619	0.02868	0.02309	0.01495	0.01135	0.00951
207	6e-05	0.01598	0.02831	0.02279	0.01475	0.0112	0.00938
208	6e-05	0.01578	0.02794	0.0225	0.01456	0.01105	0.00926
209	6e-05	0.01557	0.02758	0.02221	0.01437	0.01091	0.00914
210	6e-05	0.01537	0.02722	0.02192	0.01419	0.01077	0.00902
211	5e-05	0.01517	0.02687	0.02164	0.014	0.01063	0.00891
212	5e-05	0.01498	0.02652	0.02136	0.01382	0.01049	0.00879
213	5e-05	0.01478	0.02618	0.02108	0.01364	0.01036	0.00868
214	5e-05	0.01459	0.02584	0.02081	0.01347	0.01022	0.00857
215	4e-05	0.0144	0.0255	0.02054	0.01329	0.01009	0.00846
216	4e-05	0.01421	0.02517	0.02027	0.01312	0.00996	0.00835
217	4e-05	0.01403	0.02485	0.02001	0.01295	0.00983	0.00824
218	4e-05	0.01385	0.02453	0.01975	0.01278	0.00971	0.00813
219	4e-05	0.01367	0.02421	0.01949	0.01262	0.00958	0.00803
220	4e-05	0.01349	0.0239	0.01924	0.01246	0.00946	0.00792
221	3e-05	0.01332	0.02359	0.01899	0.01229	0.00933	0.00782
222	3e-05	0.01315	0.02328	0.01875	0.01214	0.00921	0.00772
223	3e-05	0.01298	0.02298	0.0185	0.01198	0.00909	0.00762
224	3e-05	0.01281	0.02268	0.01827	0.01182	0.00898	0.00752
225	3e-05	0.01264	0.02239	0.01803	0.01167	0.00886	0.00742
226	3e-05	0.01248	0.0221	0.0178	0.01152	0.00874	0.00733
227	3e-05	0.01232	0.02181	0.01757	0.01137	0.00863	0.00723
228	2e-05	0.01216	0.02153	0.01734	0.01122	0.00852	0.00714
229	2e-05	0.012	0.02125	0.01711	0.01108	0.00841	0.00705
230	2e-05	0.01184	0.02098	0.01689	0.01093	0.0083	0.00696
231	2e-05	0.01169	0.0207	0.01667	0.01079	0.00819	0.00687
232	2e-05	0.01154	0.02044	0.01646	0.01065	0.00809	0.00678
233	2e-05	0.01139	0.02017	0.01624	0.01051	0.00798	0.00669
234	2e-05	0.01124	0.01991	0.01603	0.01038	0.00788	0.0066
235	2e-05	0.0111	0.01965	0.01583	0.01024	0.00778	0.00652
236	2e-05	0.01095	0.0194	0.01562	0.01011	0.00768	0.00643
237	2e-05	0.01081	0.01915	0.01542	0.00998	0.00758	0.00635
238	2e-05	0.01067	0.0189	0.01522	0.00985	0.00748	0.00627
239	1e-05	0.01053	0.01865	0.01502	0.00972	0.00738	0.00619
240	1e-05	0.0104	0.01841	0.01483	0.0096	0.00729	0.00611
241	1e-05	0.01026	0.01817	0.01463	0.00947	0.00719	0.00603
242	1e-05	0.01013	0.01794	0.01445	0.00935	0.0071	0.00595
243	1e-05	0.01	0.01771	0.01426	0.00923	0.00701	0.00587
244	1e-05	0.00987	0.01748	0.01407	0.00911	0.00692	0.0058
245	1e-05	0.00974	0.01725	0.01389	0.00899	0.00683	0.00572
246	1e-05	0.00961	0.01703	0.01371	0.00888	0.00674	0.00565
247	1e-05	0.00949	0.01681	0.01353	0.00876	0.00665	0.00557
248	1e-05	0.00937	0.01659	0.01336	0.00865	0.00656	0.0055
249	1e-05	0.00924	0.01637	0.01319	0.00854	0.00648	0.00543
250	1e-05	0.00912	0.01616	0.01301	0.00842	0.0064	0.00536
251	1e-05	0.00901	0.01595	0.01285	0.00832	0.00631	0.00529
252	1e-05	0.00889	0.01574	0.01268	0.00821	0.00623	0.00522
253	1e-05	0.00877	0.01554	0.01251	0.0081	0.00615	0.00515
254	1e-05	0.00866	0.01534	0.01235	0.008	0.00607	0.00509
255	1e-05	0.00855	0.01514	0.01219	0.00789	0.00599	0.00502
256	1e-05	0.00844	0.01494	0.01203	0.00779	0.00591	0.00496
257	1e-05	0.00833	0.01475	0.01188	0.00769	0.00584	0.00489
258	1e-05	0.00822	0.01456	0.01172	0.00759	0.00576	0.00483
259	1e-05	0.00811	0.01437	0.01157	0.00749	0.00569	0.00477
260	1e-05	0.00801	0.01418	0.01142	0.00739	0.00561	0.0047
261	1e-05	0.00791	0.014	0.01127	0.0073	0.00554	0.00464
262	0	0.0078	0.01382	0.01113	0.0072	0.00547	0.00458
263	0	0.0077	0.01364	0.01098	0.00711	0.0054	0.00452
264	0	0.0076	0.01346	0.01084	0.00702	0.00533	0.00447
265	0	0.0075	0.01329	0.0107	0.00693	0.00526	0.00441
266	0	0.00741	0.01312	0.01056	0.00684	0.00519	0.00435
267	0	0.00731	0.01295	0.01043	0.00675	0.00512	0.00429
268	0	0.00722	0.01278	0.01029	0.00666	0.00506	0.00424
269	0	0.00712	0.01261	0.01016	0.00658	0.00499	0.00418
270	0	0.00703	0.01245	0.01003	0.00649	0.00493	0.00413
271	0	0.00694	0.01229	0.0099	0.00641	0.00486	0.00408
272	0	0.00685	0.01213	0.00977	0.00632	0.0048	0.00402
273	0	0.00676	0.01197	0.00964	0.00624	0.00474	0.00397
274	0	0.00667	0.01182	0.00952	0.00616	0.00468	0.00392
275	0	0.00659	0.01166	0.00939	0.00608	0.00462	0.00387
276	0	0.0065	0.01151	0.00927	0.006	0.00456	0.00382
277	0	0.00642	0.01136	0.00915	0.00592	0.0045	0.00377
278	0	0.00633	0.01122	0.00903	0.00585	0.00444	0.00372
279	0	0.00625	0.01107	0.00892	0.00577	0.00438	0.00367
280	0	0.00617	0.01093	0.0088	0.0057	0.00432	0.00362
281	0	0.00609	0.01079	0.00869	0.00562	0.00427	0.00358
282	0	0.00601	0.01065	0.00857	0.00555	0.00421	0.00353
283	0	0.00593	0.01051	0.00846	0.00548	0.00416	0.00349
284	0	0.00586	0.01037	0.00835	0.00541	0.0041	0.00344
285	0	0.00578	0.01024	0.00824	0.00534	0.00405	0.0034
286	0	0.00571	0.0101	0.00814	0.00527	0.004	0.00335
287	0	0.00563	0.00997	0.00803	0.0052	0.00395	0.00331
288	0	0.00556	0.00984	0.00793	0.00513	0.0039	0.00327
289	0	0.00549	0.00972	0.00782	0.00507	0.00385	0.00322
290	0	0.00541	0.00959	0.00772	0.005	0.0038	0.00318
291	0	0.00534	0.00947	0.00762	0.00493	0.00375	0.00314
292	0	0.00528	0.00934	0.00752	0.00487	0.0037	0.0031
293	0	0.00521	0.00922	0.00743	0.00481	0.00365	0.00306
294	0	0.00514	0.0091	0.00733	0.00475	0.0036	0.00302
295	0	0.00507	0.00898	0.00724	0.00468	0.00356	0.00298
296	0	0.00501	0.00887	0.00714	0.00462	0.00351	0.00294
297	0	0.00494	0.00875	0.00705	0.00456	0.00346	0.0029
298	0	0.00488	0.00864	0.00696	0.0045	0.00342	0.00287
299	0	0.00481	0.00853	0.00687	0.00445	0.00337	0.00283
300	0	0.00475	0.00842	0.00678	0.00439	0.00333	0.00279
301	0	0.00469	0.00831	0.00669	0.00433	0.00329	0.00276
302	0	0.00463	0.0082	0.0066	0.00427	0.00325	0.00272
303	0	0.00457	0.00809	0.00652	0.00422	0.0032	0.00268
304	0	0.00451	0.00799	0.00643	0.00416	0.00316	0.00265
305	0	0.00445	0.00789	0.00635	0.00411	0.00312	0.00262
306	0	0.00439	0.00778	0.00627	0.00406	0.00308	0.00258
307	0	0.00434	0.00768	0.00619	0.004	0.00304	0.00255
308	0	0.00428	0.00758	0.00611	0.00395	0.003	0.00252
309	0	0.00423	0.00748	0.00603	0.0039	0.00296	0.00248
310	0	0.00417	0.00739	0.00595	0.00385	0.00292	0.00245
311	0	0.00412	0.00729	0.00587	0.0038	0.00289	0.00242
312	0	0.00406	0.0072	0.0058	0.00375	0.00285	0.00239
313	0	0.00401	0.0071	0.00572	0.0037	0.00281	0.00236
314	0	0.00396	0.00701	0.00565	0.00366	0.00277	0.00233
315	0	0.00391	0.00692	0.00557	0.00361	0.00274	0.0023
316	0	0.00386	0.00683	0.0055	0.00356	0.0027	0.00227
317	0	0.00381	0.00674	0.00543	0.00351	0.00267	0.00224
318	0	0.00376	0.00666	0.00536	0.00347	0.00263	0.00221
319	0	0.00371	0.00657	0.00529	0.00342	0.0026	0.00218
320	0	0.00366	0.00648	0.00522	0.00338	0.00257	0.00215
321	0	0.00361	0.0064	0.00515	0.00334	0.00253	0.00212
322	0	0.00357	0.00632	0.00509	0.00329	0.0025	0.0021
323	0	0.00352	0.00624	0.00502	0.00325	0.00247	0.00207
324	0	0.00347	0.00615	0.00496	0.00321	0.00244	0.00204
325	0	0.00343	0.00607	0.00489	0.00317	0.0024	0.00201
326	0	0.00339	0.006	0.00483	0.00313	0.00237	0.00199
327	0	0.00334	0.00592	0.00477	0.00308	0.00234	0.00196
328	0	0.0033	0.00584	0.0047	0.00304	0.00231	0.00194
329	0	0.00326	0.00577	0.00464	0.00301	0.00228	0.00191
330	0	0.00321	0.00569	0.00458	0.00297	0.00225	0.00189
331	0	0.00317	0.00562	0.00452	0.00293	0.00222	0.00186
332	0	0.00313	0.00554	0.00446	0.00289	0.00219	0.00184
333	0	0.00309	0.00547	0.00441	0.00285	0.00217	0.00182
334	0	0.00305	0.0054	0.00435	0.00282	0.00214	0.00179
335	0	0.00301	0.00533	0.00429	0.00278	0.00211	0.00177
336	0	0.00297	0.00526	0.00424	0.00274	0.00208	0.00175
337	0	0.00293	0.00519	0.00418	0.00271	0.00206	0.00172
338	0	0.00289	0.00513	0.00413	0.00267	0.00203	0.0017
339	0	0.00286	0.00506	0.00407	0.00264	0.002	0.00168
340	0	0.00282	0.00499	0.00402	0.0026	0.00198	0.00166
341	0	0.00278	0.00493	0.00397	0.00257	0.00195	0.00164
342	0	0.00275	0.00487	0.00392	0.00254	0.00193	0.00161
343	0	0.00271	0.0048	0.00387	0.0025	0.0019	0.00159
344	0	0.00268	0.00474	0.00382	0.00247	0.00188	0.00157
345	0	0.00264	0.00468	0.00377	0.00244	0.00185	0.00155
346	0	0.00261	0.00462	0.00372	0.00241	0.00183	0.00153
347	0	0.00257	0.00456	0.00367	0.00238	0.0018	0.00151
348	0	0.00254	0.0045	0.00362	0.00235	0.00178	0.00149
349	0	0.00251	0.00444	0.00358	0.00232	0.00176	0.00147
350	0	0.00247	0.00438	0.00353	0.00229	0.00173	0.00145
351	0	0.00244	0.00433	0.00348	0.00226	0.00171	0.00144
352	0	0.00241	0.00427	0.00344	0.00223	0.00169	0.00142
353	0	0.00238	0.00422	0.00339	0.0022	0.00167	0.0014
354	0	0.00235	0.00416	0.00335	0.00217	0.00165	0.00138
355	0	0.00232	0.00411	0.00331	0.00214	0.00163	0.00136
356	0	0.00229	0.00405	0.00326	0.00211	0.0016	0.00134
357	0	0.00226	0.004	0.00322	0.00209	0.00158	0.00133
358	0	0.00223	0.00395	0.00318	0.00206	0.00156	0.00131
359	0	0.0022	0.0039	0.00314	0.00203	0.00154	0.00129
360	0	0.00217	0.00385	0.0031	0.00201	0.00152	0.00128
361	0	0.00214	0.0038	0.00306	0.00198	0.0015	0.00126
362	0	0.00212	0.00375	0.00302	0.00195	0.00148	0.00124
363	0	0.00209	0.0037	0.00298	0.00193	0.00146	0.00123
364	0	0.00206	0.00365	0.00294	0.0019	0.00145	0.00121
365	0	0.00203	0.0036	0.0029	0.00188	0.00143	0.0012
366	0	0.00201	0.00356	0.00286	0.00185	0.00141	0.00118
367	0	0.00198	0.00351	0.00283	0.00183	0.00139	0.00116
368	0	0.00196	0.00347	0.00279	0.00181	0.00137	0.00115
369	0	0.00193	0.00342	0.00275	0.00178	0.00135	0.00113
370	0	0.00191	0.00338	0.00272	0.00176	0.00134	0.00112
371	0	0.00188	0.00333	0.00268	0.00174	0.00132	0.00111
372	0	0.00186	0.00329	0.00265	0.00171	0.0013	0.00109
373	0	0.00183	0.00325	0.00261	0.00169	0.00128	0.00108
374	0	0.00181	0.0032	0.00258	0.00167	0.00127	0.00106
375	0	0.00179	0.00316	0.00255	0.00165	0.00125	0.00105
376	0	0.00176	0.00312	0.00251	0.00163	0.00124	0.00104
377	0	0.00174	0.00308	0.00248	0.00161	0.00122	0.00102
378	0	0.00172	0.00304	0.00245	0.00159	0.0012	0.00101
379	0	0.0017	0.003	0.00242	0.00157	0.00119	0.001
380	0	0.00167	0.00296	0.00239	0.00154	0.00117	0.00098
381	0	0.00165	0.00293	0.00236	0.00152	0.00116	0.00097
382	0	0.00163	0.00289	0.00232	0.00151	0.00114	0.00096
383	0	0.00161	0.00285	0.00229	0.00149	0.00113	0.00095
384	0	0.00159	0.00281	0.00227	0.00147	0.00111	0.00093
385	0	0.00157	0.00278	0.00224	0.00145	0.0011	0.00092
386	0	0.00155	0.00274	0.00221	0.00143	0.00108	0.00091
387	0	0.00153	0.0027	0.00218	0.00141	0.00107	0.0009
388	0	0.00151	0.00267	0.00215	0.00139	0.00106	0.00089
389	0	0.00149	0.00264	0.00212	0.00137	0.00104	0.00087
390	0	0.00147	0.0026	0.00209	0.00136	0.00103	0.00086
391	0	0.00145	0.00257	0.00207	0.00134	0.00102	0.00085
392	0	0.00143	0.00253	0.00204	0.00132	0.001	0.00084
393	0	0.00141	0.0025	0.00201	0.0013	0.00099	0.00083
394	0	0.00139	0.00247	0.00199	0.00129	0.00098	0.00082
395	0	0.00138	0.00244	0.00196	0.00127	0.00096	0.00081
396	0	0.00136	0.00241	0.00194	0.00125	0.00095	0.0008
397	0	0.00134	0.00237	0.00191	0.00124	0.00094	0.00079
398	0	0.00132	0.00234	0.00189	0.00122	0.00093	0.00078
399	0	0.00131	0.00231	0.00186	0.00121	0.00092	0.00077
400	0	0.00129	0.00228	0.00184	0.00119	0.0009	0.00076

## Sheet: AT value
MATLAB										after normalization
		ROI 1(Top)	ROI 2	ROI 3	ROI 4	ROI 5	ROI 6	ROI 7(Excretion)			ROI 1(Top)	ROI 2	ROI 3	ROI 4	ROI 5	ROI 6	ROI 7(Excretion)
	0	1	0	0	0	0	0	0		0	1	0.000365053	0.000656137	0.000473075	8.40296e-05	3.71834e-05	0
	15	0.49682	0.09405	0.14636	0.10421	0.06162	0.04334	0.01629		15	0	0.064416	0.0157506	0.0190412	0.00287481	0.00292165	0.000955148
	30	0.24683	0.13582	0.11566	0.11465	0.10778	0.08427	0.05314		30	0	0.0938131	0.0320244	0.0369354	0.01163	0.0107503	0.00437027
	45	0.12263	0.12865	0.11104	0.11171	0.10664	0.08446	0.06239		45	0	0.0999081	0.0436059	0.045895	0.0210149	0.0185781	0.00903841
	60	0.06093	0.11148	0.09683	0.09807	0.09427	0.07509	0.05958		60	0	0.0907357	0.0527917	0.0531326	0.0293378	0.0252393	0.0157335
	75	0.03027	0.09237	0.0805	0.08183	0.07894	0.06306	0.05192		75	0	0.0809526	0.0569626	0.0570883	0.0359073	0.0326657	0.0225883
	90	0.01504	0.07465	0.06519	0.0664	0.06418	0.05136	0.04317		90	0	0.0699841	0.0593211	0.0578121	0.0411554	0.0388878	0.0283129
	105	0.00747	0.05945	0.05198	0.05301	0.0513	0.04109	0.03496		105	0	0.0614224	0.0582039	0.053482	0.0398958	0.0416225	0.0335339
	120	0.00371	0.04693	0.04106	0.0419	0.04058	0.03253	0.02787		120	0	0.0524297	0.052891	0.0503873	0.0447982	0.0429397	0.0390743
										Weighted AT
		ROI 1	ROI 2	ROI 3	ROI 4	ROI 5	ROI 6	ROI 7
	0	0	0	0	0	0	0	0		ROI	1	2	3	4	5	6	7
	15	1	0.0992802	0.79635	0.667948	0.908869	0.86972	0.88617
	30	1	0.0956563	0.522897	0.459469	0.795834	0.761135	0.842282		CC	144	612	252	64	144	252	144	1612
	45	1	0.0499128	0.368808	0.347108	0.644707	0.608458	0.731248
	60	1	0.0346261	0.206843	0.209963	0.474431	0.440736	0.541587		AT	0	0.186635	0.481416	0.451386	0.606441	0.584418	0.632646
	75	0	0.0152781	0.0854923	0.0914183	0.297169	0.232315	0.319157
	90	0	0.00390671	0.00810505	0.0167278	0.128702	0.0589709	0.118441			0	114.221	121.317	28.8887	87.3275	147.273	91.101	590.128
	105	0	0.00110076	0.0143367	7.92863e-05	0.0494187	0.000167941	0.00166402
	120	0	0.0137331	0.0830245	0.0410312	0.0108053	0.102401	0.161619		ATwi	0.366085
	SUM	0	0.313494	2.08586	1.83375	3.30994	3.0739	3.60217
	AT	0	0.186635	0.481416	0.451386	0.606441	0.584418	0.632646		0.13489	0.183825	0.47776	0.447158	0.603225	0.581584	0.628473
	SUM	3	0.0686449	2.08586	1.79271	0.960526	0.834592	0.600881
	AT	0.654654	0.117171	0.481416	0.473381	0.438298	0.408556	0.387582
